# Supplementary material for: Spatially resolved expression landscape and gene-regulatory network of human gastric corpus epithelium
Source: Protein Cell. 2022 Nov 15;14(6):433–47. doi: 10.1093/procel/pwac059 (PMC10319429; doi:10.1093/procel/pwac059)
Supplement: pwac059_suppl_Supplementary_Table_S1 [file pwac059_suppl_supplementary_table_s1.xlsx]

## Sheet: Patient_information
Patient No.	Tissue	Experiment	Sex	Age	Comorbidity	Disease Status	Surgical procedure
P51	Gastric corpus	scRNA-seq	Male	56	No	Pancreatic ductal adenocarcinoma	Pancreaticoduodenectomy with distal gastrectomy
P52	Gastric corpus	scRNA-seq	Male	37	No	Right-sided colon adenocarcinoma	Distal gastrectomy and right colectomy
P53	Gastric corpus	Spatial transcriptome	Male	58	No	Esophagogastric junction adenocarcinoma	Total gastrectomy
P54	Gastric corpus	Spatial transcriptome	Male	81	Hypertension	Esophagogastric junction adenocarcinoma	Total gastrectomy
P55	Gastric corpus	scATAC-seq	Male	46	No	Adenocarcinoma of gastric antrum	Distal gastrectomy
P56	Gastric corpus	scATAC-seq	Female	73	No	Adenocarcinoma of gastric antrum	Distal gastrectomy
P57	Gastric corpus	RNAscope	Male	53	No	Esophagogastric junction adenocarcinoma	Total gastrectomy
P58	Gastric corpus	RNAscope	Female	66	No	Adenocarcinoma of gastric antrum	Distal gastrectomy
SI1	Ileum	scRNA-seq	Female	57	Hypertension	Right-sided colon adenocarcinoma	Right hemicolectomy
SI2	Ileum	scRNA-seq	Female	47	No	Right-sided colon neuroendocrine adenocarcinoma	Right hemicolectomy

## Sheet: Gastric_corpus_10X
Figure 1C: Gastric corpus (10X)
Cell	Cluster	UMAP1	UMAP2	DM1	DM2
P51Corpus_AAAGATGGTTGACGTT	Surface	-2.12712	1.99261	0.012522	0.0113218
P51Corpus_AAAGATGTCTGGGCCA	Surface	-4.59572	-0.146998	0.0168161	0.021198
P51Corpus_AAAGCAAAGCTTCGCG	Surface	-3.83003	0.588798	0.0134101	0.011606
P51Corpus_AAAGCAAGTCATCGGC	Surface	-3.92114	1.95569	0.0140179	0.0142774
P51Corpus_AAAGTAGGTAACGACG	Surface	-2.90193	1.66385	0.0153545	0.0171492
P51Corpus_AAATGCCCACGTGAGA	Surface	-3.85039	0.237529	0.013619	0.0128674
P51Corpus_AACACGTTCTGTCTCG	Surface	-4.32317	-0.682467	0.0195226	0.027302
P51Corpus_AACCGCGCACAGGAGT	Surface	-3.57819	1.27741	0.0143895	0.0157343
P51Corpus_AACCGCGGTGCACCAC	Surface	-2.27857	0.827852	0.0112396	0.00537573
P51Corpus_AACGTTGCAGCCTTGG	Surface	-3.75042	-0.51953	0.0192996	0.0266689
P51Corpus_AACTCAGTCTGCGACG	Surface	-2.53135	0.630075	0.0139186	0.0144027
P51Corpus_AACTCCCCACTTAACG	Surface	-4.03826	-0.220399	0.0187992	0.0258579
P51Corpus_AACTGGTGTACCGTTA	Surface	-2.35287	-0.156749	0.0161664	0.0199146
P51Corpus_AACTTTCAGGTGCTAG	Surface	-2.61385	2.22968	0.0129006	0.0104197
P51Corpus_AAGGTTCAGATCCCAT	Surface	-3.08483	0.607557	0.0159106	0.0189696
P51Corpus_AAGGTTCGTCCATCCT	Surface	-4.03678	0.794399	0.0119426	0.00745369
P51Corpus_AAGTCTGCACATTAGC	Surface	-3.08463	2.33247	0.0147623	0.0162161
P51Corpus_AAGTCTGGTATCACCA	Surface	-2.23137	1.41147	0.0142631	0.0155997
P51Corpus_AATCCAGGTGATAAAC	Surface	-3.17724	2.64398	0.0135339	0.0130394
P51Corpus_AATCGGTCATCTACGA	Surface	-2.06379	0.324165	0.0144648	0.0154022
P51Corpus_ACACCAATCAAACGGG	Surface	-2.77961	-0.0537095	0.0150942	0.0173109
P51Corpus_ACACCCTAGTGTTAGA	Surface	-2.51746	1.54621	0.0122973	0.00894725
P51Corpus_ACACCCTTCAGGCAAG	Surface	-2.55805	0.935774	0.0145626	0.0156591
P51Corpus_ACACCCTTCTACTTAC	Surface	-2.86909	-0.730552	0.0170919	0.022002
P51Corpus_ACACCGGTCTACGAGT	Surface	-2.19232	2.22609	0.0127844	0.00829867
P51Corpus_ACACTGAAGTTAGGTA	Surface	-4.16876	-0.491295	0.0201521	0.0306733
P51Corpus_ACACTGACACAGGCCT	Surface	-2.57806	1.39083	0.0126976	0.0101304
P51Corpus_ACACTGATCGTCACGG	Surface	-3.89963	-0.646465	0.0185768	0.0251662
P51Corpus_ACAGCCGAGCAGCCTC	Surface	-3.37611	0.788461	0.0129977	0.0118879
P51Corpus_ACAGCCGCATCATCCC	Surface	-2.81419	0.732456	0.0150903	0.0172163
P51Corpus_ACAGCTAAGTTAACGA	Surface	-3.85384	-0.0025646	0.0153261	0.0175795
P51Corpus_ACATACGAGAGCTGGT	Surface	-2.80655	-0.49397	0.0159394	0.0192008
P51Corpus_ACATACGCATCCTAGA	Surface	-2.39042	-0.0110621	0.0141988	0.0151355
P51Corpus_ACATACGTCGGCGGTT	Surface	-2.9232	1.62004	0.0151863	0.0166274
P51Corpus_ACCAGTACATCCAACA	Surface	-2.84907	0.38007	0.0146389	0.0161769
P51Corpus_ACCAGTATCTATCCCG	Surface	-2.68405	0.0527745	0.0144122	0.0157912
P51Corpus_ACCCACTCACACGCTG	Surface	-2.15101	1.37867	0.0126462	0.0103943
P51Corpus_ACCCACTGTTGCTCCT	Surface	-1.73885	0.606619	0.0126314	0.0102947
P51Corpus_ACCGTAATCCAGTAGT	Surface	-2.75457	-0.377484	0.0137389	0.0123232
P51Corpus_ACCTTTATCCCAACGG	Surface	-3.37259	0.456913	0.0185376	0.025361
P51Corpus_ACGAGCCGTCCAGTGC	Surface	-3.17271	0.927255	0.0129165	0.0112726
P51Corpus_ACGAGCCGTGTGACCC	Surface	-2.06513	1.63489	0.0121815	0.00788123
P51Corpus_ACGAGGAGTCAGCTAT	Surface	-4.55334	-0.489773	0.0137751	0.0138264
P51Corpus_ACGATACTCACAGGCC	Surface	-4.09818	0.00387522	0.0171831	0.0218748
P51Corpus_ACGATACTCAGCTCGG	Surface	-4.57618	-0.849286	0.0201521	0.0332284
P51Corpus_ACGATGTTCCGCGGTA	Surface	-2.32911	0.0768358	0.0140397	0.0150726
P51Corpus_ACGCAGCGTAAGAGGA	Surface	-1.9193	0.770204	0.0118252	0.00855181
P51Corpus_ACGCCGAAGATAGGAG	Surface	-3.44337	1.40175	0.0135244	0.0140715
P51Corpus_ACGCCGATCGCGGATC	Surface	-3.30075	-0.557875	0.015847	0.0190299
P51Corpus_ACGGAGATCTCTAAGG	Surface	-1.50536	0.302663	0.0125045	0.0110226
P51Corpus_ACGGGCTCAAGACGTG	Surface	-4.22603	-0.1897	0.018037	0.0238655
P51Corpus_ACGGGCTGTTCACCTC	Surface	-4.68044	-0.684183	0.0158512	0.0175355
P51Corpus_ACTATCTGTTCACCTC	Surface	-2.79271	0.558447	0.0149887	0.0168637
P51Corpus_ACTGAACAGTGCTGCC	Surface	-2.58004	0.834502	0.0128955	0.0102329
P51Corpus_ACTGATGAGCGCTTAT	Surface	-2.57021	1.01658	0.0144075	0.0156314
P51Corpus_ACTGATGAGGCAGTCA	Surface	-2.78203	0.71958	0.0142734	0.015456
P51Corpus_ACTGATGTCACTCTTA	Surface	-2.9851	1.2933	0.0120578	0.00875014
P51Corpus_ACTGCTCGTCGTTGTA	Surface	-1.92723	2.05467	0.0120431	0.00843216
P51Corpus_ACTGCTCTCCCTTGCA	Surface	-3.84792	-0.26435	0.0173061	0.0225338
P51Corpus_ACTGTCCCAGGATCGA	Surface	-4.13694	1.17645	0.0141498	0.0149162
P51Corpus_ACTTACTAGCACGCCT	Surface	-3.87894	1.14136	0.0164757	0.0207835
P51Corpus_ACTTACTAGCTGAACG	Surface	-3.53955	0.680479	0.0161246	0.0197652
P51Corpus_ACTTACTCAATGAAAC	Surface	-1.45344	0.698644	0.0129892	0.0119413
P51Corpus_ACTTACTCATTAACCG	Surface	-3.17046	0.178623	0.0133016	0.0117508
P51Corpus_AGAATAGGTTCGTTGA	Surface	-3.11603	2.539	0.0144934	0.0149158
P51Corpus_AGACGTTAGCGGCTTC	Surface	-2.47949	1.39602	0.0132287	0.011929
P51Corpus_AGACGTTGTCTTCTCG	Surface	-3.89945	0.268141	0.0148545	0.0169133
P51Corpus_AGACGTTTCGGTTAAC	Surface	-3.63038	0.931473	0.017315	0.0223602
P51Corpus_AGAGCGAGTACGACCC	Surface	-4.60343	-0.522642	0.0098664	0.00370811
P51Corpus_AGAGTGGTCATGTGGT	Surface	-2.60048	2.06292	0.0126336	0.010868
P51Corpus_AGATCTGCACGTCTCT	Surface	-3.09097	-0.7666	0.0154621	0.0176051
P51Corpus_AGATCTGGTGAGTATA	Surface	-4.1312	-0.647658	-0.0199051	0.00159409
P51Corpus_AGATCTGTCTGTTGAG	Surface	-3.35022	0.619598	0.011681	0.00739973
P51Corpus_AGATTGCAGATCGGGT	Surface	-3.70697	-0.227836	0.0177201	0.0233136
P51Corpus_AGCAGCCTCGGAGCAA	Surface	-2.79646	2.25669	0.0137791	0.0138973
P51Corpus_AGCATACCATGCATGT	Surface	-2.23769	1.62323	0.0112827	0.00558253
P51Corpus_AGCATACGTTTGTTGG	Surface	-4.01964	-0.872032	0.0150886	0.0154305
P51Corpus_AGCCTAAAGGGCTTCC	Surface	-2.07539	0.733228	0.012997	0.0121468
P51Corpus_AGCGGTCGTTTAGCTG	Surface	-4.19026	-0.567635	0.0197938	0.0282807
P51Corpus_AGCGTATAGCTACCTA	Surface	-3.01063	1.15812	0.0139771	0.0146662
P51Corpus_AGCGTATCATTGCGGC	Surface	-2.00756	1.00327	0.0127065	0.0102898
P51Corpus_AGCTCCTAGATCGGGT	Surface	-2.22255	2.23923	0.0138251	0.0132428
P51Corpus_AGGCCACAGGCAGTCA	Surface	-2.84649	0.50876	0.0137383	0.0142214
P51Corpus_AGGCCACCAATCCAAC	Surface	-2.74532	2.50713	0.012884	0.0116277
P51Corpus_AGGGAGTCAAGGTTTC	Surface	-4.88924	-0.518883	0.00894352	0.00600376
P51Corpus_AGGGAGTGTCGAGATG	Surface	-3.4487	0.0186612	0.0156309	0.0183359
P51Corpus_AGGGTGACATGCTGGC	Surface	-3.74457	0.210774	0.0175563	0.0229177
P51Corpus_AGGGTGAGTCCAAGTT	Surface	-2.41761	2.14668	0.0126894	0.00899434
P51Corpus_AGGTCATTCCTCAATT	Surface	-2.81463	1.01049	0.0162793	0.020051
P51Corpus_AGGTCCGAGATGTAAC	Surface	-2.2438	1.96873	0.0150123	0.0163741
P51Corpus_AGGTCCGCACGTGAGA	Surface	-2.66758	-0.0210703	0.0147964	0.0167324
P51Corpus_AGTAGTCCATCAGTCA	Surface	-3.03727	1.72583	0.0133366	0.0129429
P51Corpus_AGTAGTCTCACATACG	Surface	-3.7274	1.1984	0.0130426	0.0112223
P51Corpus_AGTGAGGAGCCACCTG	Surface	-3.76512	0.856119	0.0156616	0.0186855
P51Corpus_AGTGAGGCATGTCCTC	Surface	-4.53128	-0.236066	0.0168787	0.0212996
P51Corpus_AGTGGGAAGGCGACAT	Surface	-3.4747	2.19028	0.0148438	0.016947
P51Corpus_AGTGGGAAGTGGTAGC	Surface	-2.09472	0.0747371	0.013775	0.0143976
P51Corpus_AGTGTCACACCATGTA	Surface	-3.9232	-0.963871	0.0138834	0.0144951
P51Corpus_ATAACGCAGGTGCAAC	Surface	-3.46358	0.440684	0.0160897	0.0195786
P51Corpus_ATAAGAGTCCCGGATG	Surface	-3.62967	0.53901	0.0136299	0.0142149
P51Corpus_ATCACGAAGTCGATAA	Surface	-2.15937	1.08585	0.0127881	0.0107269
P51Corpus_ATCACGACAATCGGTT	Surface	-2.13788	1.20327	0.0114775	0.00619177
P51Corpus_ATCACGACAGTGGGAT	Surface	-1.75219	2.05027	0.0136046	0.0140564
P51Corpus_ATCATCTCAATGTTGC	Surface	-2.75275	2.04751	0.0136499	0.0139056
P51Corpus_ATCATCTGTGTCTGAT	Surface	-3.38275	1.42299	0.0138905	0.0126889
P51Corpus_ATCATGGTCTGTCAAG	Surface	-3.07002	0.251072	0.0150479	0.0170712
P51Corpus_ATCCGAATCTAACTTC	Surface	-4.25867	-0.203798	0.0175178	0.0220661
P51Corpus_ATCGAGTCAGCTGTAT	Surface	-2.08022	1.29005	0.012117	0.00895574
P51Corpus_ATCGAGTTCTCTTGAT	Surface	-2.74199	0.751408	0.0137043	0.0137747
P51Corpus_ATCTACTAGCCAGTTT	Surface	-2.70755	1.46399	0.00696043	-0.00678022
P51Corpus_ATCTACTCACACTGCG	Surface	-2.14216	1.56941	0.0135233	0.0128844
P51Corpus_ATCTACTCATCGGGTC	Surface	-3.19391	-0.101938	0.0150203	0.0168486
P51Corpus_ATCTACTGTTCCTCCA	Surface	-3.08401	1.74901	0.0106945	0.00313054
P51Corpus_ATCTGCCGTAGGCATG	Surface	-3.22051	-0.289194	0.0144615	0.0159808
P51Corpus_ATGCGATCAGTCTTCC	Surface	-4.14208	-0.762943	0.0182353	0.0246885
P51Corpus_ATGCGATGTTATGTGC	Surface	-2.14528	-0.0166546	0.0125891	0.010424
P51Corpus_ATGCGATTCCTCAATT	Surface	-4.26557	-0.977043	0.017599	0.0228771
P51Corpus_ATGGGAGCATCTACGA	Surface	-3.92723	1.89483	0.0126523	0.0102565
P51Corpus_ATGGGAGGTCGCATAT	Surface	-4.64177	-0.22299	0.0171588	0.0220242
P51Corpus_ATGGGAGGTTGTCTTT	Surface	-2.72096	0.739287	0.0123889	0.00908768
P51Corpus_ATTACTCAGCTGCCCA	Surface	-3.47182	0.29103	0.0174222	0.0229559
P51Corpus_ATTCTACCAAGGACAC	Surface	-4.60596	-0.404253	0.0199161	0.0284274
P51Corpus_ATTGGACAGCTATGCT	Surface	-3.13595	0.55023	0.0158117	0.0186205
P51Corpus_CAACCAACAATTCCTT	Surface	-3.22013	1.23828	0.0139285	0.0137355
P51Corpus_CAACCAACAGTAAGAT	Surface	-3.49956	-0.257627	0.0160774	0.0195817
P51Corpus_CAACCTCCAAAGCGGT	Surface	-4.5793	-0.650314	0.0201521	0.030781
P51Corpus_CAACCTCCACCGAATT	Surface	-2.89402	0.765377	0.0120788	0.00883258
P51Corpus_CAACTAGTCTCGTTTA	Surface	-3.79174	0.734406	0.0158414	0.0189166
P51Corpus_CAAGATCCACCGCTAG	Surface	-3.02597	0.740376	0.0139241	0.0144174
P51Corpus_CAAGGCCAGGTGCACA	Surface	-4.5152	-0.370696	0.0177018	0.0232495
P51Corpus_CAAGGCCGTTACGCGC	Surface	-3.13444	-0.201891	0.0154375	0.0180936
P51Corpus_CAAGTTGAGAGTTGGC	Surface	-4.20616	2.76477	0.0135951	0.0136883
P51Corpus_CACAAACGTCACTTCC	Surface	-4.67145	-0.736917	0.0178209	0.0237698
P51Corpus_CACAAACTCCGCAGTG	Surface	-1.58313	1.39991	0.0126509	0.0113155
P51Corpus_CACACAACACGAAGCA	Surface	-3.85887	1.96724	0.0138501	0.0141926
P51Corpus_CACACAACAGTATCTG	Surface	-2.84591	1.64228	0.0107341	0.00305077
P51Corpus_CACACAACAGTGACAG	Surface	-1.20825	0.698385	0.0133457	0.0132608
P51Corpus_CACACTCAGCGTGAGT	Surface	-3.04874	0.491779	0.014962	0.016378
P51Corpus_CACACTCGTGACGGTA	Surface	-4.27032	3.00785	0.012425	0.00945844
P51Corpus_CACAGGCAGTCAAGGC	Surface	-3.38129	0.259642	0.0148456	0.0160709
P51Corpus_CACAGGCTCCGTTGTC	Surface	-2.10711	0.641684	0.0116417	0.00712668
P51Corpus_CACAGTAAGGGTCGAT	Surface	-4.20634	1.82368	0.0179684	0.0229145
P51Corpus_CACAGTACACTCGACG	Surface	-2.79147	-0.259196	0.0162228	0.0186069
P51Corpus_CACTCCAGTACCGGCT	Surface	-3.02057	1.59626	0.0124845	0.00919257
P51Corpus_CACTCCAGTTCGCGAC	Surface	-3.91282	0.106743	0.0158633	0.0193171
P51Corpus_CAGAATCCACCCAGTG	Surface	-4.39711	0.111122	0.0160762	0.0191547
P51Corpus_CAGAGAGAGTTATCGC	Surface	-3.04796	-0.0926141	0.0165397	0.0207563
P51Corpus_CAGATCACAGCCTGTG	Surface	-2.00635	-0.155761	0.0125156	0.0110477
P51Corpus_CAGCAGCCAACTGCGC	Surface	-3.87185	0.730183	0.0194923	0.0275001
P51Corpus_CAGCATATCCCGGATG	Surface	-4.0994	-0.466465	0.0201521	0.0357016
P51Corpus_CAGCCGACACAGACTT	Surface	-2.5225	1.04261	0.0135752	0.0120778
P51Corpus_CAGCTAAAGCGTGAAC	Surface	-2.96132	1.63811	0.0121314	0.0079996
P51Corpus_CAGCTAACAAGAGGCT	Surface	-4.77994	-0.345696	0.00813231	-0.0043594
P51Corpus_CAGCTGGCAAGGACAC	Surface	-3.99718	-0.324173	0.0187684	0.0259561
P51Corpus_CAGTAACTCCAGAAGG	Surface	-3.78536	0.364663	0.0201521	0.0351182
P51Corpus_CAGTAACTCTTAGCCC	Surface	-3.08556	0.302339	0.0169156	0.0216095
P51Corpus_CAGTCCTCAGTCTTCC	Surface	-3.08501	1.31883	0.0129925	0.00930485
P51Corpus_CAGTCCTGTGCAGGTA	Surface	-3.43498	0.263891	0.0141529	0.015411
P51Corpus_CATATGGTCAAGATCC	Surface	-2.6702	0.289171	0.0153465	0.0176538
P51Corpus_CATCAAGAGGCGCTCT	Surface	-2.47192	0.437462	0.0131429	0.0126899
P51Corpus_CATCCACGTGAAGGCT	Surface	-2.95612	-0.202619	0.0121159	0.00893786
P51Corpus_CATCGGGCAATGGTCT	Surface	-3.07329	-0.508089	0.0175281	0.0228055
P51Corpus_CATCGGGGTGTTCGAT	Surface	-2.08394	1.86052	0.012511	0.0104417
P51Corpus_CATCGGGTCAGTGTTG	Surface	-3.76489	0.0888037	0.0142198	0.0155389
P51Corpus_CATGACAAGGCATGTG	Surface	-3.20375	1.15461	0.0124316	0.0101359
P51Corpus_CATGCCTAGGCGACAT	Surface	-3.49533	1.55195	0.0142611	0.0154109
P51Corpus_CATGCCTAGTGAACGC	Surface	-2.26295	1.03247	0.0135594	0.0133812
P51Corpus_CATGCCTCAAATCCGT	Surface	-2.88293	-0.295337	0.0191268	0.0264544
P51Corpus_CATGCCTGTCTAGAGG	Surface	-3.19837	1.12261	0.0136888	0.0140389
P51Corpus_CATGCCTTCTAACTTC	Surface	-2.59644	1.19419	0.0152013	0.0155905
P51Corpus_CATGGCGAGTTTCCTT	Surface	-3.32107	0.619151	0.0136683	0.0142812
P51Corpus_CATTATCAGCAACGGT	Surface	-1.46349	0.591337	0.0112676	0.00492588
P51Corpus_CATTCGCAGCCATCGC	Surface	-4.77002	-0.300402	0.013266	0.0106867
P51Corpus_CATTCGCCATGGTTGT	Surface	-4.07763	-0.924468	0.0185356	0.0250666
P51Corpus_CCAATCCAGCATCATC	Surface	-3.40501	-0.0952937	0.0171912	0.0227083
P51Corpus_CCACCTAAGATGTTAG	Surface	-2.75859	1.01041	0.0120912	0.00645604
P51Corpus_CCACTACCATCCAACA	Surface	-4.06455	-0.913343	0.0201521	0.0312788
P51Corpus_CCACTACTCAGAAATG	Surface	-3.50416	0.64834	0.0132556	0.0113102
P51Corpus_CCATGTCGTAGCGATG	Surface	-3.89055	0.67388	0.0126783	0.0109616
P51Corpus_CCATTCGAGATCTGAA	Surface	-2.0944	1.46976	0.0141368	0.0152863
P51Corpus_CCATTCGCACGAAATA	Surface	-3.61094	2.25345	0.0128988	0.010147
P51Corpus_CCCAATCTCTTCCTTC	Surface	-1.60098	0.784874	0.0113103	0.00545481
P51Corpus_CCCAGTTCAATGTTGC	Surface	-1.86258	0.490737	0.012323	0.00955518
P51Corpus_CCCAGTTCAGTGGGAT	Surface	-3.86991	2.19275	0.0145378	0.0158755
P51Corpus_CCCAGTTTCGAATCCA	Surface	-1.96566	1.05728	0.0125711	0.0101158
P51Corpus_CCCATACCACGGCCAT	Surface	-4.17515	2.33311	0.0136526	0.0134325
P51Corpus_CCCATACCATCGGTTA	Surface	-4.5141	-0.903079	0.0195352	0.0276325
P51Corpus_CCCATACCATGTCGAT	Surface	-4.47034	0.327455	0.015886	0.0189671
P51Corpus_CCCTCCTAGCCAGTAG	Surface	-2.4087	0.384288	0.0125929	0.0100975
P51Corpus_CCGGGATGTAGTGAAT	Surface	-4.10944	-0.830886	0.0118593	0.00813917
P51Corpus_CCGGTAGAGCACAGGT	Surface	-3.70607	-0.100896	0.0164502	0.0201832
P51Corpus_CCGGTAGGTTTCCACC	Surface	-2.92421	-0.153855	0.0148976	0.016954
P51Corpus_CCGTGGAAGAAGGTTT	Surface	-3.09173	0.470062	0.0115101	0.00598009
P51Corpus_CCGTGGACAAACTGTC	Surface	-3.24051	-0.599812	0.0179175	0.0239156
P51Corpus_CCTACACCAGGGTATG	Surface	-2.33958	0.915953	0.0124016	0.0097629
P51Corpus_CCTACACCATCGGAAG	Surface	-4.0836	-0.995135	0.0195554	0.0274243
P51Corpus_CCTACCATCATGTAGC	Surface	-3.76133	0.727842	0.0152012	0.0166613
P51Corpus_CCTAGCTCATGTTGAC	Surface	-2.48438	1.36922	0.0128485	0.0105474
P51Corpus_CCTAGCTGTGTTTGGT	Surface	-2.84769	0.113268	0.0131225	0.0126786
P51Corpus_CCTATTAAGCCGGTAA	Surface	-2.7585	0.254496	0.0165703	0.0207479
P51Corpus_CCTCAGTTCGTTACGA	Surface	-4.57451	-0.278455	0.0201521	0.0293467
P51Corpus_CCTCTGATCATTGCCC	Surface	-2.98703	0.677569	0.0130273	0.0121061
P51Corpus_CCTTACGCAAGTCTGT	Surface	-2.20656	0.719524	0.0129033	0.0113029
P51Corpus_CCTTCCCCAAGTTCTG	Surface	-3.1618	0.0079076	0.0152644	0.017442
P51Corpus_CCTTCCCGTAAACGCG	Surface	-1.84628	1.0536	0.0128209	0.0118231
P51Corpus_CCTTCCCTCACCGTAA	Surface	-4.15658	-0.805303	0.0201521	0.0302548
P51Corpus_CCTTCCCTCATCGATG	Surface	-4.57036	0.0647948	0.0120456	0.00577628
P51Corpus_CCTTCGAAGGCATTGG	Surface	-3.03948	0.705108	0.0142158	0.0150931
P51Corpus_CCTTTCTAGTGTCTCA	Surface	-1.85735	1.51152	0.0130647	0.0115774
P51Corpus_CGAATGTAGGCGCTCT	Surface	-2.0528	0.500342	0.0131127	0.0122729
P51Corpus_CGACCTTCACCTGGTG	Surface	-2.68451	1.16864	0.0141438	0.0133144
P51Corpus_CGACCTTCATTCTCAT	Surface	-3.87265	-0.474997	0.0189592	0.0261698
P51Corpus_CGACCTTGTTCAGGCC	Surface	-3.83915	0.530552	0.0154295	0.0177661
P51Corpus_CGACTTCCATGTCCTC	Surface	-2.61604	1.86152	0.0119223	0.00798581
P51Corpus_CGACTTCGTACCCAAT	Surface	-4.07872	-0.520099	0.0161127	0.0195405
P51Corpus_CGAGAAGAGTGTACGG	Surface	-3.35186	-0.132277	0.0148386	0.0157338
P51Corpus_CGAGAAGCATCCTTGC	Surface	-3.88515	-0.267055	0.0185309	0.0251843
P51Corpus_CGAGAAGGTCGCATCG	Surface	-2.62502	2.14387	0.0130037	0.0120056
P51Corpus_CGAGCACAGAGAACAG	Surface	-3.33267	-0.237369	0.01746	0.0227353
P51Corpus_CGAGCACAGAGTACCG	Surface	-3.93857	-0.966346	0.0151834	0.0175922
P51Corpus_CGAGCACCATAGAAAC	Surface	-4.116	0.752097	0.0135878	0.0134532
P51Corpus_CGAGCACTCCTAGTGA	Surface	-4.0044	0.0747585	0.0155174	0.0181543
P51Corpus_CGAGCCACAGTCACTA	Surface	-2.88698	0.954389	0.0164392	0.0205398
P51Corpus_CGAGCCACATTTCAGG	Surface	-3.66076	0.334843	0.0167272	0.0204159
P51Corpus_CGAGCCATCACATACG	Surface	-4.55679	-0.772929	0.0201521	0.0351876
P51Corpus_CGATCGGTCTTCTGGC	Surface	-4.45827	-0.652526	0.0201521	0.0309907
P51Corpus_CGATGGCAGACAAGCC	Surface	-4.60427	-0.803081	0.0201521	0.0328673
P51Corpus_CGATGGCGTGAACCTT	Surface	-4.67479	-0.666203	0.0201521	0.0306095
P51Corpus_CGATGTAGTGTTTGTG	Surface	-4.58671	1.65104	0.0177062	0.0235347
P51Corpus_CGATTGACATACCATG	Surface	-2.79107	1.03624	0.0116927	0.00732944
P51Corpus_CGATTGAGTACGAAAT	Surface	-1.97713	1.65608	0.0118986	0.00825652
P51Corpus_CGCGGTATCAGCTTAG	Surface	-2.30664	0.17574	0.0132697	0.0124957
P51Corpus_CGCGTTTCAGACGTAG	Surface	-2.30849	1.16168	0.00784469	-0.00359905
P51Corpus_CGCGTTTCAGATAATG	Surface	-4.54778	-0.34991	0.0183133	0.0246535
P51Corpus_CGCGTTTCATAACCTG	Surface	-1.98492	-0.298028	0.0141232	0.0138869
P51Corpus_CGCTATCAGATAGCAT	Surface	-2.11415	0.899134	0.0106544	0.00234391
P51Corpus_CGCTATCAGTGTACCT	Surface	-3.18455	1.41323	0.0150715	0.0164244
P51Corpus_CGCTATCGTCTCCACT	Surface	-3.01304	0.755004	0.0192225	0.026719
P51Corpus_CGCTGGACAGGCAGTA	Surface	-4.29901	-0.165263	0.0140003	0.015169
P51Corpus_CGCTGGACATCAGTCA	Surface	-2.11599	0.647164	0.0132603	0.0110885
P51Corpus_CGCTTCATCCCTCTTT	Surface	-2.7268	-0.00411577	0.0172323	0.0209024
P51Corpus_CGGACTGTCGGTCCGA	Surface	-4.13609	2.32819	0.0141596	0.0148152
P51Corpus_CGGAGCTGTCAATGTC	Surface	-3.70017	0.314754	0.0152124	0.0174678
P51Corpus_CGGAGCTTCATTTGGG	Surface	-2.52945	2.66819	0.00911455	-0.000830026
P51Corpus_CGGAGTCCAGAAGCAC	Surface	-3.93458	0.0338924	0.0168133	0.0210928
P51Corpus_CGGCTAGCACTTCGAA	Surface	-3.27704	0.26659	0.0147789	0.0164317
P51Corpus_CGTAGCGCACTTAACG	Surface	-2.78884	1.51011	0.0128085	0.0091089
P51Corpus_CGTAGCGTCCTTTCGG	Surface	-4.15477	0.455763	0.0123761	0.00997184
P51Corpus_CGTAGGCAGAGTAAGG	Surface	-3.81018	-0.451668	0.0199077	0.0280214
P51Corpus_CGTAGGCAGTGTCCAT	Surface	-3.6469	-0.523037	0.0188262	0.0254702
P51Corpus_CGTCACTAGTGTTTGC	Surface	-4.02756	-0.706449	0.0189081	0.0258457
P51Corpus_CGTCACTGTCTCCATC	Surface	-4.23953	-0.552227	0.0198602	0.0282087
P51Corpus_CGTCACTTCAAAGTAG	Surface	-2.21818	0.313487	0.016911	0.0214535
P51Corpus_CGTCAGGAGACAAGCC	Surface	-4.13621	-0.601101	0.0196137	0.0277233
P51Corpus_CGTCAGGCAGTTCCCT	Surface	-1.49042	1.24835	0.0110335	0.00490639
P51Corpus_CGTCAGGGTGACAAAT	Surface	-4.70162	0.177831	0.0171926	0.022212
P51Corpus_CGTCAGGTCACGCATA	Surface	-2.22467	1.22229	0.0134942	0.0130194
P51Corpus_CGTCCATTCACCCGAG	Surface	-4.18932	-0.831464	0.0173754	0.0220439
P51Corpus_CGTGAGCGTCTGGTCG	Surface	-3.13098	1.68236	0.0124571	0.00994041
P51Corpus_CGTGTCTCATTTGCTT	Surface	-3.45752	1.36941	0.0158812	0.019025
P51Corpus_CGTGTCTGTCTAAACC	Surface	-3.57713	-0.149687	0.0173348	0.0226034
P51Corpus_CGTTAGAGTACTCGCG	Surface	-4.52857	-0.322607	0.0134684	0.0132293
P51Corpus_CGTTCTGAGAATGTGT	Surface	-3.60744	-0.28861	0.0156203	0.0186833
P51Corpus_CGTTCTGCAACTGGCC	Surface	-1.83769	0.531279	0.0117057	0.00681519
P51Corpus_CGTTCTGCACCAGATT	Surface	-3.22991	1.24337	0.0155299	0.0183135
P51Corpus_CGTTCTGGTTAAAGAC	Surface	-2.18646	0.116195	0.0131069	0.0117985
P51Corpus_CGTTCTGGTTATTCTC	Surface	-2.32142	1.21895	0.0161685	0.019894
P51Corpus_CGTTGGGAGCTGAAAT	Surface	-2.11372	0.432941	0.0130123	0.0115683
P51Corpus_CGTTGGGCAATGACCT	Surface	-4.00447	-0.580511	0.0176681	0.0235591
P51Corpus_CGTTGGGCATAACCTG	Surface	-2.56469	-0.19403	0.0171192	0.0214792
P51Corpus_CGTTGGGTCAACCAAC	Surface	-2.87077	2.17324	0.0129625	0.0108334
P51Corpus_CTAAGACCATACGCTA	Surface	-2.1915	2.98292	0.0115066	0.00550434
P51Corpus_CTACACCCAAGCCGTC	Surface	-4.2388	-0.525989	0.0201521	0.0361784
P51Corpus_CTACACCCATGGTAGG	Surface	-3.93902	0.730648	0.0176925	0.0233792
P51Corpus_CTACACCTCCGTTGTC	Surface	-4.3659	-0.975136	0.0201521	0.0345615
P51Corpus_CTACATTAGTCCAGGA	Surface	-2.89331	0.259752	0.0151112	0.017502
P51Corpus_CTACCCAAGTACCGGA	Surface	-2.68527	1.16959	0.0143909	0.0146565
P51Corpus_CTACGTCTCACTCCTG	Surface	-2.2859	1.34869	0.0124668	0.0106826
P51Corpus_CTACGTCTCAGCAACT	Surface	-2.73643	0.42489	0.0158598	0.019017
P51Corpus_CTAGCCTAGCCGGTAA	Surface	-3.06923	-0.355783	0.0140131	0.0146916
P51Corpus_CTAGTGACAGGACGTA	Surface	-3.12124	1.32954	0.0137121	0.0139193
P51Corpus_CTAGTGAGTCTAAAGA	Surface	-1.8485	1.2605	0.0126695	0.0106671
P51Corpus_CTCACACAGTTACCCA	Surface	-3.31656	2.48911	0.0143308	0.0154588
P51Corpus_CTCACACCACATTTCT	Surface	-1.80032	-0.107803	0.0126776	0.0103113
P51Corpus_CTCAGAACATCGGGTC	Surface	-4.0604	-0.799957	0.0201521	0.0303661
P51Corpus_CTCCTAGAGCTACCTA	Surface	-2.90298	-0.342418	0.0153826	0.0181321
P51Corpus_CTCCTAGGTGGTCTCG	Surface	-3.63487	0.0936331	0.0144911	0.0163452
P51Corpus_CTCCTAGTCCTTTACA	Surface	-2.76022	1.26121	0.0143316	0.0154599
P51Corpus_CTCCTAGTCTGGTTCC	Surface	-2.82456	0.174335	0.0154844	0.0179967
P51Corpus_CTCGAAAAGCACCGCT	Surface	-1.62259	0.866526	0.0125101	0.00850038
P51Corpus_CTCGAAAAGTGAAGAG	Surface	-3.40927	0.23432	0.0135496	0.0124176
P51Corpus_CTCGAGGCACCATGTA	Surface	-3.79872	-0.267114	0.017223	0.022409
P51Corpus_CTCGAGGGTAACGCGA	Surface	-2.32256	2.05946	0.0127305	0.010289
P51Corpus_CTCGAGGTCTGTTTGT	Surface	-1.83558	0.071846	0.0152629	0.0177671
P51Corpus_CTCGGAGAGGGCTTGA	Surface	-3.48449	-0.531611	0.0160285	0.0185763
P51Corpus_CTCGGGAGTAAGTGGC	Surface	-3.80395	-0.688506	0.0128141	0.0115222
P51Corpus_CTCGTACGTTAAGACA	Surface	-4.0679	-0.122536	0.0118625	0.00822441
P51Corpus_CTCGTCAAGACTTTCG	Surface	-1.83898	0.321568	0.0129824	0.0121818
P51Corpus_CTCGTCATCCGCAGTG	Surface	-2.20382	0.978086	0.0119042	0.00864246
P51Corpus_CTCTAATAGTGAACGC	Surface	-2.6573	0.770535	0.0133119	0.0132599
P51Corpus_CTCTAATCATCGGGTC	Surface	-3.82223	0.0380066	0.0161779	0.0199227
P51Corpus_CTCTAATGTACTCGCG	Surface	-4.3677	-0.568919	0.0155051	0.018326
P51Corpus_CTCTAATGTTCGGGCT	Surface	-2.7362	0.957069	0.014027	0.0148654
P51Corpus_CTCTACGAGATCCCAT	Surface	-3.85519	0.652156	0.0159122	0.0185542
P51Corpus_CTCTACGCAATCTGCA	Surface	-3.86454	0.509352	0.0145425	0.0157777
P51Corpus_CTCTACGCACAAGACG	Surface	-4.04166	0.914915	0.0136192	0.0137134
P51Corpus_CTCTGGTTCCAGTATG	Surface	-2.31443	0.00867258	0.0124808	0.0102259
P51Corpus_CTGAAACAGGGCTTGA	Surface	-2.4283	1.67177	0.0129345	0.0120219
P51Corpus_CTGAAACGTCTAAAGA	Surface	-2.1303	0.422224	0.0127013	0.00869638
P51Corpus_CTGAAGTCATGCCACG	Surface	-3.96769	0.0489268	0.0173286	0.0223644
P51Corpus_CTGAAGTGTACGCACC	Surface	-3.98077	-0.942329	0.0201521	0.0319276
P51Corpus_CTGCCTATCCACGTGG	Surface	-3.73975	-0.196612	0.0182773	0.0245228
P51Corpus_CTGCCTATCCTATGTT	Surface	-3.37214	0.0405583	0.0157058	0.0183251
P51Corpus_CTGGTCTCAATGAATG	Surface	-1.81813	1.09606	0.0136069	0.0129009
P51Corpus_CTGTGCTCATCCGGGT	Surface	-2.31098	2.12039	0.0106257	0.00299215
P51Corpus_CTTAACTAGAATAGGG	Surface	-2.23419	2.37027	0.0134826	0.0124467
P51Corpus_CTTAACTGTAGGGTAC	Surface	-4.52807	-0.840975	0.0201521	0.029732
P51Corpus_CTTAACTTCGGACAAG	Surface	-2.92384	2.17478	0.0135401	0.0141805
P51Corpus_CTTCTCTCACGGTAAG	Surface	-2.67545	0.796089	0.0146194	0.0165723
P51Corpus_CTTCTCTTCCGCAGTG	Surface	-3.95177	-0.929919	0.0115455	0.00905333
P51Corpus_CTTCTCTTCTCGGACG	Surface	-3.9451	-0.0782366	0.014768	0.0156621
P51Corpus_CTTGGCTGTAAGCACG	Surface	-3.52867	-0.744351	0.0177552	0.0222898
P51Corpus_CTTTGCGTCCGAACGC	Surface	-4.69169	-0.00121496	0.0182459	0.0248215
P51Corpus_GAAACTCAGAAAGTGG	Surface	-4.51592	0.139259	0.0165645	0.0210007
P51Corpus_GAAACTCCACCACGTG	Surface	-2.95141	0.281127	0.0158841	0.0182942
P51Corpus_GAAACTCGTAAGAGGA	Surface	-4.37229	-0.0745831	0.017675	0.0233637
P51Corpus_GAAATGAAGATCCTGT	Surface	-4.0248	0.866741	0.016875	0.0215135
P51Corpus_GAAATGAGTGAACCTT	Surface	-1.97746	1.05544	0.0124045	0.0071441
P51Corpus_GAAATGATCATTGCGA	Surface	-3.95872	-0.421402	0.0183281	0.0245841
P51Corpus_GAAATGATCGTTTGCC	Surface	-3.10623	0.817694	0.0161345	0.0200546
P51Corpus_GAACATCTCGGCGCTA	Surface	-2.20655	-0.260546	0.0156579	0.01817
P51Corpus_GAACCTACAATAGCAA	Surface	-3.7479	-0.0164667	0.0140471	0.0150566
P51Corpus_GAACCTAGTTTAAGCC	Surface	-3.69946	-0.619487	0.0169213	0.0213507
P51Corpus_GAACGGACACCGAATT	Surface	-2.39841	1.61203	0.0130079	0.0117604
P51Corpus_GAAGCAGCACGGATAG	Surface	-3.35658	0.447384	0.0164947	0.0207151
P51Corpus_GAATAAGAGCGTTGCC	Surface	-3.93194	-0.708218	0.0189472	0.0261932
P51Corpus_GAATAAGAGTCAAGGC	Surface	-2.75569	1.54777	0.0129149	0.0112094
P51Corpus_GAATAAGTCGTCCAGG	Surface	-2.88234	0.412136	0.0169958	0.0206694
P51Corpus_GAATGAAGTTCACGGC	Surface	-2.54142	1.05095	0.013686	0.011694
P51Corpus_GACACGCGTTGGTGGA	Surface	-4.18787	-0.191452	0.0163006	0.0199199
P51Corpus_GACACGCTCGTCCAGG	Surface	-3.78749	1.00223	0.0126519	0.010237
P51Corpus_GACAGAGGTCAACATC	Surface	-4.21396	1.37313	0.016956	0.0215769
P51Corpus_GACGCGTCAAGAAGAG	Surface	-4.8846	-0.288464	0.00778036	-0.00162325
P51Corpus_GACGGCTTCAGTTCGA	Surface	-3.6309	-0.80481	0.0163805	0.0189072
P51Corpus_GACGTGCCAATAGCAA	Surface	-4.27116	-0.3406	0.0183061	0.0241954
P51Corpus_GACGTGCTCACTTCAT	Surface	-2.03701	1.27836	0.0113621	0.00553195
P51Corpus_GACGTTAAGGCGATAC	Surface	-3.63537	-0.77295	0.0173981	0.0215145
P51Corpus_GACGTTACATACCATG	Surface	-2.39616	2.06604	0.0127718	0.010034
P51Corpus_GACTACACATGGATGG	Surface	-4.41697	-0.577829	0.0201521	0.0370768
P51Corpus_GACTACATCGAATGCT	Surface	-3.2288	0.201446	0.0158685	0.0190746
P51Corpus_GACTGCGAGACAGACC	Surface	-2.25704	1.30286	0.0121704	0.00926712
P51Corpus_GACTGCGGTAATCACC	Surface	-3.33955	1.31813	0.0146656	0.0166486
P51Corpus_GACTGCGTCGAACGGA	Surface	-2.47489	-0.362719	0.0138648	0.014607
P51Corpus_GAGCAGACATCTACGA	Surface	-4.70049	-0.411974	0.017909	0.0236331
P51Corpus_GAGCAGATCGCAGGCT	Surface	-1.75108	0.78111	0.0122437	0.00953385
P51Corpus_GAGTCCGGTGGACGAT	Surface	-3.58629	-0.53789	0.0188264	0.0258612
P51Corpus_GATCAGTCAGGTCCAC	Surface	-3.82939	0.0576006	0.0174033	0.0228491
P51Corpus_GATCAGTTCCATGAGT	Surface	-2.39609	1.87571	0.0127473	0.0108315
P51Corpus_GATCGATGTCGAATCT	Surface	-2.38019	0.443988	0.0123095	0.0100889
P51Corpus_GATCGTAAGCAGCCTC	Surface	-3.9034	2.32798	0.0126429	0.0112755
P51Corpus_GATCGTAAGCGTTGCC	Surface	-3.76038	1.3258	0.014495	0.0142438
P51Corpus_GATCGTATCCTCTAGC	Surface	-2.09477	0.567361	0.0128529	0.0103878
P51Corpus_GATCTAGAGTACTTGC	Surface	-1.98739	1.98402	0.0129878	0.0119922
P51Corpus_GATCTAGGTAGTACCT	Surface	-4.22806	0.272471	0.0159571	0.0183276
P51Corpus_GATCTAGTCGTACGGC	Surface	-4.03125	-0.574998	0.0201521	0.0369624
P51Corpus_GATGAAAAGCCCGAAA	Surface	-2.62477	1.32199	0.011384	0.00644136
P51Corpus_GATGAGGAGATGCCTT	Surface	-2.96686	0.803523	0.0139388	0.0144331
P51Corpus_GATGAGGTCATACGGT	Surface	-2.71083	2.12413	0.0137113	0.0122644
P51Corpus_GATGCTAAGATTACCC	Surface	-3.13929	0.961662	0.0131097	0.0117394
P51Corpus_GATGCTACAGGTCTCG	Surface	-4.41222	-0.839773	0.0201521	0.0311426
P51Corpus_GATGCTACATGAGCGA	Surface	-2.15745	1.74003	0.0111762	0.00585148
P51Corpus_GATGCTAGTCATCGGC	Surface	-2.43402	-0.0328851	0.0185705	0.0258511
P51Corpus_GATGCTAGTTCACCTC	Surface	-1.89684	1.39813	0.0128279	0.0118083
P51Corpus_GATTCAGCACATTTCT	Surface	-4.10978	-0.820923	0.0106676	0.0117438
P51Corpus_GATTCAGCATGATCCA	Surface	-2.57292	0.819554	0.0116585	0.00418286
P51Corpus_GATTCAGCATTGTGCA	Surface	-3.17404	-0.0766425	0.0146867	0.0164612
P51Corpus_GATTCAGTCTTCATGT	Surface	-2.83024	-0.50876	0.0156699	0.0186277
P51Corpus_GCAATCATCAGAGCTT	Surface	-3.13312	1.43414	0.0127273	0.0101474
P51Corpus_GCACATACAACGATGG	Surface	-2.04265	0.867008	0.0136533	0.012363
P51Corpus_GCACATACACGCTTTC	Surface	-4.50545	-0.790834	0.0201521	0.0360546
P51Corpus_GCACTCTCAACGATGG	Surface	-2.19554	1.80571	0.0121339	0.00630476
P51Corpus_GCAGCCAAGCGAGAAA	Surface	-2.54398	0.541987	0.0161775	0.0195587
P51Corpus_GCAGCCAGTGTCCTCT	Surface	-3.08278	0.165402	0.0150896	0.0175265
P51Corpus_GCAGTTAAGGCCCGTT	Surface	-2.50613	0.262861	0.0136355	0.0120908
P51Corpus_GCAGTTACAACCGCCA	Surface	-3.35895	0.0852073	0.0146842	0.0161007
P51Corpus_GCAGTTATCTATCCTA	Surface	-3.17935	1.28329	0.0130894	0.0117392
P51Corpus_GCATACAGTAAGGGCT	Surface	-3.88111	-0.827127	0.0201521	0.0318019
P51Corpus_GCATACATCACAGGCC	Surface	-3.1603	0.407159	0.0138761	0.0129327
P51Corpus_GCATACATCTCCGGTT	Surface	-4.64518	-0.693131	0.0201521	0.0311499
P51Corpus_GCATACATCTTTACAC	Surface	-2.9675	-0.0946268	0.0147407	0.0161605
P51Corpus_GCATGATCAGCGTAAG	Surface	-3.46347	0.506445	0.0141941	0.0134424
P51Corpus_GCATGATCATCACGAT	Surface	-1.82868	1.87248	0.0117246	0.00359725
P51Corpus_GCATGATGTTGATTGC	Surface	-1.6783	0.277587	0.0132067	0.00976795
P51Corpus_GCCAAATCATGTTCCC	Surface	-3.93168	-0.350312	0.0150921	0.0173511
P51Corpus_GCCAAATTCAGCTCGG	Surface	-2.27436	-0.0474605	0.0151169	0.0173546
P51Corpus_GCCTCTAAGGGCATGT	Surface	-3.98771	-0.612815	0.0183473	0.0246906
P51Corpus_GCCTCTAGTGCTCTTC	Surface	-3.83586	-0.317687	0.0164764	0.0206661
P51Corpus_GCGACCAAGAGGTACC	Surface	-4.36244	0.117063	0.0153791	0.0180483
P51Corpus_GCGACCAAGATCCCGC	Surface	-2.71968	-0.253699	0.0164994	0.0203852
P51Corpus_GCGACCACAATCAGAA	Surface	-4.52649	0.00208048	0.0134676	0.0133418
P51Corpus_GCGCAACGTATTCGTG	Surface	-4.29676	-0.872579	0.0201521	0.0324673
P51Corpus_GCGCAACTCCGTTGCT	Surface	-2.3937	2.2179	0.0120899	0.00717146
P51Corpus_GCGCCAAAGCGAGAAA	Surface	-3.82107	-0.930493	0.0201521	0.0325057
P51Corpus_GCGCCAACAGGCAGTA	Surface	-4.16324	-0.544724	0.0201521	0.0320016
P51Corpus_GCGCCAATCGGCGGTT	Surface	-3.48123	0.769398	0.0156736	0.0176474
P51Corpus_GCGCGATCAGTAAGCG	Surface	-3.29042	2.74617	-0.0285761	0.0080096
P51Corpus_GCGGGTTAGCGTAATA	Surface	-2.28104	-0.0835648	0.0112723	0.00463125
P51Corpus_GCTCCTAGTCAGATAA	Surface	-3.64476	0.00959649	0.0142327	0.0156438
P51Corpus_GCTCCTATCCGTTGCT	Surface	-4.71491	-0.257712	0.00637851	-0.00148553
P51Corpus_GCTCTGTGTCAATGTC	Surface	-3.26806	1.43014	0.015175	0.0170592
P51Corpus_GCTCTGTGTCCAGTTA	Surface	-2.66666	0.297152	0.0151495	0.0170035
P51Corpus_GCTCTGTGTTAAGAAC	Surface	-2.851	1.73902	0.0142751	0.0155158
P51Corpus_GCTGCAGAGTGTTTGC	Surface	-2.19023	1.4997	0.0119675	0.00846107
P51Corpus_GCTGCAGTCTGGCGTG	Surface	-1.18471	0.681135	0.0119781	0.00869374
P51Corpus_GCTGCGAGTTGTCTTT	Surface	-2.00539	0.981386	0.0124893	0.0100736
P51Corpus_GCTGCTTAGGATCGCA	Surface	-2.23022	-0.507467	0.0137328	0.0141945
P51Corpus_GCTGCTTGTCGCCATG	Surface	-2.73041	0.817843	0.0135778	0.0135918
P51Corpus_GCTGCTTGTGATGTGG	Surface	-2.21041	0.78942	0.0130173	0.0122858
P51Corpus_GCTGGGTTCAAACAAG	Surface	-4.16032	0.545824	0.0145391	0.0162457
P51Corpus_GCTTCCAGTCACTTCC	Surface	-3.08567	1.04715	0.0130866	0.0122166
P51Corpus_GCTTGAAGTGGGTATG	Surface	-1.95754	1.32652	0.0131254	0.0120652
P51Corpus_GCTTGAATCTTAGAGC	Surface	-2.2553	1.50699	0.014244	0.0155225
P51Corpus_GGAACTTCAGACTCGC	Surface	-1.50458	0.022251	0.0121316	0.00867282
P51Corpus_GGAATAAAGCCAGGAT	Surface	-3.03605	0.292418	0.0173786	0.0227973
P51Corpus_GGAATAAAGTGACATA	Surface	-3.3386	-0.0320657	0.0147474	0.0166614
P51Corpus_GGAATAAAGTGTTTGC	Surface	-2.36779	1.47633	0.0145027	0.0155743
P51Corpus_GGACAAGAGGGAGTAA	Surface	-1.55123	1.37218	0.0122298	0.00921408
P51Corpus_GGACAAGGTTAGGGTG	Surface	-2.67739	1.91882	0.0145705	0.0151876
P51Corpus_GGACAAGTCAGGCCCA	Surface	-2.0807	0.634581	0.0130778	0.0121926
P51Corpus_GGACAGACACAGCGTC	Surface	-3.47732	0.72103	0.0145462	0.0161552
P51Corpus_GGACGTCAGAATTCCC	Surface	-2.27159	1.13144	0.0126532	0.0110383
P51Corpus_GGACGTCCATTGAGCT	Surface	-4.38941	0.0851792	0.0134171	0.012317
P51Corpus_GGAGCAACACGGTTTA	Surface	-4.25169	-0.169369	0.0201431	0.0290326
P51Corpus_GGAGCAATCAACCATG	Surface	-2.10948	0.699006	0.0136851	0.0135107
P51Corpus_GGATTACTCAACACAC	Surface	-4.14092	0.52116	0.0150765	0.016805
P51Corpus_GGATTACTCGTTACAG	Surface	-2.51289	2.36775	0.0125893	0.00986792
P51Corpus_GGCAATTAGCCATCGC	Surface	-3.38692	-0.279657	0.0141373	0.0143074
P51Corpus_GGCAATTTCGTCTGAA	Surface	-2.60004	0.975399	0.0136277	0.0135472
P51Corpus_GGCCGATCAAGCTGTT	Surface	-4.02695	2.40322	0.0129907	0.0125421
P51Corpus_GGCCGATCAGGTCGTC	Surface	-3.57264	1.851	0.0141414	0.0155081
P51Corpus_GGCGTGTGTTGGAGGT	Surface	-2.48151	0.0720424	0.0116889	0.00715563
P51Corpus_GGCTCGATCCCTCTTT	Surface	-1.63995	0.188326	0.0133345	0.0124276
P51Corpus_GGGAGATGTAAACGCG	Surface	-2.33039	0.0750897	0.0133332	0.0124387
P51Corpus_GGGAGATGTAGTGAAT	Surface	-2.04339	0.854312	0.0124124	0.0102103
P51Corpus_GGGATGAAGAATGTTG	Surface	-2.288	1.87786	0.0124672	0.0103166
P51Corpus_GGGATGAGTACCAGTT	Surface	-3.69977	0.0328977	0.0159233	0.019191
P51Corpus_GGGTCTGAGTGCGTGA	Surface	-2.72497	1.15644	0.016772	0.0215302
P51Corpus_GGGTCTGCACCGAATT	Surface	-4.78545	-0.280654	0.0115566	0.00595597
P51Corpus_GGGTTGCCAGTATAAG	Surface	-3.65973	0.550488	0.0181537	0.0242315
P51Corpus_GGGTTGCGTACTTGAC	Surface	-3.12068	-0.154041	0.013577	0.0133358
P51Corpus_GGTATTGAGTGTACTC	Surface	-3.7876	0.399689	0.0162569	0.0196314
P51Corpus_GGTGAAGCAGTCACTA	Surface	-4.18334	2.20082	0.0133384	0.0128076
P51Corpus_GGTGCGTGTTGATTGC	Surface	-3.91128	0.756614	0.0130105	0.0118428
P51Corpus_GGTGCGTTCCGTTGTC	Surface	-4.66817	0.277352	0.0127962	0.0100148
P51Corpus_GGTGTTAAGCTGCGAA	Surface	-1.78148	0.407608	0.0111856	0.00416528
P51Corpus_GGTGTTAGTACTTAGC	Surface	-2.39465	1.16884	0.0127165	0.0111674
P51Corpus_GTAACTGAGTGGACGT	Surface	-2.62922	0.973976	0.0164714	0.0202748
P51Corpus_GTAACTGCATGCGCAC	Surface	-1.58692	0.69298	0.0120072	0.00864173
P51Corpus_GTACGTAAGGCCCGTT	Surface	-4.78386	-0.484133	0.0154207	0.0170671
P51Corpus_GTACTCCAGCATGGCA	Surface	-4.08389	-0.290896	0.0134904	0.0126797
P51Corpus_GTACTCCCATACTCTT	Surface	-4.21407	-0.746165	0.0201521	0.037587
P51Corpus_GTACTTTAGGATATAC	Surface	-2.28079	2.4546	0.0125402	0.00985976
P51Corpus_GTACTTTGTGCACTTA	Surface	-2.6338	1.31525	0.0127193	0.0113388
P51Corpus_GTACTTTTCTGCTGCT	Surface	-2.94657	1.03716	0.0135782	0.0126249
P51Corpus_GTAGGCCGTCGAGATG	Surface	-4.30111	-0.535955	0.0194282	0.0272848
P51Corpus_GTAGTCACAGTGGAGT	Surface	-2.35615	0.0845104	0.011671	0.00495157
P51Corpus_GTAGTCATCGGCATCG	Surface	-2.73996	1.08805	0.0136343	0.0125338
P51Corpus_GTATTCTAGGTACTCT	Surface	-1.74692	1.94288	0.0127056	0.00938173
P51Corpus_GTCAAGTTCAACGGCC	Surface	-3.73331	0.731887	0.0153554	0.0172774
P51Corpus_GTCAAGTTCATCGATG	Surface	-2.7819	0.0735669	0.0126836	0.011533
P51Corpus_GTCACAACAACACCCG	Surface	-2.46943	0.595575	0.0135108	0.0137448
P51Corpus_GTCACAAGTTCAGCGC	Surface	-3.79364	0.8872	0.018203	0.0244791
P51Corpus_GTCACAATCGCAGGCT	Surface	-4.46068	-0.471272	0.0178585	0.0238716
P51Corpus_GTCACGGCACCGGAAA	Surface	-3.92082	-0.832264	0.0144072	0.0155909
P51Corpus_GTCATTTAGCTACCTA	Surface	-2.68933	2.04826	0.0136443	0.0122158
P51Corpus_GTCGGGTAGACTAGAT	Surface	-1.38361	0.0159613	0.0118558	0.00765514
P51Corpus_GTCGGGTCAAGTCATC	Surface	-1.25225	-0.297755	0.0177682	0.0231452
P51Corpus_GTCGGGTGTCTAACGT	Surface	-4.05868	-0.787339	0.0201521	0.0288515
P51Corpus_GTCGTAACATGTAGTC	Surface	-3.56064	0.377324	0.0172702	0.0221903
P51Corpus_GTCGTAATCTTTAGGG	Surface	-3.77786	-0.0170885	0.0201521	0.0304091
P51Corpus_GTCTCGTAGTCCCACG	Surface	-3.72541	1.03669	0.016711	0.021019
P51Corpus_GTCTTCGAGGCTAGAC	Surface	-3.36052	1.58601	0.0134009	0.0121739
P51Corpus_GTCTTCGCACAGACTT	Surface	-1.38088	1.18797	0.0124222	0.0103477
P51Corpus_GTGAAGGAGATAGTCA	Surface	-1.96523	0.440152	0.0144736	0.0147564
P51Corpus_GTGAAGGTCGTGGACC	Surface	-1.7008	1.04837	0.0121453	0.00773318
P51Corpus_GTGCAGCAGATCTGCT	Surface	-3.51991	1.13498	0.013626	0.0136454
P51Corpus_GTGCAGCCATCCCATC	Surface	-2.06358	1.15147	0.0124492	0.00834466
P51Corpus_GTGCAGCGTCCTCCAT	Surface	-2.33731	1.92112	0.0129071	0.0085013
P51Corpus_GTGCAGCGTTCCACAA	Surface	-4.17645	0.98854	0.0144385	0.0140215
P51Corpus_GTGCAGCTCGCCCTTA	Surface	-3.71407	0.192758	0.0136183	0.0136259
P51Corpus_GTGCATAAGGAGTACC	Surface	-2.33498	2.24362	0.0131565	0.0121334
P51Corpus_GTGCATAGTGTTTGTG	Surface	-3.3941	1.45526	0.0136391	0.0135321
P51Corpus_GTGCTTCCAAGTCATC	Surface	-3.17462	1.40573	0.0141132	0.0137439
P51Corpus_GTGCTTCCATCACGTA	Surface	-3.36443	-0.675481	0.0147214	0.0164454
P51Corpus_GTGTGCGGTTACGTCA	Surface	-2.35349	0.972518	0.0143533	0.0151893
P51Corpus_GTGTTAGCAGGGATTG	Surface	-2.45071	0.0652151	0.0132349	0.0113421
P51Corpus_GTGTTAGTCCGAGCCA	Surface	-4.00134	0.0860833	0.013544	0.013797
P51Corpus_GTTAAGCCAACGATCT	Surface	-3.77169	2.40437	0.0128845	0.0100798
P51Corpus_GTTACAGAGACCTAGG	Surface	-2.54429	1.04858	0.0132306	0.0124407
P51Corpus_GTTACAGCATGATCCA	Surface	-2.42128	1.73915	0.0119476	0.00783157
P51Corpus_GTTACAGCATGCATGT	Surface	-2.87789	0.886172	0.0141948	0.015271
P51Corpus_GTTCATTCACCTATCC	Surface	-4.23658	-0.543623	0.0201521	0.031229
P51Corpus_GTTCATTGTCAATACC	Surface	-3.842	2.53377	0.0138221	0.0133744
P51Corpus_GTTCTCGGTAAGTGTA	Surface	-2.33228	1.56536	0.0135726	0.0128137
P51Corpus_GTTCTCGTCGGAATCT	Surface	-4.18829	-0.514001	0.0201521	0.0315756
P51Corpus_TAAACCGGTCTAAAGA	Surface	-3.14384	0.626975	0.0166712	0.0208334
P51Corpus_TAAACCGGTTTGTGTG	Surface	-2.65966	1.4197	0.0136264	0.0132892
P51Corpus_TACCTTACAAATCCGT	Surface	-2.36409	2.43083	0.0126997	0.0105453
P51Corpus_TACGGTAGTACATGTC	Surface	-2.87778	-0.525158	0.0144357	0.0148683
P51Corpus_TACGGTAGTCTAGGTT	Surface	-3.09153	-0.661273	0.0195467	0.0272711
P51Corpus_TACTCATGTAAAGTCA	Surface	-3.48596	0.568053	0.0150353	0.0168747
P51Corpus_TACTCGCCACCAGGCT	Surface	-1.84292	0.945427	0.0125707	0.00978999
P51Corpus_TACTTACGTTCCACTC	Surface	-3.71032	1.60929	0.0144188	0.0151693
P51Corpus_TACTTACTCAGCTCGG	Surface	-1.79498	0.95232	0.0130336	0.0120032
P51Corpus_TACTTACTCCAAATGC	Surface	-4.24193	0.542443	0.01429	0.0147686
P51Corpus_TACTTACTCCGCAAGC	Surface	-2.96962	0.0522914	0.0187769	0.0259347
P51Corpus_TACTTGTCACCACGTG	Surface	-3.39557	-0.00761445	0.0173603	0.0227446
P51Corpus_TACTTGTCAGTTCCCT	Surface	-2.66695	-0.148485	0.0151971	0.0176716
P51Corpus_TACTTGTGTCGAGTTT	Surface	-4.33162	0.679463	0.0125731	0.00902388
P51Corpus_TACTTGTTCTAGAGTC	Surface	-2.59851	1.51659	0.0110808	0.00488447
P51Corpus_TAGACCAAGGCCATAG	Surface	-3.80243	2.5292	0.0136162	0.0125161
P51Corpus_TAGACCACAGTCTTCC	Surface	-4.68035	-0.698995	0.0159071	0.0169413
P51Corpus_TAGACCAGTCACCTAA	Surface	-2.21162	0.554887	0.0130479	0.0107384
P51Corpus_TAGAGCTCAAGTCTAC	Surface	-1.9163	0.679499	0.013808	0.0142763
P51Corpus_TAGAGCTGTACTTGAC	Surface	-2.78542	1.22666	0.0128863	0.0118053
P51Corpus_TAGGCATTCGTTTGCC	Surface	-2.34781	2.25715	0.0123758	0.0101841
P51Corpus_TATCTCAAGAGGGCTT	Surface	-2.92573	0.2869	0.0146955	0.016314
P51Corpus_TATCTCACACAGGCCT	Surface	-3.55222	-0.426605	0.0168015	0.0202838
P51Corpus_TATCTCAGTTCGCGAC	Surface	-3.71226	-0.847774	0.0188869	0.0258778
P51Corpus_TCAACGACAGATTGCT	Surface	-3.49763	0.132091	0.0160819	0.01716
P51Corpus_TCAACGACAGCGTAAG	Surface	-3.91352	-0.0468643	0.0153292	0.0176882
P51Corpus_TCAACGAGTTCACCTC	Surface	-3.7376	0.877828	0.0171064	0.0218038
P51Corpus_TCACAAGCAGCTGGCT	Surface	-2.34794	0.360649	0.013524	0.0139597
P51Corpus_TCACAAGGTGACAAAT	Surface	-2.63386	1.00073	0.0130235	0.0118041
P51Corpus_TCACGAAAGATCCCAT	Surface	-2.41485	0.816781	0.0123974	0.00827122
P51Corpus_TCAGATGAGCTAAGAT	Surface	-4.4355	-0.580458	0.0201521	0.0288388
P51Corpus_TCAGATGCACCAGCAC	Surface	-4.41616	-0.730062	0.0201521	0.0310132
P51Corpus_TCAGATGCAGCATACT	Surface	-3.76435	0.771828	0.0134658	0.0130804
P51Corpus_TCAGCTCAGTCCATAC	Surface	-4.19446	0.406261	0.0112182	0.00222898
P51Corpus_TCAGGATCATTTGCTT	Surface	-3.54849	0.405011	0.0119347	0.00843422
P51Corpus_TCAGGATGTCGCCATG	Surface	-3.46997	0.997364	0.0171881	0.0219194
P51Corpus_TCATTTGCAGGCTCAC	Surface	-3.55294	0.214615	0.014026	0.015108
P51Corpus_TCCACACAGCTGGAAC	Surface	-2.40377	1.53062	0.0121073	0.00810276
P51Corpus_TCCCGATTCTCCGGTT	Surface	-3.65338	-0.758326	0.0177256	0.0237011
P51Corpus_TCGAGGCAGAGGGATA	Surface	-4.15318	-0.213162	0.0201521	0.0305945
P51Corpus_TCGAGGCAGTTATCGC	Surface	-3.53443	0.179155	0.0164335	0.0205975
P51Corpus_TCGAGGCGTATCAGTC	Surface	-3.39358	-0.358786	0.0154917	0.0180496
P51Corpus_TCGAGGCGTCACCTAA	Surface	-3.39556	0.221131	0.0132728	0.012849
P51Corpus_TCGCGAGTCTTGTTTG	Surface	-4.19459	-0.0349539	0.0167634	0.0214348
P51Corpus_TCGGGACAGTCACGCC	Surface	-4.09176	-0.516962	0.0178573	0.023724
P51Corpus_TCGGTAAGTCAAACTC	Surface	-2.99013	0.473305	0.0156682	0.0188779
P51Corpus_TCGTACCGTAGCGTCC	Surface	-3.98846	2.18781	0.0132795	0.0123129
P51Corpus_TCGTACCGTCCAACTA	Surface	-3.38082	0.265613	0.0150664	0.0170066
P51Corpus_TCGTAGAAGTCGAGTG	Surface	-2.45535	-0.501554	0.0135732	0.0140367
P51Corpus_TCGTAGACATACAGCT	Surface	-4.14931	1.11929	0.0143041	0.0138549
P51Corpus_TCGTAGAGTTCCCGAG	Surface	-2.82333	2.31411	0.0129485	0.0117826
P51Corpus_TCTATTGAGCTAACAA	Surface	-3.94828	-0.541432	0.0201521	0.030811
P51Corpus_TCTATTGAGCTCAACT	Surface	-3.36452	0.738906	0.0182161	0.0244402
P51Corpus_TCTATTGGTGTCGCTG	Surface	-2.50389	0.815046	0.0128647	0.0113471
P51Corpus_TCTCATAGTTGGAGGT	Surface	-2.98534	0.640655	0.0133723	0.0128802
P51Corpus_TCTCTAAAGGATGGTC	Surface	-4.00591	0.543008	0.0168587	0.0212043
P51Corpus_TCTCTAACAAGTCTAC	Surface	-3.56597	0.375623	0.015892	0.0190297
P51Corpus_TCTCTAAGTGCAACGA	Surface	-4.72201	-0.262286	0.00600632	-0.00101895
P51Corpus_TCTGAGAGTACTCAAC	Surface	-1.4965	0.484321	0.011593	0.00609268
P51Corpus_TCTTCGGAGTGTCCAT	Surface	-3.51081	1.00391	0.0155245	0.0181366
P51Corpus_TCTTTCCAGGGTATCG	Surface	-1.22788	1.16885	0.0118719	0.00768976
P51Corpus_TCTTTCCAGTCAATAG	Surface	-2.70139	1.2399	0.0156629	0.0185618
P51Corpus_TCTTTCCTCGCTTGTC	Surface	-1.59399	1.07948	0.0110573	0.0053043
P51Corpus_TGAAAGACAGCTGCAC	Surface	-4.12025	0.91936	0.0148276	0.0161244
P51Corpus_TGAAAGAGTCTTCGTC	Surface	-3.43287	-0.850209	0.0159138	0.0189145
P51Corpus_TGACAACCACCATGTA	Surface	-3.7514	0.441711	0.0136895	0.0140355
P51Corpus_TGACAACTCGTACCGG	Surface	-2.50301	1.83699	0.0131779	0.0114432
P51Corpus_TGACTTTAGAGGTACC	Surface	-1.6473	1.30314	0.0134155	0.0125804
P51Corpus_TGAGAGGAGCAGCCTC	Surface	-1.86938	0.755349	0.0116244	0.00673314
P51Corpus_TGAGCATGTGCAGTAG	Surface	-4.70914	-0.52457	0.00877235	0.00121739
P51Corpus_TGAGCATGTTGCGTTA	Surface	-2.39195	1.89869	0.011648	0.00752514
P51Corpus_TGAGCCGCAAGTTCTG	Surface	-4.41799	0.111213	0.0156593	0.017808
P51Corpus_TGAGGGAAGTGGCACA	Surface	-2.70114	2.29519	0.0123326	0.00697416
P51Corpus_TGCACCTAGAGGTACC	Surface	-3.77321	1.80576	0.016408	0.0198734
P51Corpus_TGCACCTTCCGAGCCA	Surface	-3.32453	0.316491	0.0135791	0.0135473
P51Corpus_TGCCCATGTTCCATGA	Surface	-2.82534	1.51375	0.0114665	0.00601712
P51Corpus_TGCCCATTCAGTACGT	Surface	-2.99418	2.17033	0.0128219	0.0110852
P51Corpus_TGCCCTACAATAACGA	Surface	-3.81138	0.827105	0.0134426	0.013073
P51Corpus_TGCCCTACACGGTAGA	Surface	-2.30479	1.20476	0.0130034	0.0118429
P51Corpus_TGCCCTATCCACGTTC	Surface	-2.33041	1.23415	0.0129691	0.0105934
P51Corpus_TGCGTGGCATCCCATC	Surface	-3.57773	-0.593217	0.0173164	0.0216346
P51Corpus_TGCGTGGTCAGCTCTC	Surface	-2.83099	2.74719	0.0135706	0.0134102
P51Corpus_TGCTACCGTTAAGGGC	Surface	-2.12177	0.568874	0.0124383	0.0107015
P51Corpus_TGCTGCTAGCCGCCTA	Surface	-2.63512	-0.00378176	0.0131331	0.0119088
P51Corpus_TGCTGCTCAGTAGAGC	Surface	-3.86053	-0.659532	0.0124976	0.0120192
P51Corpus_TGCTGCTGTTGCCTCT	Surface	-2.65026	2.54069	0.0133417	0.0123304
P51Corpus_TGGACGCGTTATCGGT	Surface	-3.84815	-0.225395	0.0157938	0.0192312
P51Corpus_TGGACGCTCCGCGTTT	Surface	-1.73122	1.38268	0.00858472	-0.00127338
P51Corpus_TGGCCAGCACATTTCT	Surface	-3.90124	1.26064	0.0201521	0.0297443
P51Corpus_TGGCGCAGTAAGAGGA	Surface	-4.24917	-0.356081	0.0189105	0.0260423
P51Corpus_TGGCGCATCCGTTGTC	Surface	-2.88459	0.85878	0.0128962	0.0115206
P51Corpus_TGGCTGGCAAAGTGCG	Surface	-4.04531	0.175274	0.0166077	0.0209972
P51Corpus_TGGCTGGCACCAGTTA	Surface	-3.81508	-0.496514	0.0188872	0.0259945
P51Corpus_TGGCTGGGTCTCAACA	Surface	-2.05973	0.883714	0.010722	0.00425826
P51Corpus_TGGCTGGGTTCCACAA	Surface	-3.8621	-0.533295	0.0169166	0.0216635
P51Corpus_TGGGAAGCACATCCAA	Surface	-4.49365	-0.608217	0.0201521	0.0353313
P51Corpus_TGGTTAGCAGCCAGAA	Surface	-2.38318	0.457451	0.0136464	0.0124325
P51Corpus_TGGTTCCAGGACCACA	Surface	-1.3982	0.283327	0.0137289	0.0141382
P51Corpus_TGGTTCCGTCGGCACT	Surface	-2.84779	1.28607	0.0125776	0.0091954
P51Corpus_TGTATTCGTACTCAAC	Surface	-2.64016	0.719447	0.0134018	0.0131537
P51Corpus_TGTGTTTAGTCAATAG	Surface	-3.58048	2.12957	0.0131998	0.0110351
P51Corpus_TGTGTTTTCGCATGGC	Surface	-0.985875	0.587777	0.011783	0.00859939
P51Corpus_TGTTCCGCACGAGAGT	Surface	-1.37471	0.454748	0.0127207	0.0112118
P51Corpus_TTAGGACAGACGCAAC	Surface	-1.26102	-0.633397	0.013289	0.0127347
P51Corpus_TTAGGACGTATAGGTA	Surface	-3.01281	-0.526056	0.0184669	0.0249582
P51Corpus_TTAGGACTCCGTCATC	Surface	-1.59985	0.755282	0.0124918	0.00967617
P51Corpus_TTAGTTCCATCGGAAG	Surface	-0.936489	0.643474	0.0106342	0.00362978
P51Corpus_TTATGCTAGGAGCGTT	Surface	-4.57117	-0.164368	0.0187714	0.0261532
P51Corpus_TTATGCTTCTAGCACA	Surface	-2.79297	2.64384	0.0145392	0.0161048
P51Corpus_TTCCCAGCATTGGCGC	Surface	-3.73255	-0.366389	0.0195163	0.0273133
P51Corpus_TTCCCAGGTCTAAACC	Surface	-3.22977	-0.471483	0.0199869	0.0287719
P51Corpus_TTCGGTCTCACTGGGC	Surface	-1.74131	-0.0518431	0.0139012	0.0149622
P51Corpus_TTCTCCTAGTACTTGC	Surface	-2.81577	-0.365092	0.0156717	0.0188639
P51Corpus_TTCTCCTGTGAAATCA	Surface	-3.35699	0.384213	0.0168026	0.0212969
P51Corpus_TTGAACGAGAAACCAT	Surface	-3.52174	0.134451	0.0149531	0.0173052
P51Corpus_TTGAACGGTTATCCGA	Surface	-1.94234	1.96716	0.014004	0.0142973
P51Corpus_TTGACTTCACTGTCGG	Surface	-3.74604	-0.19482	0.0201521	0.0306939
P51Corpus_TTGACTTGTCCGAATT	Surface	-4.45006	-0.241225	0.0138546	0.0134782
P51Corpus_TTGCCGTGTACGAAAT	Surface	-2.47863	2.59697	0.0121258	0.00830899
P51Corpus_TTGCCGTGTTGATTCG	Surface	-2.66737	0.853772	0.0141135	0.014723
P51Corpus_TTGCGTCCACCAGCAC	Surface	-3.32115	1.70372	0.0136917	0.0140462
P51Corpus_TTGCGTCCATACTACG	Surface	-3.66269	0.868611	0.0135983	0.0134192
P51Corpus_TTGCGTCGTTCCAACA	Surface	-4.05869	1.88186	0.01472	0.0163741
P51Corpus_TTGGAACCACCTATCC	Surface	-2.62797	2.39587	0.0130721	0.0126561
P51Corpus_TTGGAACTCTACCTGC	Surface	-3.2082	1.36109	0.0129634	0.0108674
P51Corpus_TTGGCAAAGCCGATTT	Surface	-3.58721	1.11571	0.0152964	0.0180669
P51Corpus_TTGGCAAGTGATGATA	Surface	-4.51551	-0.805154	0.0201521	0.0298414
P51Corpus_TTGTAGGCATATGAGA	Surface	-2.11314	1.07335	0.0136747	0.0143073
P51Corpus_TTGTAGGCATCACCCT	Surface	-3.92262	1.31356	0.0140811	0.012954
P51Corpus_TTTACTGGTACAGACG	Surface	-2.54232	2.54731	0.012278	0.00993363
P51Corpus_TTTACTGGTTATGTGC	Surface	-2.0176	0.479282	0.0137387	0.0134832
P51Corpus_TTTACTGGTTGGTAAA	Surface	-2.38847	1.81133	0.0125073	0.0108105
P51Corpus_TTTCCTCGTGTTCTTT	Surface	-2.54943	0.565667	0.0154626	0.0172077
P51Corpus_TTTCCTCTCAGTTCGA	Surface	-4.30193	0.291508	0.017248	0.0223293
P51Corpus_TTTGCGCAGATAGGAG	Surface	-4.11632	0.966449	0.0165716	0.0207247
P51Corpus_TTTGCGCGTCATATGC	Surface	-4.42938	-0.430473	0.0201521	0.0304889
P51Corpus_TTTGGTTAGGTGATTA	Surface	-2.08424	0.751704	0.0152337	0.0171466
P51Corpus_TTTGGTTCACAGTCGC	Surface	-1.85542	0.878328	0.0121089	0.00695867
P51Corpus_TTTGGTTGTGCATCTA	Surface	-3.23116	0.0756182	0.0132655	0.0123149
P51Corpus_TTTGGTTGTTTGGCGC	Surface	-3.97298	0.283694	0.0179435	0.0238692
P51Corpus_TTTGTCAGTGCATCTA	Surface	-2.93814	1.55427	0.0129328	0.0117876
P51Corpus_TTTGTCATCCTTTCTC	Surface	-4.04335	0.290598	0.0155792	0.0184733
P52Corpus_AAAGTAGTCCCTAATT	Surface	-3.21526	0.343381	0.0167844	0.0213369
P52Corpus_AACTTTCAGCCTCGTG	Surface	-2.13371	0.165316	0.0162459	0.0189349
P52Corpus_AATCGGTAGCGCCTTG	Surface	-2.13877	0.485206	0.0133969	0.0109676
P52Corpus_ACACCCTAGAGTCTGG	Surface	-3.39099	0.304929	0.0187979	0.0253725
P52Corpus_ACGCAGCGTAGAAAGG	Surface	-3.53314	-0.161028	0.0161551	0.0193922
P52Corpus_ACGGGTCGTAAGTGTA	Surface	-3.28354	0.605224	0.0151098	0.0173155
P52Corpus_ACGTCAATCAGGCGAA	Surface	-2.05078	0.634706	0.0147067	0.0152272
P52Corpus_ACTGCTCGTTTGTGTG	Surface	-2.59813	-0.540405	0.0175924	0.0222234
P52Corpus_AGAATAGGTAAGGGAA	Surface	-3.15291	-0.335591	0.0187307	0.0257715
P52Corpus_AGAATAGTCGTCGTTC	Surface	-1.91272	0.538666	0.0135122	0.0135124
P52Corpus_AGGCCACCATCATCCC	Surface	-3.80694	0.40048	0.0153091	0.0170183
P52Corpus_AGTCTTTCATCATCCC	Surface	-3.19719	0.332041	0.0134178	0.0130445
P52Corpus_ATAACGCGTACACCGC	Surface	-2.32825	-0.7508	0.0159987	0.0189153
P52Corpus_ATAGACCAGTGTACGG	Surface	-2.68457	-0.0757886	0.0135158	0.0130389
P52Corpus_ATAGACCCAAACGTGG	Surface	-2.98948	-0.794052	0.0170717	0.0214441
P52Corpus_ATCCGAAGTTCTCATT	Surface	-4.44635	-0.702453	0.0201521	0.0366849
P52Corpus_ATCTGCCAGAAAGTGG	Surface	-4.22024	-0.837212	0.0144192	0.0151539
P52Corpus_ATTACTCAGACGCAAC	Surface	-3.70308	-0.295569	0.0150737	0.0171181
P52Corpus_CAAGATCAGGACTGGT	Surface	-3.09917	2.04377	0.0137246	0.0141249
P52Corpus_CAAGATCGTGACTCAT	Surface	-3.3538	0.287182	0.0168434	0.0198956
P52Corpus_CACCAGGCACAAGTAA	Surface	-4.07812	-0.481165	0.0201521	0.031179
P52Corpus_CCATTCGCAGTTCATG	Surface	-4.42929	0.137057	0.0184306	0.0245613
P52Corpus_CCCAGTTGTCTAGCCG	Surface	-2.62554	0.773081	0.0145946	0.012513
P52Corpus_CCGGTAGGTTTGTTTC	Surface	-3.5747	0.464272	0.0130526	0.0116968
P52Corpus_CCTTCCCTCAAGAAGT	Surface	-2.02418	0.955974	0.0140995	0.0143444
P52Corpus_CGAATGTTCCAGGGCT	Surface	-2.47918	2.3185	0.0119315	0.00597971
P52Corpus_CTCCTAGGTGTTTGTG	Surface	-4.12974	-0.281102	0.0152415	0.0153798
P52Corpus_CTCGTACCATGGTTGT	Surface	-3.95885	0.110281	0.013495	0.0137121
P52Corpus_CTGCTGTTCGGTCCGA	Surface	-3.03019	0.319463	0.013371	0.0133059
P52Corpus_GAACATCTCAGCTTAG	Surface	-2.19792	1.3256	0.0108831	0.00205011
P52Corpus_GAACCTAAGACGCTTT	Surface	-2.90579	0.636488	0.012945	0.0121046
P52Corpus_GAACGGAGTAAGTGTA	Surface	-4.41875	-0.710478	0.0173973	0.0213369
P52Corpus_GAATAAGTCAACACAC	Surface	-4.24255	-0.521278	0.0201521	0.0288305
P52Corpus_GACACGCCAAACCCAT	Surface	-4.61212	-0.659003	0.0201521	0.0290511
P52Corpus_GACCTGGAGTACGCCC	Surface	-3.71583	-0.0122859	0.014328	0.0154447
P52Corpus_GCACTCTCACCGTTGG	Surface	-3.94057	-0.0493611	0.017662	0.0215301
P52Corpus_GCATGCGTCAGAGACG	Surface	-3.28491	1.05458	0.0134461	0.0124238
P52Corpus_GCGAGAATCTTCAACT	Surface	-3.708	-0.518347	0.0166498	0.0187994
P52Corpus_GCTCTGTGTTACCGAT	Surface	-3.4387	0.0996468	0.0160261	0.0163623
P52Corpus_GGGACCTCACGTTGGC	Surface	-3.94518	-0.0125613	0.0135118	0.0136001
P52Corpus_GGGTCTGGTGGTAACG	Surface	-3.79919	0.543591	0.0129135	0.0117905
P52Corpus_GTACTCCGTCCCGACA	Surface	-3.79299	0.128458	0.013183	0.0109572
P52Corpus_TACCTATTCTTGAGGT	Surface	-1.46192	0.910084	0.0169193	0.0185023
P52Corpus_TATTACCGTCGGATCC	Surface	-2.92149	0.187919	0.0142865	0.0142388
P52Corpus_TCACAAGTCCTTGGTC	Surface	-3.82265	-0.398834	0.0177126	0.0228509
P52Corpus_TCATTACTCTGATTCT	Surface	-3.76774	-0.210935	0.0174993	0.0209354
P52Corpus_TCATTTGGTACAGTTC	Surface	-3.27803	0.456571	0.0164178	0.0206084
P52Corpus_TCGCGAGTCCTTTCTC	Surface	-2.38215	1.04055	0.0166324	0.0184826
P52Corpus_TGTCCCATCATTATCC	Surface	-2.67659	-0.528058	0.0157341	0.0168305
P52Corpus_TTAGGACAGTTTAGGA	Surface	-2.02056	-0.110959	0.0127032	0.0108956
P52Corpus_TTCGAAGGTGTTCTTT	Surface	-2.74291	0.458391	0.0125091	0.0100869
P52Corpus_TTCTCAAAGAGACGAA	Surface	-3.35446	-0.0429478	0.015742	0.0181455
P52Corpus_TTGCGTCCATCGGACC	Surface	-2.69919	2.23629	0.0143426	0.0121439
P51Corpus_AAACCTGTCCTCCTAG	Progenitor	-1.34896	-0.825474	0.013137	0.0117981
P51Corpus_AAACGGGGTTCGTGAT	Progenitor	-1.08239	1.81558	0.0123305	0.00616957
P51Corpus_AAACGGGTCCCTCAGT	Progenitor	-0.405984	-0.532508	0.0122896	0.00939356
P51Corpus_AAAGATGAGTCCATAC	Progenitor	0.842967	2.96484	0.0100494	-0.0002565
P51Corpus_AAAGATGGTCAGATAA	Progenitor	-1.16373	0.306417	0.0132468	0.0131109
P51Corpus_AAAGATGGTTGATTCG	Progenitor	-1.0167	2.23111	0.0129425	0.0101686
P51Corpus_AAAGATGGTTGGTGGA	Progenitor	-0.514202	1.15931	0.0098128	0.000826771
P51Corpus_AAAGCAACAGCGTAAG	Progenitor	-0.0958332	2.37288	0.0112566	0.00499952
P51Corpus_AAAGCAATCGCTAGCG	Progenitor	-0.350956	0.609506	0.00869226	-0.00186779
P51Corpus_AAAGTAGAGAAGATTC	Progenitor	1.49342	3.21555	0.00824154	-0.00258909
P51Corpus_AAAGTAGAGTGTTAGA	Progenitor	-3.48213	2.2767	0.0108092	0.00428422
P51Corpus_AAAGTAGGTTATTCTC	Progenitor	-1.2927	1.69418	0.0103677	0.00291348
P51Corpus_AAATGCCAGACGCTTT	Progenitor	0.395179	-0.550292	0.00557543	-0.00854585
P51Corpus_AAATGCCGTGGTTTCA	Progenitor	-0.711269	0.401913	0.00796987	-0.00281447
P51Corpus_AACCATGCATAAGACA	Progenitor	-0.0481194	3.16057	0.00731849	-0.00396872
P51Corpus_AACCATGCATCTCCCA	Progenitor	-1.20629	1.63323	0.0123498	0.00976153
P51Corpus_AACCGCGAGCGCTTAT	Progenitor	1.40457	2.57671	0.0074456	-0.00548806
P51Corpus_AACCGCGTCATCGCTC	Progenitor	0.0543322	4.225	0.00355316	-0.0106466
P51Corpus_AACCGCGTCCTTGACC	Progenitor	-1.42482	3.85662	0.0108475	0.000896887
P51Corpus_AACGTTGTCACGATGT	Progenitor	0.981538	3.39444	0.00893422	-0.000888127
P51Corpus_AACTCCCTCAGCTTAG	Progenitor	0.0557636	4.35394	0.00976557	0.000364411
P51Corpus_AACTCTTGTCGTCTTC	Progenitor	1.23611	3.36166	0.0053303	-0.00788203
P51Corpus_AACTCTTGTCTAGAGG	Progenitor	1.17239	3.78997	0.00504636	-0.0111067
P51Corpus_AACTGGTAGTGCGTGA	Progenitor	-0.895208	3.18749	0.0116922	0.004621
P51Corpus_AACTGGTCACATGTGT	Progenitor	-1.16779	4.05009	0.009483	-0.00275884
P51Corpus_AACTGGTCACTAAGTC	Progenitor	-2.11456	2.12352	0.00809544	-0.00257748
P51Corpus_AACTGGTGTCTTCAAG	Progenitor	-0.746799	-0.933765	0.0120247	0.0086691
P51Corpus_AACTTTCAGCCACGCT	Progenitor	-0.0927761	-0.113474	0.0114322	0.00165002
P51Corpus_AACTTTCTCCCAAGTA	Progenitor	-0.0133617	4.80947	0.0102274	0.0006338
P51Corpus_AAGACCTTCTTGTTTG	Progenitor	-0.360314	1.19615	0.010301	0.00282711
P51Corpus_AAGCCGCAGCTGAAAT	Progenitor	-2.96511	0.628701	0.0109443	0.000431226
P51Corpus_AAGCCGCGTAGTGAAT	Progenitor	-0.636749	0.685079	0.0102501	0.0026346
P51Corpus_AAGGCAGGTAAACCTC	Progenitor	-1.11698	3.74093	0.0115954	0.00335438
P51Corpus_AAGGCAGTCCACTGGG	Progenitor	-3.52221	5.71453	0.0100813	0.00132508
P51Corpus_AAGGTTCAGATGTTAG	Progenitor	-1.94089	1.2511	0.0127311	0.00595735
P51Corpus_AAGGTTCAGCTGCGAA	Progenitor	0.0657634	4.09239	0.0057024	-0.0086065
P51Corpus_AAGGTTCAGTCAAGCG	Progenitor	0.746947	5.03008	0.00296138	-0.0122682
P51Corpus_AAGGTTCAGTGATCGG	Progenitor	1.39385	3.19604	0.00921469	-0.00261942
P51Corpus_AAGTCTGCAAGTCTGT	Progenitor	-0.455208	2.4463	0.0108262	0.00377395
P51Corpus_AATCCAGGTAGCGTGA	Progenitor	1.93504	3.46441	0.00708946	-0.00692658
P51Corpus_AATCCAGGTCCAGTTA	Progenitor	-1.1229	2.59243	0.0126457	0.0108949
P51Corpus_AATCCAGTCTCTAAGG	Progenitor	0.646425	0.103513	0.0061842	-0.00757456
P51Corpus_AATCGGTAGGAATTAC	Progenitor	1.68637	2.18677	0.00782647	-0.0044375
P51Corpus_AATCGGTCATCGATTG	Progenitor	-0.200492	3.46831	0.00239222	-0.0132432
P51Corpus_AATCGGTTCGGGAGTA	Progenitor	-0.611968	0.0677021	0.00848981	-0.0016937
P51Corpus_ACACCCTAGCTGTCTA	Progenitor	-1.2599	1.13683	0.005166	-0.0103061
P51Corpus_ACACCCTGTCACTGGC	Progenitor	1.03041	3.8265	0.00508309	-0.00986033
P51Corpus_ACACCGGAGATTACCC	Progenitor	1.74953	3.06738	0.000333618	-0.0143516
P51Corpus_ACACCGGTCCATTCTA	Progenitor	0.931998	3.53155	0.00659874	-0.00664425
P51Corpus_ACACTGAAGGCTAGCA	Progenitor	-0.49893	-0.7717	0.0098736	0.00111117
P51Corpus_ACACTGACACGGTGTC	Progenitor	-0.985951	-0.297306	0.00882026	-0.000636274
P51Corpus_ACACTGACAGCCTTGG	Progenitor	-0.558744	3.32407	0.00754061	-0.0038235
P51Corpus_ACAGCCGTCCTAAGTG	Progenitor	0.613507	3.8744	0.00555761	-0.00960267
P51Corpus_ACAGCTACATCCTAGA	Progenitor	0.424144	0.801896	0.00743603	-0.00422801
P51Corpus_ACAGCTATCCATGCTC	Progenitor	1.52513	3.41897	0.00391779	-0.0103385
P51Corpus_ACATCAGAGCGTAATA	Progenitor	-0.867761	2.41749	0.0117966	0.00342728
P51Corpus_ACATCAGGTTTGACAC	Progenitor	-3.71177	1.15942	0.0127391	0.00867972
P51Corpus_ACATGGTCAAGCCATT	Progenitor	-1.40096	3.80084	0.00727402	-0.00574111
P51Corpus_ACATGGTGTGATGATA	Progenitor	-1.85312	2.74887	0.0112015	0.0058398
P51Corpus_ACCAGTAAGAAGGCCT	Progenitor	1.62826	3.83222	0.00405868	-0.0104202
P51Corpus_ACCCACTAGCAGATCG	Progenitor	0.0539728	3.48766	0.00913211	-0.00142147
P51Corpus_ACCCACTCAGTCTTCC	Progenitor	-0.573716	0.921862	0.00863995	-0.00290608
P51Corpus_ACCCACTGTAAGTGGC	Progenitor	-0.685086	2.55455	0.011111	0.00340284
P51Corpus_ACCCACTTCCCGGATG	Progenitor	-1.21191	3.37877	-0.00067282	-0.0145835
P51Corpus_ACCGTAAGTCGGCTCA	Progenitor	-0.798687	2.56568	0.013054	0.00532612
P51Corpus_ACCTTTATCCACTCCA	Progenitor	-0.324474	-0.868592	0.0102488	-0.000149526
P51Corpus_ACGAGCCAGGAGTCTG	Progenitor	-0.320236	4.28867	0.0129366	0.00618909
P51Corpus_ACGAGGACATGATCCA	Progenitor	-1.38132	2.57106	0.0118033	0.007535
P51Corpus_ACGATACAGGAGTTTA	Progenitor	-2.92651	5.51766	0.00734501	-0.00689525
P51Corpus_ACGATACAGGCCCGTT	Progenitor	-0.624726	-0.946287	0.00677217	-0.00600586
P51Corpus_ACGATACCAGCTGTGC	Progenitor	-0.383152	2.83725	0.0121093	0.00513744
P51Corpus_ACGATACCAGGTGGAT	Progenitor	-2.1054	1.20645	0.0122192	0.00949573
P51Corpus_ACGATGTCAAGACGTG	Progenitor	-1.32055	3.33763	0.0102739	0.00139784
P51Corpus_ACGATGTCACCCTATC	Progenitor	-2.09456	3.5451	0.0128457	0.0114589
P51Corpus_ACGATGTGTCTCTCGT	Progenitor	-0.637271	1.15035	0.0120982	0.0080021
P51Corpus_ACGATGTTCCTCATTA	Progenitor	-0.994301	1.68553	0.0109529	0.00277579
P51Corpus_ACGCAGCAGATGCCAG	Progenitor	0.224868	5.01302	0.00621927	-0.00807163
P51Corpus_ACGCAGCAGGGCACTA	Progenitor	-0.450387	3.41311	0.0115131	0.00584146
P51Corpus_ACGCCAGAGCCAACAG	Progenitor	-0.344067	1.84762	0.00955853	0.000205993
P51Corpus_ACGCCGAAGGATCGCA	Progenitor	-1.33038	0.883475	0.00878376	-0.00171006
P51Corpus_ACGGCCAAGCTAACAA	Progenitor	0.240786	2.38074	0.0117517	0.00743264
P51Corpus_ACGGCCAAGTAGATGT	Progenitor	0.206594	3.24531	0.0102611	0.00261381
P51Corpus_ACGGCCATCATAAAGG	Progenitor	1.04902	5.02641	-0.00274528	-0.0152559
P51Corpus_ACGGCCATCTACCAGA	Progenitor	-0.0505541	-0.602739	0.0075616	-0.00615287
P51Corpus_ACGTCAAGTGTTGGGA	Progenitor	-1.01547	3.19727	0.0102579	0.00185484
P51Corpus_ACTATCTCACATGTGT	Progenitor	-0.81052	2.54422	0.0123908	0.00805473
P51Corpus_ACTGAACCAAGCGAGT	Progenitor	-4.8469	-0.288424	0.0113136	0.00336461
P51Corpus_ACTGAACGTGGGTCAA	Progenitor	0.830585	2.09186	0.0100099	0.00157311
P51Corpus_ACTGAACTCCGATATG	Progenitor	0.849194	4.9676	0.00200929	-0.0122528
P51Corpus_ACTGAGTGTCGTTGTA	Progenitor	-0.26904	2.49526	0.0118563	0.00708168
P51Corpus_ACTGATGAGTACGACG	Progenitor	-1.90522	1.40583	0.012671	0.0114868
P51Corpus_ACTGATGAGTGATCGG	Progenitor	-2.20719	2.27054	0.0122253	0.00903793
P51Corpus_ACTGATGGTACTCAAC	Progenitor	1.63837	2.16336	0.0104032	0.000559271
P51Corpus_ACTGCTCAGCAGGCTA	Progenitor	-0.749796	3.39241	0.00415431	-0.010957
P51Corpus_ACTGTCCCATGTCTCC	Progenitor	0.476601	0.905866	0.0074522	-0.00579887
P51Corpus_ACTTACTAGTAAGTAC	Progenitor	-1.47564	1.75834	0.0115475	0.00641423
P51Corpus_ACTTACTGTAAGGATT	Progenitor	-1.24981	2.78358	0.0117301	0.00694085
P51Corpus_ACTTACTGTAGAGGAA	Progenitor	-0.886129	1.88137	0.0116548	0.00531676
P51Corpus_ACTTACTTCTCTGCTG	Progenitor	0.224123	-0.520122	0.00520568	-0.00898443
P51Corpus_ACTTGTTAGGCTCATT	Progenitor	-1.45231	2.37561	0.0114277	0.00489209
P51Corpus_ACTTGTTGTTTCGCTC	Progenitor	-1.9753	1.01587	0.0104801	0.00249266
P51Corpus_ACTTTCAAGGGTCGAT	Progenitor	-1.62044	2.00294	0.0114903	0.00559551
P51Corpus_ACTTTCAAGTACGCGA	Progenitor	-0.492752	4.44169	0.0117366	0.00461813
P51Corpus_ACTTTCATCATAGCAC	Progenitor	-0.409125	4.80373	0.00738183	-0.00441798
P51Corpus_AGACGTTGTGATGCCC	Progenitor	1.16879	3.74333	0.00851737	-0.00341022
P51Corpus_AGACGTTTCCCTCAGT	Progenitor	-0.684002	0.650573	0.00936899	0.000332004
P51Corpus_AGAGCGAAGTGGGTTG	Progenitor	1.33855	2.44089	0.0071268	-0.00600918
P51Corpus_AGAGCGAGTGCGAAAC	Progenitor	0.0845641	1.48815	0.0121768	0.00837157
P51Corpus_AGAGCTTGTAAGTTCC	Progenitor	0.572641	0.834099	0.00691108	-0.00589689
P51Corpus_AGAGCTTGTACCGTTA	Progenitor	-1.14831	-0.723408	0.0101754	0.00141574
P51Corpus_AGAGCTTGTCAGATAA	Progenitor	-0.331552	3.01232	0.0121734	0.00904216
P51Corpus_AGAGCTTGTGAGGCTA	Progenitor	-0.571247	4.12352	0.00899603	-0.000290206
P51Corpus_AGAGTGGTCTCAACTT	Progenitor	-0.622818	2.14904	0.0112286	0.00442934
P51Corpus_AGATCTGAGACAATAC	Progenitor	-0.418257	-0.065346	0.008862	-0.000930223
P51Corpus_AGATCTGTCCAGTATG	Progenitor	-0.72664	3.46344	0.0110245	0.00348711
P51Corpus_AGATTGCTCAAGGCTT	Progenitor	-1.25002	1.27561	0.0128531	0.0104468
P51Corpus_AGCGGTCTCCAGAGGA	Progenitor	0.0230188	0.692412	0.00650425	-0.00813281
P51Corpus_AGCGTATAGCCCAACC	Progenitor	-0.309595	1.95165	0.00772229	-0.00375954
P51Corpus_AGCGTATAGGCTACGA	Progenitor	-0.426709	0.420101	0.0121854	0.00927907
P51Corpus_AGCGTATGTTCCGGCA	Progenitor	0.460292	3.28678	0.00939948	-0.00245601
P51Corpus_AGCGTATTCGCCAAAT	Progenitor	0.15307	3.0892	0.00564368	-0.00808588
P51Corpus_AGCTCCTAGGGATCTG	Progenitor	1.4383	3.52114	0.00667467	-0.00669182
P51Corpus_AGCTCTCTCCACGTGG	Progenitor	-2.52946	0.811071	0.0125072	0.00830728
P51Corpus_AGCTCTCTCGCCAAAT	Progenitor	-0.163159	3.45105	0.0107016	0.00278967
P51Corpus_AGCTTGACACGGTAAG	Progenitor	-0.74714	-0.714693	0.010174	0.00231013
P51Corpus_AGCTTGATCTATCCCG	Progenitor	0.885072	5.09207	-0.00928538	-0.013912
P51Corpus_AGGCCACAGGGCTCTC	Progenitor	-0.273921	-0.619761	0.0104697	0.00181425
P51Corpus_AGGCCACCAAGCTGAG	Progenitor	-0.990978	1.86653	0.00701912	-0.00574025
P51Corpus_AGGCCACCATCGGGTC	Progenitor	0.937369	2.40806	0.00725482	-0.0042418
P51Corpus_AGGCCGTAGCGATAGC	Progenitor	1.36179	3.74772	0.00856738	-0.00556693
P51Corpus_AGGCCGTAGCTTATCG	Progenitor	1.13895	2.61852	0.00940889	-0.00154958
P51Corpus_AGGCCGTCACCGATAT	Progenitor	-0.921165	2.7442	0.0110692	0.00393898
P51Corpus_AGGCCGTGTCAAACTC	Progenitor	0.290821	2.71823	0.00914789	-0.00122637
P51Corpus_AGGGAGTCACAGGCCT	Progenitor	-0.964872	4.19945	0.00739213	-0.00550218
P51Corpus_AGGGAGTCATGTCCTC	Progenitor	1.58052	3.6238	0.00734784	-0.00532923
P51Corpus_AGGGAGTTCCGATATG	Progenitor	-0.00239745	-0.38691	0.00550916	-0.0090095
P51Corpus_AGGGAGTTCTCCAACC	Progenitor	-0.296954	4.30442	0.012453	0.00930973
P51Corpus_AGGGATGAGAGCTTCT	Progenitor	-2.27517	2.37428	0.0122442	0.00902887
P51Corpus_AGGGATGAGGCACATG	Progenitor	-1.1588	1.29924	0.0114173	0.00661531
P51Corpus_AGGGTGAGTCCTGCTT	Progenitor	-0.126632	2.68813	0.01123	0.00499026
P51Corpus_AGGTCATAGCAGCCTC	Progenitor	0.4154	4.87461	0.00980749	-0.00174891
P51Corpus_AGGTCATAGTCGTACT	Progenitor	1.43281	2.2243	0.004343	-0.00926758
P51Corpus_AGGTCATAGTTGAGAT	Progenitor	-0.633509	2.19412	0.0100318	0.0014352
P51Corpus_AGGTCATCACTCGACG	Progenitor	1.93887	3.61702	0.00618655	-0.00674175
P51Corpus_AGGTCCGCACGAAGCA	Progenitor	1.5916	1.94459	0.00560303	-0.00755724
P51Corpus_AGTAGTCCACGGTGTC	Progenitor	0.456148	3.40452	0.00831279	-0.00250258
P51Corpus_AGTAGTCGTCGAACAG	Progenitor	0.792941	3.65269	0.0103874	7.80269e-05
P51Corpus_AGTCTTTCAGGTCGTC	Progenitor	0.072419	2.11848	0.00485378	-0.0121842
P51Corpus_AGTCTTTGTGAAGGCT	Progenitor	-0.67476	3.77306	0.00987906	8.34108e-05
P51Corpus_AGTGAGGCAAGCTGTT	Progenitor	1.66445	2.93602	0.00803172	-0.00397932
P51Corpus_AGTGGGACACACCGAC	Progenitor	0.556986	2.22505	0.0085476	-0.00280447
P51Corpus_AGTGGGACATGCTGGC	Progenitor	-1.09122	-0.680562	0.0112556	0.00600412
P51Corpus_AGTGGGACATGGGACA	Progenitor	1.01368	1.9379	0.00686852	-0.00523333
P51Corpus_AGTGGGATCATCTGCC	Progenitor	-0.0576759	3.14769	0.0113441	0.001283
P51Corpus_AGTGTCACAGCTGCAC	Progenitor	-0.99531	2.17345	0.0108531	0.00427665
P51Corpus_AGTTGGTTCCAAGTAC	Progenitor	-1.72018	1.55212	0.0113719	0.00576872
P51Corpus_AGTTGGTTCCATGAGT	Progenitor	-1.6086	2.77189	0.00874662	-0.00156693
P51Corpus_ATAACGCGTTGGGACA	Progenitor	-1.1163	0.395913	0.0100471	2.4427e-06
P51Corpus_ATAACGCTCACCGGGT	Progenitor	-4.21122	5.8707	0.00784403	-0.00524404
P51Corpus_ATAACGCTCTACTTAC	Progenitor	1.33584	2.84811	0.010202	-0.00115546
P51Corpus_ATAAGAGCACGGTTTA	Progenitor	-0.526021	3.07778	0.0100576	0.00193437
P51Corpus_ATAGACCGTGTCAATC	Progenitor	-0.219337	4.52263	0.0108318	0.00124497
P51Corpus_ATCACGAAGAGGTACC	Progenitor	1.92521	3.36678	0.00369877	-0.0103431
P51Corpus_ATCACGAAGCTTTGGT	Progenitor	-1.11375	1.15176	0.00944283	0.000538022
P51Corpus_ATCACGAAGGATATAC	Progenitor	-0.167417	4.35167	0.00848109	-0.00166707
P51Corpus_ATCATCTGTCTCAACA	Progenitor	-0.674885	0.76483	0.00784293	-0.00319967
P51Corpus_ATCATGGAGGAACTGC	Progenitor	-2.41901	2.23046	0.0126246	0.0107763
P51Corpus_ATCATGGGTATATCCG	Progenitor	-0.784753	4.98935	0.0080005	-0.00332975
P51Corpus_ATCATGGGTTCCGTCT	Progenitor	0.0974677	4.02812	0.00464328	-0.00921155
P51Corpus_ATCCACCTCCGCGCAA	Progenitor	1.31723	3.145	0.00478692	-0.0113743
P51Corpus_ATCCGAAGTGAACCTT	Progenitor	-2.47776	0.305431	0.0143109	0.0154622
P51Corpus_ATCGAGTGTCTCCATC	Progenitor	-1.27178	0.920426	0.0119639	0.00798287
P51Corpus_ATCGAGTTCACAGTAC	Progenitor	-2.10642	2.61839	0.0113803	0.00603488
P51Corpus_ATCGAGTTCACCCGAG	Progenitor	-1.65028	1.93791	0.0131499	0.00849725
P51Corpus_ATCTACTCAAACTGCT	Progenitor	-1.21202	2.43378	0.0112947	0.00516826
P51Corpus_ATCTACTCAAGTTGTC	Progenitor	0.821437	2.65258	0.00671941	-0.00637151
P51Corpus_ATCTACTTCTACCAGA	Progenitor	0.641675	2.47838	0.00750234	-0.00357999
P51Corpus_ATCTACTTCTGCTGCT	Progenitor	-1.41381	3.56299	0.0111877	0.00203994
P51Corpus_ATCTGCCCAGGATCGA	Progenitor	1.78308	3.29054	0.00567819	-0.00916625
P51Corpus_ATGAGGGCAGCTCCGA	Progenitor	-1.28932	0.089046	0.0082643	-0.00190784
P51Corpus_ATGAGGGTCGAACTGT	Progenitor	-2.49553	1.44533	0.0124205	0.00918283
P51Corpus_ATGCGATCAAATCCGT	Progenitor	0.35132	1.9522	0.0103124	0.00287784
P51Corpus_ATGCGATGTCGCATAT	Progenitor	0.712153	5.19426	-0.00449182	-0.0154102
P51Corpus_ATGTGTGCATCCGGGT	Progenitor	-2.13431	3.02597	0.00809092	-0.00425398
P51Corpus_ATGTGTGGTTATCCGA	Progenitor	-0.537972	0.551623	0.0105155	0.00281402
P51Corpus_ATGTGTGTCACATAGC	Progenitor	-0.232156	0.686461	0.00761832	-0.0039222
P51Corpus_ATTACTCCACCAACCG	Progenitor	0.907676	2.79922	0.0082453	-0.00238972
P51Corpus_ATTACTCTCTGGAGCC	Progenitor	0.082481	2.19513	0.00841115	-0.00369694
P51Corpus_ATTATCCGTTCCACGG	Progenitor	-0.582861	-0.713213	0.0107286	0.00207426
P51Corpus_ATTATCCTCACCTCGT	Progenitor	16.7822	0.27854	0.00550955	-0.00822361
P51Corpus_ATTCTACAGGGTGTTG	Progenitor	1.45685	3.73397	0.00842831	-0.00533663
P51Corpus_ATTCTACCAAGGCTCC	Progenitor	-0.0743817	1.03887	0.00779758	-0.00305263
P51Corpus_ATTCTACTCAGCTCTC	Progenitor	0.651557	5.06744	0.00441047	-0.0115195
P51Corpus_ATTGGTGTCCTCAACC	Progenitor	-2.33916	1.03897	0.0118079	0.00744815
P51Corpus_ATTTCTGAGAGTACAT	Progenitor	1.63061	3.53667	0.00588313	-0.00737011
P51Corpus_ATTTCTGCAGCTCGAC	Progenitor	-1.03206	-0.966633	0.0108033	0.00312274
P51Corpus_ATTTCTGGTTCCCTTG	Progenitor	-1.20089	0.318575	0.0142645	0.0155491
P51Corpus_CAACCAATCCAAGCCG	Progenitor	0.754033	5.02992	0.000765626	-0.0137318
P51Corpus_CAACCTCCAACTTGAC	Progenitor	-0.633759	3.62164	0.0109642	0.00446684
P51Corpus_CAACTAGGTACAGTGG	Progenitor	0.118964	2.11407	0.00994525	2.55765e-05
P51Corpus_CAACTAGGTGTTGGGA	Progenitor	-2.16111	5.48188	0.00903094	-0.00122196
P51Corpus_CAACTAGGTTGTCTTT	Progenitor	-0.0388263	2.2429	0.0122004	0.0037671
P51Corpus_CAACTAGTCTTCCTTC	Progenitor	1.2103	3.77566	0.00376353	-0.011284
P51Corpus_CAAGAAAAGTCCATAC	Progenitor	-0.722717	1.10072	0.0105562	0.00198744
P51Corpus_CAAGATCTCACCACCT	Progenitor	-0.656643	-0.94411	0.0118521	0.00406489
P51Corpus_CAAGGCCCAGCCACCA	Progenitor	1.64882	2.6238	0.00859233	-0.00319276
P51Corpus_CAAGGCCGTGTGGCTC	Progenitor	-0.175504	3.00084	0.011654	0.00686954
P51Corpus_CAAGGCCTCAGTGTTG	Progenitor	0.78988	3.28965	0.00746624	-0.00621451
P51Corpus_CAAGTTGCACGAAGCA	Progenitor	-2.49661	3.20111	0.0115792	0.00640984
P51Corpus_CACAAACAGTTTAGGA	Progenitor	0.67468	3.2669	0.00817739	-0.00315918
P51Corpus_CACAAACTCCAAAGTC	Progenitor	-4.00283	1.26376	0.0120659	0.00619609
P51Corpus_CACACAAAGGGTCTCC	Progenitor	0.0721106	4.6195	0.00842023	-0.00486073
P51Corpus_CACACAAGTCTGCAAT	Progenitor	1.3124	3.76717	0.00538237	-0.0101663
P51Corpus_CACACAATCCCTTGCA	Progenitor	-0.260632	2.30693	0.0106736	0.00270392
P51Corpus_CACACAATCTAACTGG	Progenitor	-2.00865	-0.711147	0.0125496	0.00988946
P51Corpus_CACACCTCACTGTGTA	Progenitor	-2.44155	3.41413	0.0103145	-0.00127801
P51Corpus_CACACTCCAAGCTGTT	Progenitor	-1.21626	4.1827	0.00843854	-0.00513247
P51Corpus_CACACTCCATAGGATA	Progenitor	-0.999131	1.46341	0.0107948	0.00361068
P51Corpus_CACAGGCCATACGCTA	Progenitor	0.955997	3.10833	0.00784226	-0.00496171
P51Corpus_CACAGTACACCCAGTG	Progenitor	1.56717	3.13064	0.00924218	-0.00195665
P51Corpus_CACAGTACAGGATTGG	Progenitor	0.677299	4.84418	0.00148522	-0.0127989
P51Corpus_CACAGTAGTATCGCAT	Progenitor	-1.44	1.01404	0.0111254	0.00560935
P51Corpus_CACAGTAGTGAAAGAG	Progenitor	-0.90275	1.00581	0.0115535	0.00592127
P51Corpus_CACATAGAGGCATGTG	Progenitor	-0.978437	1.57426	0.0129159	0.00517809
P51Corpus_CACATAGAGGCTAGAC	Progenitor	-0.42001	4.85866	0.00860474	-0.00336585
P51Corpus_CACATAGTCCTGCCAT	Progenitor	1.78035	2.32985	0.0074357	-0.00391248
P51Corpus_CACCACTAGCGGATCA	Progenitor	1.51424	3.66349	0.00607019	-0.00656357
P51Corpus_CACCACTAGTATTGGA	Progenitor	0.482904	1.58904	0.00974257	0.000653564
P51Corpus_CACCACTCACGACGAA	Progenitor	0.501757	5.04021	0.00186166	-0.0121702
P51Corpus_CACCACTGTAGCGTGA	Progenitor	-2.06689	2.40562	0.0121536	0.00848397
P51Corpus_CACCTTGAGTTTAGGA	Progenitor	-1.19428	1.34473	0.0122667	0.00891169
P51Corpus_CACCTTGCACGGCGTT	Progenitor	1.56133	3.61686	0.00889547	-0.000663364
P51Corpus_CACCTTGCAGACGCAA	Progenitor	0.883771	3.29483	0.00806787	-0.00385642
P51Corpus_CACTCCAAGACGCACA	Progenitor	1.59539	2.78301	0.0102171	-0.000252724
P51Corpus_CACTCCACAAGTAATG	Progenitor	1.69303	3.50853	0.0080289	-0.00525609
P51Corpus_CAGAATCCAGGAATGC	Progenitor	1.51335	3.23187	0.00861834	-0.00317907
P51Corpus_CAGAATCTCATGTAGC	Progenitor	-0.373016	3.46225	0.00972664	-0.000719668
P51Corpus_CAGAGAGGTCAAAGCG	Progenitor	-0.911281	2.50885	0.0116775	0.00644771
P51Corpus_CAGATCAGTCTACCTC	Progenitor	-0.241797	2.90006	0.0117483	0.00627292
P51Corpus_CAGCAGCAGAGACTAT	Progenitor	0.7364	2.96207	0.00881113	-0.00250153
P51Corpus_CAGCAGCAGTATGACA	Progenitor	-1.41355	3.52438	0.004671	-0.00945934
P51Corpus_CAGCATAAGATGTGTA	Progenitor	-0.198049	0.694446	0.00920683	-4.89292e-05
P51Corpus_CAGCATAAGGTGCTTT	Progenitor	-0.908074	0.720971	0.00918765	-0.000631819
P51Corpus_CAGCATAAGTTAGGTA	Progenitor	-1.67643	2.11617	0.010927	0.00318872
P51Corpus_CAGCATAGTCTCCATC	Progenitor	-0.771685	-0.779836	0.00938063	0.000213497
P51Corpus_CAGCATAGTGTTTGGT	Progenitor	-1.49945	1.78124	0.0116374	0.00624887
P51Corpus_CAGCCGAGTGCGAAAC	Progenitor	-2.76697	1.74346	0.012345	0.00741665
P51Corpus_CAGCCGATCAGCTGGC	Progenitor	-1.2975	1.29595	0.00986208	0.000896451
P51Corpus_CAGCGACAGGGTGTGT	Progenitor	-0.742137	3.22148	0.0128523	0.00669441
P51Corpus_CAGCGACCATAGTAAG	Progenitor	-0.854118	0.738955	0.0087721	-0.000885302
P51Corpus_CAGCGACTCTCCGGTT	Progenitor	-0.0225565	3.20276	0.0100699	-0.00111177
P51Corpus_CAGCTAAAGACTAGGC	Progenitor	-1.00371	2.90108	0.0101859	0.00106856
P51Corpus_CAGCTAACAGTACACT	Progenitor	0.693246	3.11561	0.00587227	-0.00931141
P51Corpus_CAGCTGGAGGCGACAT	Progenitor	-0.28614	3.01524	0.0111057	0.00428448
P51Corpus_CAGCTGGCACGCCAGT	Progenitor	-0.0273308	-0.819967	0.00778499	-0.00409308
P51Corpus_CAGGTGCGTGAGCGAT	Progenitor	-0.120672	0.963799	0.00734081	-0.00442167
P51Corpus_CAGTAACAGCCTCGTG	Progenitor	-0.464908	2.62114	0.0126047	0.0044152
P51Corpus_CAGTAACCACGTCAGC	Progenitor	-0.050547	-0.237457	0.0113632	0.00516913
P51Corpus_CAGTAACGTGTGGCTC	Progenitor	1.07233	3.12683	0.00972574	-6.66698e-05
P51Corpus_CAGTCCTAGTTGAGAT	Progenitor	-0.533873	4.33144	0.00757292	-0.00469179
P51Corpus_CAGTCCTCATTCACTT	Progenitor	-3.80955	-0.931789	0.00869209	-0.00279146
P51Corpus_CAGTCCTGTGCACTTA	Progenitor	0.817627	5.05498	-0.00322301	-0.0158914
P51Corpus_CATATGGCAGTAAGCG	Progenitor	-1.42723	2.91405	0.0117234	0.00615437
P51Corpus_CATATGGTCACGCGGT	Progenitor	-0.585056	1.83567	0.00835963	-0.00255076
P51Corpus_CATATTCAGCAGCGTA	Progenitor	1.50378	2.32485	0.00867303	-0.00136779
P51Corpus_CATATTCGTTCTCATT	Progenitor	1.98919	3.50044	0.00483335	-0.0107677
P51Corpus_CATATTCTCCTATTCA	Progenitor	-0.421819	0.406618	0.00695124	-0.00490446
P51Corpus_CATCAAGCAAGTCTGT	Progenitor	1.49108	2.59586	0.0102519	0.000145462
P51Corpus_CATCAAGGTCCGCTGA	Progenitor	0.342992	2.44628	0.0110186	0.0042094
P51Corpus_CATCAAGGTGAAGGCT	Progenitor	-0.477443	3.17813	0.00763146	-0.00314474
P51Corpus_CATCAGACAAAGCAAT	Progenitor	0.441236	3.57509	0.0117963	0.00430705
P51Corpus_CATCCACCAGTCGTGC	Progenitor	1.42813	3.124	0.00681672	-0.00555736
P51Corpus_CATCCACTCCCATTTA	Progenitor	1.35903	2.98434	0.00610168	-0.0066582
P51Corpus_CATGACAAGGCATGGT	Progenitor	-0.0352255	2.35206	0.00912505	-0.000263693
P51Corpus_CATGACACACTTCGAA	Progenitor	1.50889	3.66002	0.00718568	-0.00520711
P51Corpus_CATGCCTGTTTAGGAA	Progenitor	0.804407	3.59375	0.00609622	-0.00863803
P51Corpus_CATGGCGAGTACGCGA	Progenitor	-1.33558	-0.842572	0.0142093	0.0152973
P51Corpus_CATGGCGGTCACTTCC	Progenitor	0.900394	2.92432	0.0112369	0.00251197
P51Corpus_CATTATCGTAGTGAAT	Progenitor	-0.69554	2.6887	0.00788158	-0.00511396
P51Corpus_CCAATCCCATGAAGTA	Progenitor	-1.251	1.39261	0.0119028	0.00599858
P51Corpus_CCAATCCGTGGCTCCA	Progenitor	0.184779	3.09259	0.0119772	0.00788661
P51Corpus_CCAATCCTCAGGTTCA	Progenitor	2.41816	3.76417	0.00511405	-0.0105809
P51Corpus_CCACCTAGTCTTCTCG	Progenitor	1.18567	3.25311	0.00316026	-0.0113646
P51Corpus_CCACCTATCTTCCTTC	Progenitor	-0.30477	3.9981	0.00284702	-0.0129192
P51Corpus_CCACCTATCTTTAGGG	Progenitor	-0.766685	0.485559	0.0080848	-0.0025243
P51Corpus_CCACGGATCTATCGCC	Progenitor	1.72791	2.7842	0.00342602	-0.0133935
P51Corpus_CCACTACCATCCGCGA	Progenitor	-1.30434	2.27341	0.0110858	0.00430735
P51Corpus_CCACTACGTTAAGACA	Progenitor	-0.763635	2.22441	0.0109685	0.00418799
P51Corpus_CCAGCGAAGGCAAAGA	Progenitor	-0.324827	0.830932	0.0082832	-0.00171779
P51Corpus_CCAGCGACACCAGTTA	Progenitor	2.20451	3.30315	0.00202669	-0.0127827
P51Corpus_CCAGCGACAGGGTTAG	Progenitor	0.578169	1.79058	0.00546473	-0.00863803
P51Corpus_CCATGTCAGCAAATCA	Progenitor	0.278803	2.09182	0.0106872	0.000794076
P51Corpus_CCATGTCCACCAGGTC	Progenitor	0.220533	4.67246	0.00289633	-0.0119975
P51Corpus_CCATGTCTCATTGCCC	Progenitor	-0.804392	2.42934	0.00895643	-0.00233552
P51Corpus_CCATTCGCACCCATGG	Progenitor	-0.871659	-0.567491	0.0107775	0.00391996
P51Corpus_CCATTCGCACGTAAGG	Progenitor	0.409155	1.97474	0.0085879	-0.00201321
P51Corpus_CCATTCGCAGCCTTGG	Progenitor	-0.140088	4.67213	0.00814625	-0.00235973
P51Corpus_CCATTCGGTCGCGTGT	Progenitor	-1.36408	2.14583	0.0113443	0.0062035
P51Corpus_CCCAATCAGGCTACGA	Progenitor	-0.592878	1.34656	0.00901028	-0.000898196
P51Corpus_CCCAATCCAATAGCGG	Progenitor	-8.16733	-8.02982	0.00474619	-0.0113435
P51Corpus_CCCAATCGTATTAGCC	Progenitor	-1.08349	3.17083	0.00158615	-0.0132288
P51Corpus_CCCAGTTTCTTCGGTC	Progenitor	-1.25115	2.45044	0.0130857	0.0114508
P51Corpus_CCCATACCATTGAGCT	Progenitor	-0.541431	2.32727	0.012253	0.00692304
P51Corpus_CCCATACGTCAAGCGA	Progenitor	-3.39004	-0.880518	0.0116001	0.00494678
P51Corpus_CCCATACGTTCCACGG	Progenitor	-0.896703	1.91306	0.0109773	0.00483596
P51Corpus_CCCATACGTTTGTTGG	Progenitor	-0.0452991	3.17051	0.00910642	-0.00209781
P51Corpus_CCCATACTCCATGAAC	Progenitor	0.424912	0.959237	0.00817566	-0.00394491
P51Corpus_CCCTCCTAGGATCGCA	Progenitor	1.62988	3.25933	0.00872578	-0.00171315
P51Corpus_CCCTCCTTCGAGAACG	Progenitor	0.258036	4.12998	0.00914662	-0.00158928
P51Corpus_CCGGGATCAGCATGAG	Progenitor	0.466345	2.12274	0.0102201	0.00255967
P51Corpus_CCGGTAGAGATTACCC	Progenitor	0.496231	3.69679	0.0126701	0.0059288
P51Corpus_CCGGTAGCACGGACAA	Progenitor	-1.49105	3.61774	0.0112318	0.00581424
P51Corpus_CCGTACTGTCAGGACA	Progenitor	0.269401	3.13193	0.00991145	-0.000110352
P51Corpus_CCGTGGAAGAGCCCAA	Progenitor	-0.226756	2.61457	0.0118774	0.00780818
P51Corpus_CCGTGGACAGTAACGG	Progenitor	-1.56691	1.3567	0.0124892	0.00923451
P51Corpus_CCGTGGATCCGTAGGC	Progenitor	-0.461808	1.02499	0.0103404	0.000585824
P51Corpus_CCTAAAGAGTCCATAC	Progenitor	0.74176	3.0168	0.00956007	0.000643241
P51Corpus_CCTAAAGTCGGAAATA	Progenitor	0.602261	-0.569597	0.00502444	-0.00988829
P51Corpus_CCTACACCAGTGGGAT	Progenitor	-1.15575	0.959146	0.00998825	0.00178046
P51Corpus_CCTACACGTAACGCGA	Progenitor	-1.37491	4.82164	0.00531969	-0.00871092
P51Corpus_CCTACCAAGACTTGAA	Progenitor	0.564638	3.55547	0.0081706	-0.00222936
P51Corpus_CCTACCACACTTAAGC	Progenitor	-0.0435387	3.90388	0.00919503	-0.00145536
P51Corpus_CCTACCAGTCATGCAT	Progenitor	-0.555948	1.08404	0.00963431	0.000732172
P51Corpus_CCTACCATCAACACCA	Progenitor	-1.0565	3.44137	0.0125525	0.00541683
P51Corpus_CCTACCATCATTGCGA	Progenitor	-0.925351	0.21083	0.00818968	-0.00310692
P51Corpus_CCTAGCTTCCAGATCA	Progenitor	1.46831	2.87785	0.00828408	-0.00244605
P51Corpus_CCTATTAAGGGCACTA	Progenitor	0.192994	2.19072	0.00905988	-0.00158509
P51Corpus_CCTCTGAAGCATGGCA	Progenitor	-2.50267	0.459984	0.0126828	0.00750983
P51Corpus_CCTCTGAAGCCTCGTG	Progenitor	-0.606983	2.23308	0.0111563	0.00403752
P51Corpus_CCTCTGACAATCGGTT	Progenitor	0.961258	3.48924	0.00949421	0.000468601
P51Corpus_CCTCTGAGTTTGTGTG	Progenitor	0.998373	3.41276	0.00751937	-0.00355844
P51Corpus_CCTTCCCCAAGCCTAT	Progenitor	-0.191836	2.10794	0.00950801	3.05537e-05
P51Corpus_CCTTCCCGTGCTCTTC	Progenitor	0.375144	4.16237	0.0086058	-0.00283333
P51Corpus_CCTTTCTCAAGAGTCG	Progenitor	0.681041	2.55147	0.00815799	-0.00472707
P51Corpus_CCTTTCTGTAGTGAAT	Progenitor	0.176147	2.42937	0.011364	0.00619034
P51Corpus_CCTTTCTGTTCAGACT	Progenitor	1.54704	3.0022	0.00829508	-0.00390309
P51Corpus_CGAACATCATGGGAAC	Progenitor	-0.255001	2.80578	0.0110516	0.00207654
P51Corpus_CGAACATGTACAGACG	Progenitor	0.508803	2.04405	0.00737185	-0.00602826
P51Corpus_CGAACATGTTCAACCA	Progenitor	0.0978852	2.17797	0.0121157	0.00868421
P51Corpus_CGAATGTCATCACGAT	Progenitor	0.724925	3.23026	0.00449449	-0.0101345
P51Corpus_CGAATGTTCTCGCTTG	Progenitor	-0.99703	2.04066	0.0109889	0.00340004
P51Corpus_CGACCTTCACACTGCG	Progenitor	-0.945897	-0.62941	0.0119348	0.00820023
P51Corpus_CGACCTTTCCTTTCGG	Progenitor	1.46131	2.96592	0.00630702	-0.00615644
P51Corpus_CGACTTCGTCGGCACT	Progenitor	0.229611	-0.348183	0.00648491	-0.00633736
P51Corpus_CGACTTCTCTTGTATC	Progenitor	0.0928541	2.27657	0.0107648	0.00265565
P51Corpus_CGAGAAGAGCTGTCTA	Progenitor	-2.85666	0.970466	0.00900923	-0.00295987
P51Corpus_CGAGCACCATACGCTA	Progenitor	-0.402804	2.47567	0.0120236	0.00861246
P51Corpus_CGAGCACTCTGGGCCA	Progenitor	-0.844937	1.60593	0.0110661	0.00444576
P51Corpus_CGAGCCATCTGCGTAA	Progenitor	-1.64397	2.8242	0.0115802	0.00688312
P51Corpus_CGATCGGCACATCCAA	Progenitor	-0.891094	3.69554	0.00950554	-6.07965e-06
P51Corpus_CGATCGGCACCTCGGA	Progenitor	-0.355037	4.03061	0.0110868	0.00520528
P51Corpus_CGATCGGCACTCGACG	Progenitor	-4.92818	-0.13445	0.00843504	-0.00351304
P51Corpus_CGATCGGTCACCGGGT	Progenitor	0.34633	0.954773	0.00542788	-0.00832629
P51Corpus_CGATGGCCACAGACTT	Progenitor	-4.88998	-0.0722116	0.00463446	-0.00394497
P51Corpus_CGATGTAAGCTCCTCT	Progenitor	-0.801279	-0.891924	0.0123973	0.0100537
P51Corpus_CGATGTAAGGCCCTCA	Progenitor	-1.01218	3.12825	0.0102267	0.000789137
P51Corpus_CGATGTACACTTAAGC	Progenitor	-0.964615	-0.0536467	0.0113385	0.00560079
P51Corpus_CGATGTACACTTCTGC	Progenitor	0.687892	0.178847	0.00528693	-0.00981793
P51Corpus_CGATTGAAGCTTTGGT	Progenitor	-1.48771	3.46736	0.00545764	-0.0079485
P51Corpus_CGATTGACATTGGTAC	Progenitor	-0.242346	-0.496082	0.00782871	-0.00516218
P51Corpus_CGCCAAGTCTGCGGCA	Progenitor	1.32636	3.30834	0.00887797	-0.0006626
P51Corpus_CGCGTTTTCCTCTAGC	Progenitor	-1.33539	3.33578	0.00545167	-0.0083278
P51Corpus_CGCTATCCAAGAGTCG	Progenitor	0.069025	2.7859	0.00981193	0.00162551
P51Corpus_CGCTATCCATCTATGG	Progenitor	-0.244986	3.27946	0.0097921	0.00111185
P51Corpus_CGCTTCACACCAGATT	Progenitor	-0.341491	4.41717	0.0112863	0.00356164
P51Corpus_CGCTTCACACGGTGTC	Progenitor	0.770317	3.4027	0.0105502	0.000927366
P51Corpus_CGCTTCACATACAGCT	Progenitor	0.900632	3.47549	0.0083235	-0.00256145
P51Corpus_CGGACACGTGTAAGTA	Progenitor	-1.32967	1.5655	0.0118934	0.00733531
P51Corpus_CGGACGTCACCCATTC	Progenitor	-4.94861	-0.363825	0.0091766	-0.00113623
P51Corpus_CGGACTGCACTGAAGG	Progenitor	0.128946	-0.568023	0.00596523	-0.00788252
P51Corpus_CGGACTGCAGCATACT	Progenitor	-0.61086	3.83729	0.00339807	-0.0107512
P51Corpus_CGGACTGTCTTGTCAT	Progenitor	0.298331	3.39549	0.0117146	0.00266082
P51Corpus_CGGAGCTTCTATCGCC	Progenitor	-2.08721	2.2308	0.0127346	0.00887336
P51Corpus_CGGAGCTTCTCCAGGG	Progenitor	-0.908234	0.886749	0.0107708	0.00441278
P51Corpus_CGGAGTCCAAGCTGTT	Progenitor	0.349409	-0.619001	0.00815626	-0.00449659
P51Corpus_CGGAGTCTCCACGTGG	Progenitor	-0.559368	4.84925	0.0113437	0.00650324
P51Corpus_CGGCTAGCAATCGGTT	Progenitor	0.763939	3.73186	0.011	0.000651719
P51Corpus_CGGCTAGGTGGTCCGT	Progenitor	-1.84109	5.35464	0.00840378	-0.00391035
P51Corpus_CGGCTAGTCTACCTGC	Progenitor	-3.70737	6.12265	0.0103878	-1.93174e-05
P51Corpus_CGGGTCAGTCTAGCCG	Progenitor	0.555397	2.41839	0.00941601	-0.000350898
P51Corpus_CGGGTCAGTTGTCTTT	Progenitor	0.382282	2.1737	0.00996038	0.0012835
P51Corpus_CGGGTCAGTTGTTTGG	Progenitor	-1.06443	2.60545	0.0117856	0.00726276
P51Corpus_CGGTTAAAGAGTAAGG	Progenitor	1.57249	2.78058	0.00791013	-0.0034133
P51Corpus_CGGTTAACAAGCCATT	Progenitor	1.24446	4.84802	0.000128646	-0.0140778
P51Corpus_CGGTTAAGTCAAACTC	Progenitor	1.01707	2.62433	0.00884817	-0.00278806
P51Corpus_CGGTTAAGTCATACTG	Progenitor	-1.01511	1.68468	0.0108274	0.00449236
P51Corpus_CGGTTAAGTTCCACAA	Progenitor	1.01147	1.81517	0.0100329	0.00199695
P51Corpus_CGGTTAATCCGTTGTC	Progenitor	-0.573116	2.56317	0.0109568	0.00297347
P51Corpus_CGGTTAATCTGCTTGC	Progenitor	0.0310609	3.33154	0.0104225	0.00248577
P51Corpus_CGTAGCGAGAAGGACA	Progenitor	-1.30835	1.61297	0.0119597	0.00735921
P51Corpus_CGTAGCGCAAGACACG	Progenitor	-0.313284	2.709	0.0111845	0.00586845
P51Corpus_CGTAGCGGTAGTACCT	Progenitor	0.970528	2.67286	0.00874106	-0.00350697
P51Corpus_CGTAGGCAGACATAAC	Progenitor	-0.297188	4.68842	0.00569534	-0.00772581
P51Corpus_CGTAGGCAGCAGACTG	Progenitor	-0.737297	2.81459	0.013013	0.00589995
P51Corpus_CGTAGGCAGTTAGGTA	Progenitor	0.124051	3.16697	0.0106559	0.00385931
P51Corpus_CGTCACTCACTTACGA	Progenitor	-0.78742	2.01022	0.0116193	0.00528518
P51Corpus_CGTCCATGTCGACTGC	Progenitor	-0.649315	2.59906	0.0117736	0.00645207
P51Corpus_CGTCTACCAACACCCG	Progenitor	-0.605446	-0.652779	0.0108766	0.00373215
P51Corpus_CGTCTACTCGGAGCAA	Progenitor	-2.28928	-0.83864	0.012718	0.0108306
P51Corpus_CGTGAGCAGAGATGAG	Progenitor	-1.01798	-0.82091	0.0110005	0.00437748
P51Corpus_CGTGAGCTCCCATTTA	Progenitor	-1.32006	1.60061	0.0106662	0.00141575
P51Corpus_CGTGTAACAGACTCGC	Progenitor	0.698803	2.98216	0.00834154	-0.0024835
P51Corpus_CGTGTCTAGCCGCCTA	Progenitor	-0.57358	2.49494	0.0121655	0.00659252
P51Corpus_CGTGTCTAGGACGAAA	Progenitor	0.777035	5.18045	0.00203202	-0.0136353
P51Corpus_CGTTAGATCAAGCCTA	Progenitor	-0.206155	1.99622	0.00987407	0.00133264
P51Corpus_CGTTCTGCAGACGCAA	Progenitor	5.83731	1.13667	0.00823833	-0.00354845
P51Corpus_CGTTCTGGTGATGTGG	Progenitor	-1.81767	3.30077	0.0102772	0.00161253
P51Corpus_CTAACTTAGACAATAC	Progenitor	0.28454	2.9372	0.0106027	0.000837624
P51Corpus_CTAATGGAGGCTCAGA	Progenitor	-0.583178	0.444203	0.00807168	-0.00289819
P51Corpus_CTAATGGAGTCCCACG	Progenitor	-1.31981	-0.00498419	0.00968138	0.000670062
P51Corpus_CTACATTTCTCTGAGA	Progenitor	-0.319763	0.800048	0.00934896	0.000521942
P51Corpus_CTACCCACAATCAGAA	Progenitor	-2.28738	2.541	0.0108505	0.00421849
P51Corpus_CTACCCATCATGTCTT	Progenitor	-0.627005	1.46632	0.0119355	0.00580328
P51Corpus_CTACGTCAGCCACTAT	Progenitor	0.654666	2.84071	0.011458	0.00644255
P51Corpus_CTAGTGACATCGGAAG	Progenitor	-1.61438	1.68084	0.0129172	0.00539164
P51Corpus_CTAGTGATCCTAGAAC	Progenitor	7.75679	-1.06682	-0.00426985	-0.0121905
P51Corpus_CTCACACCAAGAGTCG	Progenitor	-1.19397	1.26867	0.0099899	0.00155824
P51Corpus_CTCACACGTCATATGC	Progenitor	-0.121758	0.612115	0.00957431	0.000654534
P51Corpus_CTCACACGTCGACTAT	Progenitor	-1.08474	3.53254	0.0124342	0.00500875
P51Corpus_CTCACACTCAGGCCCA	Progenitor	-3.83699	1.95227	0.0123171	0.00899231
P51Corpus_CTCAGAAGTTGAGGTG	Progenitor	0.30719	3.04066	0.00798548	-0.00241514
P51Corpus_CTCATTAGTAGGACAC	Progenitor	0.548824	3.40836	0.00995866	-0.000440536
P51Corpus_CTCCTAGCACCTCGGA	Progenitor	-1.1703	0.71785	0.00862119	-0.00112865
P51Corpus_CTCCTAGTCCTGCTTG	Progenitor	-4.75851	0.0770943	0.0096036	-0.00251436
P51Corpus_CTCGAAAAGACAAAGG	Progenitor	-1.35322	2.01642	0.00940117	0.000353213
P51Corpus_CTCGAAACAAGTCTAC	Progenitor	-0.58152	-0.77832	0.011822	0.00684892
P51Corpus_CTCGAAATCCCATTAT	Progenitor	-0.315888	-0.561705	0.0103914	0.00177257
P51Corpus_CTCGAGGAGACAGACC	Progenitor	-0.879772	1.4652	0.0107752	0.00108978
P51Corpus_CTCGAGGCACGCGAAA	Progenitor	-0.483306	3.83494	0.0122399	0.00735023
P51Corpus_CTCGAGGGTAGAAAGG	Progenitor	-0.982652	3.06923	0.00862937	-0.00281847
P51Corpus_CTCGAGGGTCCGTGAC	Progenitor	1.29713	3.01631	0.00947479	-0.00161915
P51Corpus_CTCGGAGAGAATAGGG	Progenitor	-0.747838	3.47933	0.0120066	0.00605949
P51Corpus_CTCGGAGGTATATCCG	Progenitor	-1.01802	1.45426	0.0150801	0.0169154
P51Corpus_CTCGGGAGTGGCGAAT	Progenitor	1.7495	2.68701	0.00698329	-0.00555764
P51Corpus_CTCGGGAGTTCAGGCC	Progenitor	-1.15747	2.90398	0.0119305	0.0040821
P51Corpus_CTCGTCAAGATCGGGT	Progenitor	0.24532	3.73571	0.00734784	-0.00722186
P51Corpus_CTCGTCACACTTGGAT	Progenitor	-1.09895	1.93383	0.0112671	0.00483556
P51Corpus_CTCGTCACAGCTCGCA	Progenitor	0.790006	5.11092	0.00226171	-0.014205
P51Corpus_CTCTAATCATAGTAAG	Progenitor	0.0609749	3.24977	0.0101814	0.000345283
P51Corpus_CTCTAATTCCGTCATC	Progenitor	0.874829	5.1588	-0.0151395	-0.011154
P51Corpus_CTCTACGCATTCTTAC	Progenitor	0.00362476	3.77699	0.0080419	-0.00515329
P51Corpus_CTGAAACGTAGGGACT	Progenitor	1.24977	3.08481	0.00895301	-0.00061989
P51Corpus_CTGATAGCAGTTCATG	Progenitor	-0.346775	-1.03146	0.00672386	-0.00613883
P51Corpus_CTGATAGGTCATACTG	Progenitor	1.20899	3.45952	0.00947399	-0.000975923
P51Corpus_CTGATAGTCCCACTTG	Progenitor	0.991389	4.07227	0.00573532	-0.00975207
P51Corpus_CTGATCCAGCCCGAAA	Progenitor	-0.595924	0.625254	0.0106421	0.00167994
P51Corpus_CTGATCCTCAAACGGG	Progenitor	-1.58642	0.422955	0.00972389	0.00123624
P51Corpus_CTGATCCTCCCAACGG	Progenitor	0.753879	5.14836	-0.00322505	-0.0157893
P51Corpus_CTGCCTACAATCACAC	Progenitor	-0.712732	2.42786	0.00867356	-0.00179405
P51Corpus_CTGCCTACATCCAACA	Progenitor	2.0507	2.92741	0.00509859	-0.00837906
P51Corpus_CTGCGGAGTAATCACC	Progenitor	-0.429645	-0.289213	0.00802893	-0.00280258
P51Corpus_CTGCTGTCAAACGTGG	Progenitor	-7.82497	-7.671	0.0120415	0.00854707
P51Corpus_CTGCTGTCATATGGTC	Progenitor	-1.04013	2.69453	0.0107886	0.00383451
P51Corpus_CTGGTCTAGGCCATAG	Progenitor	-1.12288	-0.739876	0.0126842	0.00898159
P51Corpus_CTGGTCTCACTTCTGC	Progenitor	-0.148538	-0.705492	0.00792945	-0.00242656
P51Corpus_CTGGTCTTCAAGCCTA	Progenitor	-0.0760634	4.99872	0.00758408	-0.00378279
P51Corpus_CTGGTCTTCTATCGCC	Progenitor	1.14871	3.58553	0.00837795	-0.00186933
P51Corpus_CTGTTTATCGTTACGA	Progenitor	0.72159	3.46623	0.00872075	-0.000851039
P51Corpus_CTTAACTTCTTAGCCC	Progenitor	1.08614	1.94017	0.00558671	-0.00883368
P51Corpus_CTTACCGCAAGAGTCG	Progenitor	0.353645	3.35835	0.0113428	0.0019504
P51Corpus_CTTAGGAAGCGTCAAG	Progenitor	0.258346	2.97685	0.0115473	0.00565645
P51Corpus_CTTCTCTAGATTACCC	Progenitor	-0.269871	1.02189	0.00778236	-0.00290839
P51Corpus_CTTCTCTGTTTGTGTG	Progenitor	0.0557319	2.08721	0.0114045	0.00649465
P51Corpus_CTTGGCTTCATGTAGC	Progenitor	0.619404	2.78598	0.0110314	0.000282711
P51Corpus_CTTTGCGAGATAGTCA	Progenitor	0.503694	4.40556	0.0072762	-0.00672828
P51Corpus_CTTTGCGAGCCAGGAT	Progenitor	-3.74045	5.5442	0.00538769	-0.00773381
P51Corpus_CTTTGCGGTATCGCAT	Progenitor	-1.16577	1.90123	0.0122126	0.00813735
P51Corpus_CTTTGCGGTTCCACTC	Progenitor	-0.801531	0.363154	0.0111992	0.00555545
P51Corpus_GAAACTCAGTGTACTC	Progenitor	-0.807711	2.08095	0.0114327	0.00419893
P51Corpus_GAAACTCCATGGTTGT	Progenitor	-1.37549	2.76715	0.00946242	-0.000577397
P51Corpus_GAAATGAAGAATGTTG	Progenitor	1.44749	3.76942	0.00912192	-0.00184705
P51Corpus_GAAATGAGTAGCTTGT	Progenitor	-0.340911	0.43797	0.00893754	-0.000390758
P51Corpus_GAACATCGTTAGGGTG	Progenitor	0.539671	5.11815	-0.00130679	-0.0148314
P51Corpus_GAACATCTCACAGGCC	Progenitor	0.126711	0.799531	0.00977148	0.00143013
P51Corpus_GAACCTAAGGCTCTTA	Progenitor	0.9074	2.58309	0.00298219	-0.0125839
P51Corpus_GAACGGAGTAACGTTC	Progenitor	-4.23745	0.534899	0.0115145	0.00552413
P51Corpus_GAAGCAGAGTCGAGTG	Progenitor	-0.533244	2.66994	0.011459	0.00608293
P51Corpus_GAAGCAGGTATCACCA	Progenitor	0.461913	2.60784	0.0104584	0.00291371
P51Corpus_GAAGCAGTCGTGGGAA	Progenitor	-1.83524	1.08149	0.0122325	0.00804005
P51Corpus_GAATAAGGTGCCTGGT	Progenitor	-0.442209	1.00122	0.00677828	-0.00719276
P51Corpus_GAATGAACACTACAGT	Progenitor	-3.87412	5.86888	0.0120461	0.00447532
P51Corpus_GAATGAAGTGGTGTAG	Progenitor	0.749191	2.28491	0.00738102	-0.00385715
P51Corpus_GAATGAATCGTTGACA	Progenitor	-0.992231	0.524732	0.0121538	0.00657777
P51Corpus_GACAGAGAGATTACCC	Progenitor	0.421361	-0.0283709	0.00790226	-0.00266674
P51Corpus_GACAGAGAGTACGCGA	Progenitor	-0.0122662	0.874727	0.00895073	-0.000621477
P51Corpus_GACAGAGGTCCCTACT	Progenitor	-0.686644	0.499555	0.0114367	0.00536859
P51Corpus_GACAGAGTCATGCAAC	Progenitor	-1.76063	-0.408491	0.0115478	0.00715795
P51Corpus_GACCAATGTGCCTGCA	Progenitor	1.82486	2.46189	0.00844646	-0.00172287
P51Corpus_GACCAATTCCTGTAGA	Progenitor	1.73421	3.47486	0.00876324	-0.0012557
P51Corpus_GACGCGTGTGAACCTT	Progenitor	0.949541	3.09214	0.0115376	0.00228043
P51Corpus_GACGTGCCACAAGCCC	Progenitor	-3.9128	6.04136	0.00828765	-0.00410565
P51Corpus_GACGTTAAGCCCAATT	Progenitor	-1.17755	-0.868616	0.0139396	0.0145122
P51Corpus_GACGTTACAAAGGAAG	Progenitor	-0.468724	4.14518	0.00727986	-0.00414439
P51Corpus_GACGTTATCCCTCAGT	Progenitor	-2.1017	2.1353	0.0117793	0.00652227
P51Corpus_GACTAACAGAGGGCTT	Progenitor	-0.506482	2.47552	0.0114146	0.0053055
P51Corpus_GACTACACACCAGGTC	Progenitor	1.31167	3.28202	0.0107654	0.000838958
P51Corpus_GACTACAGTCACCTAA	Progenitor	-0.697759	-0.746072	0.0108399	0.0022218
P51Corpus_GAGCAGAAGCAGATCG	Progenitor	-0.963358	2.35909	0.0121249	0.0070552
P51Corpus_GAGCAGACATTTCAGG	Progenitor	1.70431	3.43604	0.00420978	-0.0120732
P51Corpus_GAGCAGAGTGTTCTTT	Progenitor	1.59219	2.37621	0.00789856	-0.00652996
P51Corpus_GAGGTGAAGTAGTGCG	Progenitor	0.320698	3.14766	0.00960208	0.000461258
P51Corpus_GAGTCCGGTAGCCTAT	Progenitor	-1.04642	0.874554	0.011167	0.00562514
P51Corpus_GATCAGTCACGAAATA	Progenitor	0.939905	3.6235	0.00716541	-0.00489309
P51Corpus_GATCAGTGTTTGACTG	Progenitor	-0.88424	3.02926	0.0116884	0.00637947
P51Corpus_GATCGATCAGGATCGA	Progenitor	-1.82402	1.44577	0.0118139	0.00703697
P51Corpus_GATCGCGCAAATACAG	Progenitor	0.993349	2.58077	0.00836005	-0.00178192
P51Corpus_GATCGTAAGACCTTTG	Progenitor	0.669631	3.13629	0.00896218	-0.00316302
P51Corpus_GATCGTAAGAGTAATC	Progenitor	0.442516	3.52969	0.0108835	0.00311319
P51Corpus_GATCGTATCACTCCTG	Progenitor	1.35077	3.78918	0.00762311	-0.00461741
P51Corpus_GATCGTATCTTTAGTC	Progenitor	0.52911	3.43521	0.0115364	0.00643742
P51Corpus_GATCTAGTCATCACCC	Progenitor	-0.7658	-0.98927	0.00886199	-0.00203245
P51Corpus_GATGAGGTCGTCGTTC	Progenitor	-0.237853	3.87062	0.0092971	-0.00281564
P51Corpus_GATTCAGTCCTTGCCA	Progenitor	-0.36572	3.20852	0.0100116	-0.00118399
P51Corpus_GCAATCAAGACTCGGA	Progenitor	-1.58434	1.96607	0.0117746	0.00748022
P51Corpus_GCAATCACAGACGCCT	Progenitor	-2.24092	0.341743	0.0126116	0.0100311
P51Corpus_GCACATACAATGGAGC	Progenitor	-1.39476	1.73578	0.012828	0.00945891
P51Corpus_GCACATACAGCTGTAT	Progenitor	-1.2346	1.65161	0.0111728	0.00496109
P51Corpus_GCACATACATTTGCTT	Progenitor	-0.728494	4.00668	0.0111141	0.00123004
P51Corpus_GCACTCTAGACAATAC	Progenitor	-1.8358	3.23313	0.010153	0.00189819
P51Corpus_GCACTCTCACCCATTC	Progenitor	-0.542872	2.86878	0.0122564	0.0028132
P51Corpus_GCACTCTCAGCTCCGA	Progenitor	2.11473	2.49812	0.00261668	-0.0120242
P51Corpus_GCACTCTCATGTAGTC	Progenitor	1.83276	2.6004	0.00803556	-0.00574913
P51Corpus_GCAGCCAGTCTAGTGT	Progenitor	-0.85488	1.02008	0.0106286	0.0018967
P51Corpus_GCATACACACCTTGTC	Progenitor	1.62983	2.58583	0.00451984	-0.00928721
P51Corpus_GCATACACATAGTAAG	Progenitor	-0.944365	-0.904929	0.00883775	-0.00143113
P51Corpus_GCATACAGTACGAAAT	Progenitor	0.225445	4.7758	0.0084416	-0.00196131
P51Corpus_GCATGATCACCGTTGG	Progenitor	-0.61127	2.44967	0.0110181	0.00404008
P51Corpus_GCATGATCATGGTTGT	Progenitor	0.444017	0.797075	0.00743414	-0.00436055
P51Corpus_GCCAAATCACATAACC	Progenitor	0.62925	0.683295	0.00547053	-0.00748516
P51Corpus_GCCAAATCACCACGTG	Progenitor	1.52039	2.56076	0.0067631	-0.00631712
P51Corpus_GCCAAATCATCGTCGG	Progenitor	-2.67108	0.510478	0.0131696	0.0122564
P51Corpus_GCCTCTAAGTACACCT	Progenitor	-2.14101	3.63448	0.00854864	-0.00213167
P51Corpus_GCCTCTACATGGTAGG	Progenitor	-0.96429	0.351195	0.00510366	-0.00869229
P51Corpus_GCGACCATCACCTTAT	Progenitor	-1.34275	1.81047	0.0113713	0.00569514
P51Corpus_GCGAGAAAGTGGTAAT	Progenitor	0.0344003	2.54628	0.0109858	0.000656696
P51Corpus_GCGAGAACATGTCTCC	Progenitor	-1.02625	3.04875	0.0115595	0.00402518
P51Corpus_GCGAGAATCAGCTTAG	Progenitor	-1.89091	3.22474	0.00899562	-0.000575222
P51Corpus_GCGAGAATCCTCATTA	Progenitor	-1.42601	0.685998	0.0125459	0.00874559
P51Corpus_GCGCAACAGGATTCGG	Progenitor	-0.757431	-0.892577	0.010157	0.000660737
P51Corpus_GCGCAACAGTTAGCGG	Progenitor	1.39163	3.34806	0.00653365	-0.00562449
P51Corpus_GCGCAACCAGAGTGTG	Progenitor	1.39742	3.07725	0.00391269	-0.010202
P51Corpus_GCGCAACGTGTGCCTG	Progenitor	-1.8301	2.17808	0.00947292	0.000792094
P51Corpus_GCGCGATCAGATGGCA	Progenitor	-4.51443	0.545442	0.00615635	-0.00902402
P51Corpus_GCGCGATCAGCTGCAC	Progenitor	-0.246934	4.57893	0.0121529	0.0085363
P51Corpus_GCGGGTTCATGACATC	Progenitor	0.176137	2.86515	0.00928379	-0.000432787
P51Corpus_GCTCCTACACTTGGAT	Progenitor	-0.531111	5.0171	0.00449274	-0.00961245
P51Corpus_GCTCCTATCATACGGT	Progenitor	-1.08231	1.25477	0.0114078	0.00438876
P51Corpus_GCTGCAGAGCTCCCAG	Progenitor	-5.03255	-0.226323	0.00727594	-0.00504628
P51Corpus_GCTGCAGCATGGGAAC	Progenitor	-4.4966	0.405419	-0.000935468	-0.0141848
P51Corpus_GCTGCAGTCTAACTGG	Progenitor	-0.985633	3.9496	0.0125583	0.00248351
P51Corpus_GCTGCGAGTTCGCTAA	Progenitor	-1.83339	5.17234	0.00746092	-0.00626878
P51Corpus_GCTGGGTTCATTGCCC	Progenitor	-4.38377	0.0684386	0.0110914	0.00519745
P51Corpus_GCTGGGTTCGAACGGA	Progenitor	-0.618075	1.3307	0.011221	0.00164012
P51Corpus_GCTTCCATCAGAGACG	Progenitor	-1.60672	1.95076	0.0112959	0.00421798
P51Corpus_GCTTCCATCTGGTGTA	Progenitor	0.433222	2.06021	0.00788891	-0.00309982
P51Corpus_GCTTGAACATCAGTCA	Progenitor	1.61379	3.35464	0.00608629	-0.00902968
P51Corpus_GGAAAGCAGAGAACAG	Progenitor	0.992237	3.96498	0.00835254	-0.00460049
P51Corpus_GGACAAGTCATCGGAT	Progenitor	0.29476	3.28587	0.0100832	-0.000156815
P51Corpus_GGACAGAGTACATGTC	Progenitor	0.284205	2.12849	0.0115185	0.00435247
P51Corpus_GGACAGATCTCGTATT	Progenitor	-0.0929346	2.46353	0.0111629	0.0032416
P51Corpus_GGACATTAGAGTACAT	Progenitor	-1.07869	2.08647	0.0117235	0.00740395
P51Corpus_GGACATTCATGCCTAA	Progenitor	1.24594	2.47313	0.00851864	-0.00303256
P51Corpus_GGACGTCTCAGCATGT	Progenitor	-0.891781	2.90893	0.00723452	-0.00385451
P51Corpus_GGAGCAAGTCTCTCGT	Progenitor	-1.61579	3.22294	0.00925847	-0.00151809
P51Corpus_GGAGCAATCGTGGGAA	Progenitor	-1.07972	2.00728	0.0124847	0.00877671
P51Corpus_GGATGTTCATGCATGT	Progenitor	0.707008	3.00308	0.00783059	-0.00430981
P51Corpus_GGATGTTTCAAGGCTT	Progenitor	-0.844747	-0.899712	0.012287	0.0100641
P51Corpus_GGATGTTTCATCGATG	Progenitor	0.675565	3.63995	0.00914345	-0.000989698
P51Corpus_GGATTACTCTAGAGTC	Progenitor	-0.558776	-0.517566	0.011177	0.00364918
P51Corpus_GGATTACTCTCCGGTT	Progenitor	-0.797648	2.06075	0.0106047	0.00124175
P51Corpus_GGCAATTAGACTAAGT	Progenitor	-0.19535	1.10486	0.0107881	0.00335327
P51Corpus_GGCAATTGTTACAGAA	Progenitor	-1.88908	2.05046	0.0102924	0.00276595
P51Corpus_GGCCGATAGGATGGAA	Progenitor	-0.41623	2.2524	0.00324111	-0.0106287
P51Corpus_GGCCGATGTTCACGGC	Progenitor	0.970024	1.82598	0.00312468	-0.0117293
P51Corpus_GGCGACTAGAGTACCG	Progenitor	0.673346	2.41029	0.00645259	-0.00587735
P51Corpus_GGCGACTGTGCACGAA	Progenitor	-1.16519	4.94639	0.00647519	-0.00744539
P51Corpus_GGCTCGAGTATGAAAC	Progenitor	0.222197	3.44725	0.010192	-0.00169319
P51Corpus_GGCTCGAGTGATGCCC	Progenitor	-0.0430551	4.89036	0.0105937	0.00209625
P51Corpus_GGCTGGTGTCTCTTTA	Progenitor	-1.40166	-0.348218	0.0119558	0.00646822
P51Corpus_GGCTGGTTCCACGAAT	Progenitor	0.424724	4.89585	0.0107111	0.000100367
P51Corpus_GGGAATGCAGCTATTG	Progenitor	0.0452978	2.71447	0.00548237	-0.00771647
P51Corpus_GGGAATGGTCTTGCGG	Progenitor	-0.657589	1.18627	0.0108212	0.00134099
P51Corpus_GGGACCTCACGGTAAG	Progenitor	-1.65051	0.906214	0.0113334	0.00465135
P51Corpus_GGGACCTGTTCGTCTC	Progenitor	-0.790423	3.45169	0.010619	0.000456341
P51Corpus_GGGAGATCATGACATC	Progenitor	-1.08728	2.18072	0.00828611	-0.00215093
P51Corpus_GGGAGATGTCAGGACA	Progenitor	-0.888487	0.195772	0.0121192	0.00871507
P51Corpus_GGGATGAAGAAACCGC	Progenitor	-0.22022	1.90576	0.00983485	9.66637e-05
P51Corpus_GGGATGACAGATGGGT	Progenitor	1.59493	3.38659	0.00880667	-0.0015905
P51Corpus_GGGCACTGTTCACGGC	Progenitor	0.689354	2.24452	0.00873016	-0.00203427
P51Corpus_GGGTCTGCACTCAGGC	Progenitor	0.93055	3.05399	0.00815353	-0.00276379
P51Corpus_GGGTCTGGTAGTAGTA	Progenitor	-0.330907	4.80007	0.00994012	0.000863588
P51Corpus_GGGTTGCCATAGTAAG	Progenitor	1.43129	3.45212	0.00788333	-0.00694085
P51Corpus_GGGTTGCGTACTCTCC	Progenitor	-0.694382	1.54298	0.00899877	-0.00113473
P51Corpus_GGGTTGCTCTGAAAGA	Progenitor	-1.36882	2.36925	0.0116635	0.00613296
P51Corpus_GGTATTGCACTTCTGC	Progenitor	-0.308951	2.9653	0.0113541	0.00581392
P51Corpus_GGTATTGTCTATCCTA	Progenitor	-2.18694	0.850665	0.0132006	0.0129981
P51Corpus_GGTGAAGGTCCCGACA	Progenitor	-0.776317	1.71656	0.00993629	0.000792412
P51Corpus_GGTGAAGGTTGTTTGG	Progenitor	-0.322004	2.18725	0.0116009	0.0069989
P51Corpus_GGTGCGTAGCGATAGC	Progenitor	0.395919	1.97737	0.00827657	-0.00178349
P51Corpus_GGTGCGTCACCCTATC	Progenitor	0.533968	2.44986	0.0111456	0.00478043
P51Corpus_GTAACGTAGACCGGAT	Progenitor	1.30867	3.127	0.0100558	-0.000567165
P51Corpus_GTAACGTAGCTTTGGT	Progenitor	-1.54933	0.6844	0.0108624	0.00315525
P51Corpus_GTAACGTCAGTCAGCC	Progenitor	0.0686231	4.98986	0.00733923	-0.00602348
P51Corpus_GTAACGTCATTTCAGG	Progenitor	1.4471	3.66957	0.00630916	-0.0072453
P51Corpus_GTAACTGCACGGTAAG	Progenitor	0.0839895	0.991961	0.00530368	-0.00854131
P51Corpus_GTACGTAAGGCCCTTG	Progenitor	-0.729922	-0.627903	0.00713008	-0.0042974
P51Corpus_GTACGTATCGACCAGC	Progenitor	-0.0276201	-0.528283	0.00717533	-0.00403494
P51Corpus_GTACTCCAGGCGCTCT	Progenitor	-0.545712	2.97049	0.00943039	0.000276969
P51Corpus_GTACTCCCACGAGAGT	Progenitor	-3.22012	1.17309	0.0134829	0.0119514
P51Corpus_GTACTCCCACGTCAGC	Progenitor	-0.964076	2.18225	0.0101607	0.00120768
P51Corpus_GTACTCCGTTTAGCTG	Progenitor	-0.975553	1.43443	0.00917228	5.34302e-05
P51Corpus_GTACTTTTCGCGCCAA	Progenitor	-4.00504	2.74459	0.0128649	0.0083363
P51Corpus_GTAGGCCCAATCTACG	Progenitor	1.43601	2.88688	0.0074584	-0.00487895
P51Corpus_GTAGGCCCATCGATGT	Progenitor	-0.317914	2.49373	0.0123246	0.00658899
P51Corpus_GTAGGCCGTCAGATAA	Progenitor	-1.21309	0.900256	0.0114088	0.00629014
P51Corpus_GTAGGCCTCGAGCCCA	Progenitor	0.610468	3.78885	0.00943187	0.00069074
P51Corpus_GTAGGCCTCGGTGTCG	Progenitor	-0.446569	2.73097	0.0114512	0.00441591
P51Corpus_GTAGTCAAGTTATCGC	Progenitor	0.733603	4.75604	0.00563422	-0.00772281
P51Corpus_GTAGTCACATCTACGA	Progenitor	-0.98974	4.1446	0.011293	0.00206239
P51Corpus_GTAGTCAGTCTAGTGT	Progenitor	-5.01033	-0.202935	0.000104288	-0.00647324
P51Corpus_GTAGTCAGTGGCCCTA	Progenitor	0.449942	0.940435	0.00783533	-0.00560552
P51Corpus_GTATCTTTCTTTACGT	Progenitor	-0.979757	2.68249	0.0121712	0.00969145
P51Corpus_GTATTCTTCATACGGT	Progenitor	1.48251	2.97803	0.00480459	-0.0094025
P51Corpus_GTCAAGTTCCGCAAGC	Progenitor	0.367832	2.03416	0.00924657	0.000381726
P51Corpus_GTCACAACAGTACACT	Progenitor	-0.79295	3.11217	0.00851544	-0.00176903
P51Corpus_GTCACGGAGCTGCCCA	Progenitor	1.39743	2.68018	0.00995851	0.000796132
P51Corpus_GTCACGGAGGCAGGTT	Progenitor	-0.361882	2.90223	0.0120338	0.00698272
P51Corpus_GTCACGGGTTTAGCTG	Progenitor	-1.12515	2.12093	0.0114816	0.00608081
P51Corpus_GTCATTTAGACAGAGA	Progenitor	-0.0426524	3.66781	0.012257	0.00409855
P51Corpus_GTCGGGTGTACCAGTT	Progenitor	0.765679	5.00301	0.000291679	-0.013781
P51Corpus_GTGCAGCAGGAACTGC	Progenitor	-1.21631	1.95247	0.0128573	0.0111038
P51Corpus_GTGCAGCCACAGGCCT	Progenitor	-1.43817	2.30728	0.0114433	0.00476498
P51Corpus_GTGCATAGTTCCCTTG	Progenitor	-0.667396	2.58393	0.0123156	0.00818174
P51Corpus_GTGCATATCGTGGGAA	Progenitor	-0.647671	2.36	0.0113007	0.0058526
P51Corpus_GTGCGGTGTTAGAACA	Progenitor	0.187488	2.59554	0.0111377	0.00341401
P51Corpus_GTGCGGTTCAAACCGT	Progenitor	-3.62197	5.72023	0.00949239	-0.000508576
P51Corpus_GTGCGGTTCTGGCGAC	Progenitor	-1.13822	1.83177	0.0118333	0.0065782
P51Corpus_GTGGGTCAGAAGGACA	Progenitor	-4.93489	-0.0211383	0.00708725	-0.00593664
P51Corpus_GTGGGTCAGGTCATCT	Progenitor	0.677107	5.08396	-0.000308251	-0.014749
P51Corpus_GTGGGTCCAATGGATA	Progenitor	-0.863699	2.14994	0.0120905	0.00669254
P51Corpus_GTGGGTCCACCATCCT	Progenitor	1.69151	3.18793	0.00963347	-0.0018347
P51Corpus_GTGGGTCCACGGATAG	Progenitor	1.25443	3.24937	0.00969671	-0.00290795
P51Corpus_GTGTGCGTCCGCTGTT	Progenitor	0.797593	2.96252	0.0110407	0.00261184
P51Corpus_GTGTGCGTCCTGCTTG	Progenitor	1.76525	3.91172	0.00714536	-0.0072343
P51Corpus_GTGTTAGAGAGACGAA	Progenitor	-1.46469	1.78638	0.0131066	0.0105167
P51Corpus_GTGTTAGAGGCAGTCA	Progenitor	-1.14879	2.71802	0.0115109	0.00660793
P51Corpus_GTGTTAGAGGCTCATT	Progenitor	-0.809813	2.51137	0.00930801	0.000375248
P51Corpus_GTTAAGCAGAGTGACC	Progenitor	0.19368	3.61752	0.00872498	-0.00142164
P51Corpus_GTTAAGCCACAGCCCA	Progenitor	0.254289	-0.66051	0.00696963	-0.00477989
P51Corpus_GTTCATTAGAGACGAA	Progenitor	-4.05641	2.41892	0.0126022	0.00924933
P51Corpus_GTTCATTAGAGTACAT	Progenitor	-0.56517	1.33131	0.0111616	0.00541473
P51Corpus_GTTCATTCAAAGGTGC	Progenitor	-1.38181	1.15539	0.0112634	0.00605525
P51Corpus_GTTCGGGAGGCATTGG	Progenitor	-0.386976	2.66053	0.012479	0.00516534
P51Corpus_GTTCGGGCAGTATGCT	Progenitor	2.11558	3.93426	0.00557763	-0.011157
P51Corpus_GTTCGGGGTGCTTCTC	Progenitor	-0.201607	3.68615	0.0118043	0.00342423
P51Corpus_GTTCGGGTCACAATGC	Progenitor	-1.4768	3.23954	0.00740016	-0.00363625
P51Corpus_GTTCTCGCATCGGGTC	Progenitor	-0.635976	1.44672	0.0104732	0.00222493
P51Corpus_GTTCTCGGTAAGGGAA	Progenitor	0.965177	3.66392	0.0107456	0.000740422
P51Corpus_GTTTCTAAGAATTGTG	Progenitor	-1.2066	2.21497	0.0133894	0.0132496
P51Corpus_GTTTCTAGTAAAGTCA	Progenitor	0.331336	2.63876	0.00625281	-0.00761376
P51Corpus_GTTTCTAGTCTAGCCG	Progenitor	-1.0245	0.755541	0.0112091	0.00616229
P51Corpus_GTTTCTATCAACGAAA	Progenitor	0.154751	2.70522	0.0102437	0.00269672
P51Corpus_TAAGAGACAGCAGTTT	Progenitor	-4.70428	0.089401	0.00760503	-0.0029801
P51Corpus_TAAGCGTTCTATGTGG	Progenitor	-1.06721	3.58927	0.0107291	0.00418188
P51Corpus_TACACGAAGGTCGGAT	Progenitor	1.33592	2.79321	0.0108307	0.00191721
P51Corpus_TACACGATCTTGTCAT	Progenitor	0.0131141	0.605695	0.00959531	-0.00129976
P51Corpus_TACAGTGAGTGTACGG	Progenitor	-0.934312	1.07394	0.0128801	0.00524129
P51Corpus_TACAGTGAGTTGAGTA	Progenitor	-0.153962	4.74646	0.00999529	-0.00109603
P51Corpus_TACAGTGCACGACTCG	Progenitor	-1.54806	0.364312	0.0125741	0.0102549
P51Corpus_TACAGTGGTGGCGAAT	Progenitor	-0.45744	3.18616	0.0110021	0.00451674
P51Corpus_TACCTATAGGCAATTA	Progenitor	-0.445967	0.873427	0.0100654	0.00173722
P51Corpus_TACCTATCAGCCTGTG	Progenitor	-0.834631	1.24499	0.0119584	0.00469868
P51Corpus_TACCTTAAGTTCGATC	Progenitor	0.612343	3.27096	0.00213254	-0.0128586
P51Corpus_TACCTTAGTAGAAAGG	Progenitor	-0.45474	1.57953	0.00883804	-0.000799999
P51Corpus_TACGGATAGTGGAGAA	Progenitor	1.05756	3.38418	0.00333314	-0.0109185
P51Corpus_TACGGATGTTCCACGG	Progenitor	-0.938653	1.587	0.0131976	0.0127617
P51Corpus_TACGGGCCAATCTACG	Progenitor	-0.810053	0.829912	0.0103674	0.00211383
P51Corpus_TACGGGCCATGCGCAC	Progenitor	-0.979608	3.23665	0.0039064	-0.0114422
P51Corpus_TACGGGCGTGTGAATA	Progenitor	-0.721024	-0.682987	0.00723813	-0.00579521
P51Corpus_TACGGGCTCAACGAAA	Progenitor	0.245156	2.33044	0.011149	0.00242248
P51Corpus_TACGGTATCCCGACTT	Progenitor	0.691002	5.05664	-0.00023317	-0.0141444
P51Corpus_TACGGTATCTTCATGT	Progenitor	1.66586	3.41811	0.00527381	-0.00815943
P51Corpus_TACTCATTCCGCATCT	Progenitor	-1.97505	1.26875	0.00786448	-0.00288753
P51Corpus_TACTCGCAGGAATCGC	Progenitor	0.818808	2.28841	0.00446787	-0.00977838
P51Corpus_TACTTACAGCGTCTAT	Progenitor	1.29492	3.40226	0.00914925	-0.000559732
P51Corpus_TAGACCAGTCTAGAGG	Progenitor	0.973972	3.52467	0.0088341	-0.00104403
P51Corpus_TAGAGCTCAAGCGTAG	Progenitor	0.304391	3.45567	0.0111425	0.00310248
P51Corpus_TAGAGCTTCTTTACAC	Progenitor	-0.86208	1.84037	0.00799936	-0.00338058
P51Corpus_TAGCCGGCAAGGACTG	Progenitor	0.103856	2.77305	0.00949211	0.000246797
P51Corpus_TAGCCGGCAGTCGTGC	Progenitor	1.41189	2.53385	0.00808296	-0.00368339
P51Corpus_TAGCCGGGTAGCGATG	Progenitor	0.0766055	0.131194	0.00683682	-0.00511596
P51Corpus_TAGGCATGTACAGTGG	Progenitor	0.698913	2.27783	0.00491093	-0.00947101
P51Corpus_TAGGCATGTCACTGGC	Progenitor	-0.178858	3.27206	0.0110985	0.00470702
P51Corpus_TAGGCATTCCGCGGTA	Progenitor	-1.79433	2.23699	0.0122374	0.00778284
P51Corpus_TATCAGGCACCGATAT	Progenitor	-0.208944	0.871133	0.0086925	-0.00174493
P51Corpus_TATCAGGTCAACACAC	Progenitor	1.47187	2.73391	0.00934206	-0.00143211
P51Corpus_TATCAGGTCAGCGACC	Progenitor	-1.69375	1.49314	0.0106125	0.00412461
P51Corpus_TATCAGGTCCCTTGCA	Progenitor	-1.50405	1.44816	0.0118479	0.00470004
P51Corpus_TATCTCACAAGTCTAC	Progenitor	1.25843	2.28667	0.00947299	0.000589582
P51Corpus_TATCTCAGTATTCGTG	Progenitor	-1.04884	4.18392	0.00770945	-0.00521595
P51Corpus_TATCTCATCGTGGACC	Progenitor	-1.16881	2.73971	0.0118143	0.00523628
P51Corpus_TATGCCCGTTAGATGA	Progenitor	-1.06829	0.918973	0.0115898	0.00670067
P51Corpus_TATTACCCAAGTTCTG	Progenitor	-1.5925	1.58005	0.0127371	0.00968401
P51Corpus_TATTACCCACTGTTAG	Progenitor	0.230684	3.98148	0.0103123	0.000251276
P51Corpus_TATTACCTCTGGCGAC	Progenitor	-1.62816	2.04291	0.0120518	0.00839527
P51Corpus_TCAACGACAGCTTAAC	Progenitor	-1.15391	1.79348	0.00820819	-0.00216068
P51Corpus_TCAACGACATCCTTGC	Progenitor	-1.92895	1.58028	0.0130418	0.0111835
P51Corpus_TCAACGATCCGCGTTT	Progenitor	0.0166768	-0.251258	0.00677768	-0.00572518
P51Corpus_TCAATCTGTCATATGC	Progenitor	-1.50004	2.4739	0.0127556	0.00877831
P51Corpus_TCACAAGCATTGGTAC	Progenitor	-0.87583	2.91436	0.0105847	0.000682565
P51Corpus_TCACAAGGTGCACTTA	Progenitor	-1.16249	2.24232	0.0128413	0.00925034
P51Corpus_TCACGAAAGCGACGTA	Progenitor	-3.51837	5.89745	0.0103784	-0.00138773
P51Corpus_TCAGATGCAAGAAGAG	Progenitor	0.920178	2.21376	0.00574391	-0.00754108
P51Corpus_TCAGCAAGTTAAAGTG	Progenitor	0.6424	2.15319	0.00820794	-0.00260799
P51Corpus_TCAGCAATCGGTTCGG	Progenitor	0.398176	-0.650101	0.00664484	-0.00664233
P51Corpus_TCAGCAATCTCGCTTG	Progenitor	0.79956	3.58257	0.0092106	-0.00279483
P51Corpus_TCAGCTCTCAGAGGTG	Progenitor	-0.834546	3.55119	0.00864331	-0.00253491
P51Corpus_TCAGGATAGTCTCAAC	Progenitor	-1.17198	1.22062	0.0108646	0.00395183
P51Corpus_TCAGGATGTTTGGCGC	Progenitor	-0.704571	3.03557	0.0085202	-0.00157078
P51Corpus_TCAGGTATCTGGTATG	Progenitor	1.15893	1.12293	0.0088857	-0.0012254
P51Corpus_TCATTACAGGACAGAA	Progenitor	1.05173	3.17848	0.00640581	-0.00607517
P51Corpus_TCATTACCAAGAAGAG	Progenitor	-0.881203	2.62094	0.0111954	0.00548231
P51Corpus_TCCACACAGCCACTAT	Progenitor	-1.2363	3.94916	0.00634692	-0.00734148
P51Corpus_TCCACACCAAAGGAAG	Progenitor	-0.282686	3.20852	0.00929266	-0.000195863
P51Corpus_TCCACACGTGCACCAC	Progenitor	1.53647	3.1881	0.00298903	-0.0113135
P51Corpus_TCCACACTCCGCATAA	Progenitor	0.568941	5.02885	0.00509555	-0.0103966
P51Corpus_TCGAGGCCAAAGTCAA	Progenitor	0.362695	3.97584	0.00697196	-0.00783343
P51Corpus_TCGAGGCGTCCCTACT	Progenitor	-0.33869	2.96432	0.0115547	0.00585463
P51Corpus_TCGAGGCTCGTTGACA	Progenitor	-0.816112	3.54441	0.0131221	0.00658635
P51Corpus_TCGAGGCTCTCACATT	Progenitor	0.896823	2.84139	0.00935962	0.000322948
P51Corpus_TCGCGAGAGTCATCCA	Progenitor	16.4185	-0.392145	0.00929734	-0.000330416
P51Corpus_TCGCGAGTCGTGACAT	Progenitor	-0.284583	2.21198	0.0114752	0.0049652
P51Corpus_TCGCGAGTCTTCGAGA	Progenitor	-2.19004	5.41	0.0107713	0.000372466
P51Corpus_TCGCGTTGTGTTAAGA	Progenitor	-0.53041	1.83758	0.0127363	0.0109819
P51Corpus_TCGCGTTTCGTCCAGG	Progenitor	-0.808264	3.63533	0.0111653	0.00239049
P51Corpus_TCGGGACAGAGTAAGG	Progenitor	1.454	3.77391	0.00607347	-0.00659073
P51Corpus_TCGGTAACAACACGCC	Progenitor	-0.973432	1.23622	0.0102798	0.00191185
P51Corpus_TCGGTAATCGTTACAG	Progenitor	-1.3623	3.49079	0.00765508	-0.00565848
P51Corpus_TCGTACCAGCAGCGTA	Progenitor	0.329645	2.47059	0.0111677	0.00290193
P51Corpus_TCGTACCAGGACTGGT	Progenitor	-0.829687	2.68262	0.0122555	0.00836627
P51Corpus_TCGTACCGTGTGTGCC	Progenitor	1.39442	3.8915	0.00832349	-0.00577271
P51Corpus_TCGTACCTCGTCTGCT	Progenitor	-0.0280538	2.36801	0.00774266	-0.00574295
P51Corpus_TCGTAGAAGATGTTAG	Progenitor	-0.330812	0.795996	0.0121588	0.00963537
P51Corpus_TCGTAGACAATGGAGC	Progenitor	-0.75762	1.87253	0.0115896	0.00644837
P51Corpus_TCGTAGACACAGTCGC	Progenitor	-0.288172	-0.57274	0.0101363	-0.000416916
P51Corpus_TCGTAGACACGTCTCT	Progenitor	-0.679934	-0.714122	0.0111036	0.00492136
P51Corpus_TCGTAGACAGTAAGCG	Progenitor	-1.22941	2.19853	0.0123371	0.00880264
P51Corpus_TCGTAGATCTACCAGA	Progenitor	0.479906	3.02114	0.00935056	-8.90242e-05
P51Corpus_TCTATTGCAATGGAGC	Progenitor	-0.26602	3.37597	0.00940456	-0.0013896
P51Corpus_TCTATTGGTGACAAAT	Progenitor	0.588362	0.63521	0.00713411	-0.00485316
P51Corpus_TCTATTGTCCTCAACC	Progenitor	-0.160103	0.0605299	0.00249856	-0.0127491
P51Corpus_TCTCATAGTGTCCTCT	Progenitor	-10.1012	-8.36361	0.00979867	-0.00217458
P51Corpus_TCTCATATCTATCGCC	Progenitor	-1.66694	3.34041	0.0118022	0.00703709
P51Corpus_TCTCTAAGTCGGCATC	Progenitor	0.0322805	0.970294	0.00844475	-0.00205293
P51Corpus_TCTGAGAAGAAACCAT	Progenitor	1.21044	2.77796	0.00857898	-0.00391386
P51Corpus_TCTGAGAAGTTGAGAT	Progenitor	-1.01966	0.764534	0.0109953	0.00292703
P51Corpus_TCTGAGACAGGCTGAA	Progenitor	-1.06802	-0.67589	0.00805865	-0.0034636
P51Corpus_TCTGGAAAGCTGAAAT	Progenitor	-0.338077	3.06178	0.0112627	0.00455302
P51Corpus_TCTTCGGCATGTTGAC	Progenitor	0.717843	2.60159	0.00969038	0.000723665
P51Corpus_TCTTCGGGTGAAGGCT	Progenitor	-0.690948	0.540719	0.00650473	-0.00581001
P51Corpus_TCTTCGGTCAGAGCTT	Progenitor	-0.180116	2.62114	0.0122716	0.00437752
P51Corpus_TCTTTCCAGTGACATA	Progenitor	0.85292	1.8356	0.00932356	-6.54993e-05
P51Corpus_TCTTTCCCAAACTGTC	Progenitor	1.02187	3.09947	0.00965615	0.000583233
P51Corpus_TGAAAGAAGAGTCTGG	Progenitor	-4.99478	-0.275932	0.00838027	-0.0028837
P51Corpus_TGACAACGTGAAGGCT	Progenitor	-1.66547	2.39139	0.0130306	0.0114369
P51Corpus_TGACAACTCGATCCCT	Progenitor	-1.19444	1.75831	0.0119238	0.00806589
P51Corpus_TGACGGCGTATAGTAG	Progenitor	-0.859283	0.790805	0.0114161	0.00498146
P51Corpus_TGACGGCGTTTGACTG	Progenitor	1.16509	2.32239	0.0110838	0.00418435
P51Corpus_TGACGGCTCTTCATGT	Progenitor	0.0906517	3.053	0.00956507	0.000523622
P51Corpus_TGACTAGGTGCATCTA	Progenitor	2.0608	3.15407	0.00655797	-0.00681159
P51Corpus_TGAGAGGAGTGCCAGA	Progenitor	0.553084	4.97977	0.00510241	-0.009158
P51Corpus_TGAGAGGCAGGCGATA	Progenitor	0.148126	1.99861	0.00783936	-0.00486024
P51Corpus_TGAGCCGGTAATAGCA	Progenitor	-1.19456	3.85992	0.0109258	0.000638144
P51Corpus_TGAGCCGTCGATGAGG	Progenitor	0.134558	2.23625	0.0111626	0.00536791
P51Corpus_TGAGGGAAGCTATGCT	Progenitor	-3.08561	5.68924	0.0111908	0.00389256
P51Corpus_TGATTTCAGCTGCGAA	Progenitor	-5.07891	4.52942	0.0109557	0.00378735
P51Corpus_TGCACCTAGTTAACGA	Progenitor	-0.725071	0.0660155	0.00967266	-0.00070232
P51Corpus_TGCCAAAAGAACAATC	Progenitor	-0.170227	1.35673	0.00923059	-0.000378745
P51Corpus_TGCCAAAAGACCCACC	Progenitor	-0.5422	2.10133	0.00982418	0.00122151
P51Corpus_TGCCAAACACCCAGTG	Progenitor	-1.19463	1.36174	0.011112	0.00361036
P51Corpus_TGCCAAAGTCACTGGC	Progenitor	0.402293	5.07738	0.000270699	-0.0138762
P51Corpus_TGCCAAAGTTAAGAAC	Progenitor	-0.709159	0.625251	0.0072916	-0.00388038
P51Corpus_TGCCCATAGGGTCTCC	Progenitor	1.00457	3.20446	0.00710219	-0.00605704
P51Corpus_TGCGCAGCATGCCTTC	Progenitor	-0.745879	0.646421	0.0109891	0.00505887
P51Corpus_TGCGCAGGTTCCGTCT	Progenitor	-0.190316	2.143	0.0104907	0.00301077
P51Corpus_TGCGGGTCATACGCTA	Progenitor	-1.81586	2.88221	0.00783745	-0.00320876
P51Corpus_TGCGGGTGTATTCGTG	Progenitor	-0.953278	0.416938	0.0118488	0.00559717
P51Corpus_TGCGTGGCAGGGCATA	Progenitor	-1.26619	2.32646	0.0119284	0.00708467
P51Corpus_TGCTACCCACACATGT	Progenitor	-0.171558	3.31326	0.0100793	-0.00108879
P51Corpus_TGCTACCCATATGGTC	Progenitor	0.331951	2.88362	0.0116574	0.00529144
P51Corpus_TGCTACCCATGCCCGA	Progenitor	0.031504	4.3468	0.00864398	-0.00104322
P51Corpus_TGCTACCGTTGCCTCT	Progenitor	1.31113	3.23994	0.00680229	-0.00773359
P51Corpus_TGCTGCTAGTCGATAA	Progenitor	-1.31065	1.47276	0.0115986	0.00562035
P51Corpus_TGCTGCTCAATAACGA	Progenitor	-2.4319	2.30599	0.0131058	0.00933842
P51Corpus_TGCTGCTGTACGAAAT	Progenitor	1.82744	3.54225	0.00807112	-0.00487812
P51Corpus_TGCTGCTGTCAAAGAT	Progenitor	-0.660186	2.31934	0.0100089	0.000406151
P51Corpus_TGCTGCTGTGGTTTCA	Progenitor	1.49158	3.20868	0.00502274	-0.00826147
P51Corpus_TGCTGCTGTTACGGAG	Progenitor	-0.581564	0.649847	0.0081388	-0.00224308
P51Corpus_TGGACGCAGGATATAC	Progenitor	-4.50794	-0.379604	0.0109416	0.00539416
P51Corpus_TGGCCAGAGACCTTTG	Progenitor	-0.839972	2.78551	0.0122244	0.00984274
P51Corpus_TGGCCAGCAACTGGCC	Progenitor	1.71608	3.76629	0.00321841	-0.0128481
P51Corpus_TGGCCAGTCGCCTGAG	Progenitor	-0.319925	1.29647	0.0109843	0.00488094
P51Corpus_TGGCGCAAGAGTCTGG	Progenitor	1.30433	3.28131	0.00772861	-0.00369902
P51Corpus_TGGCGCACAATGGAGC	Progenitor	1.59467	2.65566	0.00832718	-0.00185053
P51Corpus_TGGCGCACACGAAACG	Progenitor	-0.451263	-0.741778	0.011155	0.0058019
P51Corpus_TGGCTGGCAGACAAAT	Progenitor	0.276929	2.20495	0.00902591	-0.000531688
P51Corpus_TGGGAAGAGTTAAGTG	Progenitor	1.18965	3.56553	0.00721114	-0.00508195
P51Corpus_TGGGCGTGTATAGGGC	Progenitor	1.60829	3.3989	0.00517652	-0.00871518
P51Corpus_TGGGCGTTCCTCAATT	Progenitor	-0.550739	-0.699623	0.0110829	0.00572592
P51Corpus_TGGTTAGCAGGGTATG	Progenitor	0.773196	3.37284	0.00828913	-0.00234989
P51Corpus_TGGTTAGCATCTCCCA	Progenitor	-0.849815	2.47097	0.0124079	0.00876622
P51Corpus_TGGTTAGTCTAACTTC	Progenitor	-0.394774	3.58243	0.0125597	0.00457968
P51Corpus_TGGTTCCCAGATAATG	Progenitor	-1.17171	0.941541	0.0126827	0.0106972
P51Corpus_TGGTTCCGTATCAGTC	Progenitor	-1.08307	1.65947	0.0117777	0.0037118
P51Corpus_TGTATTCTCGCTGATA	Progenitor	0.365739	3.5074	0.00867238	-0.00227295
P51Corpus_TGTGGTAGTTGACGTT	Progenitor	-2.46468	0.660052	0.00735881	-0.00514434
P51Corpus_TGTGGTATCCCTAATT	Progenitor	0.558036	3.2348	0.0106387	0.00179429
P51Corpus_TGTGTTTGTCTCATCC	Progenitor	1.55092	3.94381	0.00740459	-0.00516587
P51Corpus_TGTGTTTTCAATCACG	Progenitor	1.68354	3.98977	0.00886562	-0.000988123
P51Corpus_TGTTCCGCACATTTCT	Progenitor	0.80111	2.57927	0.00870324	-0.00134051
P51Corpus_TGTTCCGCAGTCGTGC	Progenitor	-0.374444	3.56732	0.0113959	0.00392029
P51Corpus_TTAGGACGTATAAACG	Progenitor	1.50133	3.0939	0.00878458	-0.00449183
P51Corpus_TTAGGACTCTGTTTGT	Progenitor	-0.538966	2.91552	0.0120309	0.00707758
P51Corpus_TTAGGCAAGCACCGCT	Progenitor	-0.102708	-0.805257	0.00790826	-0.00296409
P51Corpus_TTAGGCAGTACGACCC	Progenitor	0.955675	3.44826	0.00909673	-0.000263233
P51Corpus_TTAGGCATCACCTCGT	Progenitor	-1.19583	2.2125	0.0123789	0.00997259
P51Corpus_TTAGTTCCATGGTCAT	Progenitor	-4.42299	0.647641	0.0107191	-7.56365e-05
P51Corpus_TTATGCTAGAGACTAT	Progenitor	-4.9782	4.26938	0.0119605	0.00770058
P51Corpus_TTATGCTAGTGGTCCC	Progenitor	-0.159758	2.5938	0.011623	0.00160695
P51Corpus_TTCCCAGAGAAACCGC	Progenitor	0.71838	1.36101	0.006411	-0.00623662
P51Corpus_TTCCCAGAGACTGTAA	Progenitor	0.07357	-0.599409	0.0052885	-0.00781227
P51Corpus_TTCCCAGTCAGGTAAA	Progenitor	-0.940018	0.560507	0.00986172	0.00130939
P51Corpus_TTCCCAGTCGATCCCT	Progenitor	1.93642	3.41761	0.00468419	-0.00920979
P51Corpus_TTCGAAGCACACATGT	Progenitor	-2.02774	4.57415	0.00584127	-0.0104795
P51Corpus_TTCTCAACACGTTGGC	Progenitor	1.47378	3.2365	0.0043631	-0.0104744
P51Corpus_TTCTCAAGTAGCAAAT	Progenitor	0.102642	4.93182	0.00483066	-0.00962345
P51Corpus_TTGACTTAGCGACGTA	Progenitor	0.425705	3.40924	0.00973735	-0.00136598
P51Corpus_TTGACTTAGCGATTCT	Progenitor	-0.491446	2.24421	0.0109967	0.00423096
P51Corpus_TTGACTTCAGGTGCCT	Progenitor	-0.0814063	1.96038	0.00779808	-0.00426749
P51Corpus_TTGACTTTCCAGAAGG	Progenitor	-4.58678	-0.243734	0.01068	0.00285918
P51Corpus_TTGACTTTCTTCGAGA	Progenitor	1.82444	3.40343	0.00882843	-0.00249913
P51Corpus_TTGCCGTCAAGCCCAC	Progenitor	-0.542936	-0.419637	0.00914791	-0.000892422
P51Corpus_TTGCCGTCACACAGAG	Progenitor	0.328516	3.07408	0.00993462	-0.000472595
P51Corpus_TTGCCGTGTAACGTTC	Progenitor	-0.0298597	3.37554	0.00932904	-0.00262423
P51Corpus_TTGCCGTTCCCTCTTT	Progenitor	-0.340846	2.55086	0.0114416	0.00532759
P51Corpus_TTGCGTCCAATCACAC	Progenitor	-1.33203	1.86171	0.00984798	-0.00108907
P51Corpus_TTGCGTCTCTCAACTT	Progenitor	-1.02645	-0.663573	0.0121275	0.0084464
P51Corpus_TTGGCAAGTCTCATCC	Progenitor	-0.0452495	0.86847	0.00680399	-0.0053918
P51Corpus_TTGGCAATCATGCTCC	Progenitor	-0.673261	-0.863149	0.0125297	0.010501
P51Corpus_TTGGCAATCGACAGCC	Progenitor	1.20743	3.58855	0.00974407	0.00012736
P51Corpus_TTGGCAATCTGAGTGT	Progenitor	0.410649	0.783668	0.00569985	-0.00844405
P51Corpus_TTTACTGTCTTGAGAC	Progenitor	-0.255768	4.70023	0.0114621	0.00270187
P51Corpus_TTTATGCAGGATCGCA	Progenitor	-1.0486	1.05257	0.0118154	0.00759786
P51Corpus_TTTCCTCAGTGGGATC	Progenitor	1.15978	3.05056	0.00921019	0.00027856
P51Corpus_TTTCCTCGTTACGGAG	Progenitor	-0.188698	0.415189	0.00937175	0.000508564
P51Corpus_TTTGCGCGTCCGAACC	Progenitor	-1.49653	2.39963	0.0125712	0.0077018
P51Corpus_TTTGCGCTCAACACTG	Progenitor	-1.07129	2.11723	0.0106759	0.000452768
P51Corpus_TTTGGTTAGCACACAG	Progenitor	1.60756	1.72523	0.00950155	0.00107262
P52Corpus_AAAGTAGGTTGCGCAC	Progenitor	-0.84137	-0.903397	0.0130476	0.0111951
P52Corpus_AAATGCCAGAATCTCC	Progenitor	-1.85905	-0.697982	0.0105994	0.00233041
P52Corpus_AACCATGTCTCTAGGA	Progenitor	-0.240195	-0.824746	0.0122392	0.00558743
P52Corpus_AAGGCAGGTGATGTGG	Progenitor	-0.214094	-0.704177	0.00891329	-0.0023263
P52Corpus_ACACCAATCTGAGGGA	Progenitor	-1.50289	2.07292	0.0124407	0.0105457
P52Corpus_ACAGCTACAATACGCT	Progenitor	0.00697025	-0.675491	0.0089463	-0.00297308
P52Corpus_ACCAGTAGTACAGTGG	Progenitor	0.679864	3.47148	-0.00424448	-0.0154771
P52Corpus_ACGAGCCTCTTGCCGT	Progenitor	-2.2972	0.690683	0.0127797	0.00787261
P52Corpus_ACTATCTAGTTAGGTA	Progenitor	-2.162	-0.519002	0.0137763	0.00992212
P52Corpus_ACTGAGTCACGAGGTA	Progenitor	-0.945026	-0.249669	0.0124076	0.00602475
P52Corpus_ACTTACTCACCCAGTG	Progenitor	-0.972812	-0.88654	0.0119645	0.00464505
P52Corpus_AGACGTTGTTAGAACA	Progenitor	-9.89076	-7.91637	0.0126062	0.0103222
P52Corpus_AGAGCGAAGAAGGTGA	Progenitor	0.469609	-0.648524	-0.00747597	-0.0165608
P52Corpus_AGCCTAATCTGTTTGT	Progenitor	0.764312	-0.51639	0.00478142	-0.0137754
P52Corpus_AGGGAGTTCGTTACGA	Progenitor	-0.123752	-0.353774	0.0121569	0.00675656
P52Corpus_AGGGTGACATCGGTTA	Progenitor	-1.09054	-0.317154	0.0135303	0.0114165
P52Corpus_AGGTCATCAGGAATGC	Progenitor	0.503803	-0.441262	0.00644795	-0.00620768
P52Corpus_AGGTCCGTCTGTCAAG	Progenitor	-0.390149	-0.221168	0.0109549	0.00266834
P52Corpus_AGTCTTTTCCGAACGC	Progenitor	-1.46129	-0.634403	0.0132363	0.0127907
P52Corpus_AGTGAGGCATATACGC	Progenitor	1.58205	3.42062	0.000700588	-0.0139798
P52Corpus_ATAACGCCATTGTGCA	Progenitor	-1.78139	-0.390531	0.0171283	0.0194563
P52Corpus_ATCGAGTCAATGAATG	Progenitor	-0.616484	-0.857157	0.0164422	0.0174018
P52Corpus_ATGGGAGTCGGTTCGG	Progenitor	-0.441722	-0.754175	0.0119006	0.00458641
P52Corpus_CAACTAGCAGAGCCAA	Progenitor	-1.46334	0.697984	0.0164147	0.0180086
P52Corpus_CAAGAAATCGGAATCT	Progenitor	-0.93232	0.344074	0.0145657	0.0128462
P52Corpus_CACATTTGTTGGTAAA	Progenitor	-1.08761	-0.737179	0.0135715	0.0120333
P52Corpus_CAGAATCGTGGGTCAA	Progenitor	-0.0439473	-0.865168	0.0108177	0.00135855
P52Corpus_CAGAATCTCAGCTCGG	Progenitor	0.970098	2.25628	0.00997858	8.02342e-05
P52Corpus_CAGCTGGTCCTGTACC	Progenitor	-1.18231	1.34289	0.0108543	0.0036814
P52Corpus_CAGGTGCAGGTTCCTA	Progenitor	-0.337837	-0.701771	0.0104105	0.000878299
P52Corpus_CAGGTGCGTAGCTAAA	Progenitor	-0.406984	-0.814825	0.0132815	0.00999575
P52Corpus_CATATGGGTGTTGAGG	Progenitor	-0.649174	0.997648	0.0124418	0.00622094
P52Corpus_CATATTCTCACCCGAG	Progenitor	-1.15036	-0.911483	0.0170313	0.0193171
P52Corpus_CATCAAGTCTCCTATA	Progenitor	0.0168681	2.32379	0.0173591	0.0211767
P52Corpus_CATCGGGAGAAAGTGG	Progenitor	0.249784	1.83273	0.0105096	0.0026658
P52Corpus_CCCAGTTAGTCAATAG	Progenitor	0.150487	-0.545575	0.0110257	0.00272891
P52Corpus_CCCAGTTTCCACGTTC	Progenitor	-0.734323	-0.868741	0.0127305	0.0100817
P52Corpus_CCTACCAAGTGCTGCC	Progenitor	-0.229891	-0.334888	0.000507272	-0.0218725
P52Corpus_CGACTTCCATGAGCGA	Progenitor	-0.502726	-0.517304	0.016291	0.0165792
P52Corpus_CGCGGTAAGGCAAAGA	Progenitor	-0.877917	-0.841781	0.0129672	0.0119292
P52Corpus_CGCGTTTGTCTAGAGG	Progenitor	-0.784936	-1.01857	0.0144542	0.0155125
P52Corpus_CGCTATCTCCGCATAA	Progenitor	-0.791945	1.70401	0.0102716	0.000437013
P52Corpus_CGTCAGGCAAGGCTCC	Progenitor	-1.42161	0.109657	0.0127358	0.00696201
P52Corpus_CGTCTACCAGAAGCAC	Progenitor	0.0735568	-0.59327	0.0123296	0.00526728
P52Corpus_CTAGAGTAGTGAACAT	Progenitor	-0.882877	-0.904814	0.0153592	0.0174582
P52Corpus_CTGAAGTCACTTACGA	Progenitor	-0.837995	-0.8703	0.0162666	0.0198395
P52Corpus_CTGATCCTCCAGTATG	Progenitor	1.00552	2.38278	0.00800337	-0.00451469
P52Corpus_CTGGTCTAGAGTCGGT	Progenitor	-0.467551	-0.855142	0.0117024	0.0066024
P52Corpus_CTGTTTAAGTTATCGC	Progenitor	1.58325	3.53408	-0.00554398	-0.0161144
P52Corpus_CTTGGCTCAGGTGGAT	Progenitor	-0.478694	-0.875266	0.0102878	0.00070445
P52Corpus_CTTGGCTCATGGTCAT	Progenitor	-1.00695	-0.31983	0.0125946	0.0104707
P52Corpus_GAATGAAGTCGACTGC	Progenitor	-0.780384	0.293804	0.00919221	-0.00120337
P52Corpus_GACACGCCAAAGCAAT	Progenitor	-1.20355	3.21178	0.0070118	-0.00671268
P52Corpus_GACGCGTCATCTCGCT	Progenitor	-0.78442	-0.712719	0.0119669	0.00829854
P52Corpus_GACGGCTTCCTTCAAT	Progenitor	-1.04405	-0.615649	0.0133313	0.012767
P52Corpus_GACTAACCAGCTGTAT	Progenitor	1.20609	2.83058	0.0102117	0.00113748
P52Corpus_GATCTAGAGCTGTCTA	Progenitor	-0.968165	-0.806301	0.0151764	0.0163194
P52Corpus_GCCAAATCATCATCCC	Progenitor	-1.29218	1.4804	0.0123766	0.00807718
P52Corpus_GCCTCTAAGTGGGTTG	Progenitor	0.0973554	-0.128341	0.0106252	0.00118752
P52Corpus_GCGAGAACACCCAGTG	Progenitor	0.0330227	-0.601155	0.0053775	-0.00768765
P52Corpus_GCGAGAATCTTGTTTG	Progenitor	-1.50671	0.955061	0.0119625	0.00707902
P52Corpus_GCGCAACGTTGATTGC	Progenitor	-0.799841	2.51002	0.0152959	0.0162842
P52Corpus_GCGCAGTCAGCATGAG	Progenitor	-0.0182247	-0.650717	0.0087865	-0.00296717
P52Corpus_GCTGCAGTCACAATGC	Progenitor	-1.09475	-0.0802204	0.0127622	0.00716898
P52Corpus_GCTGCTTTCTGGGCCA	Progenitor	-0.78806	0.30013	0.00859286	-0.00300244
P52Corpus_GGAAAGCAGATCACGG	Progenitor	-0.327902	-0.610253	0.0136118	0.0110846
P52Corpus_GGGCACTTCTGGGCCA	Progenitor	-0.679737	-0.468877	0.00952296	-0.00153501
P52Corpus_GGGTCTGGTAAATGTG	Progenitor	-0.623971	-0.925249	0.012505	0.00710165
P52Corpus_GGGTTGCGTACTTCTT	Progenitor	-1.28894	-0.0880348	0.0134531	0.013543
P52Corpus_GTAACTGTCGGTCTAA	Progenitor	1.28978	1.95837	0.0128176	0.0113399
P52Corpus_GTACTTTTCGTCTGCT	Progenitor	-0.168147	1.82478	0.0118685	0.00784685
P52Corpus_GTCATTTCATAGTAAG	Progenitor	1.25853	2.74572	0.00803897	-0.00288645
P52Corpus_GTGGGTCCAGCCTATA	Progenitor	0.0688215	3.96662	0.00397864	-0.00990398
P52Corpus_TAAGAGACACACATGT	Progenitor	-1.93115	0.0898405	0.0120199	0.00742312
P52Corpus_TAAGCGTTCACTGGGC	Progenitor	-0.0522264	-0.543671	0.0136817	0.0128898
P52Corpus_TACTTACGTTGCTCCT	Progenitor	1.49203	3.47249	0.00279184	-0.0112086
P52Corpus_TAGGCATTCGCATGGC	Progenitor	-0.654616	-0.327331	0.0145476	0.0126531
P52Corpus_TATCAGGGTCTGCGGT	Progenitor	-1.08467	-0.917775	0.0117395	0.00693779
P52Corpus_TCAGCAATCATGTCCC	Progenitor	-0.971063	-0.838811	0.0120816	0.00908074
P52Corpus_TCGCGTTAGTGTACTC	Progenitor	-0.105547	0.71906	0.0116582	0.00660342
P52Corpus_TCGGGACCATGCCTAA	Progenitor	0.0437247	2.26165	0.0154757	0.0148981
P52Corpus_TCGGTAAGTCACACGC	Progenitor	0.668554	5.14729	-0.0120703	-0.0126927
P52Corpus_TCGTACCAGCAGACTG	Progenitor	-0.594453	-0.504402	0.00920734	-0.00138819
P52Corpus_TCGTACCCAATCTACG	Progenitor	-1.05663	-0.618193	0.0130588	0.0110734
P52Corpus_TCGTACCGTCGGCATC	Progenitor	-0.982467	-0.87478	0.0101484	0.000221534
P52Corpus_TCTTCGGCATTCACTT	Progenitor	-0.421581	0.827255	0.0116985	0.00485723
P52Corpus_TGCACCTCACGAAACG	Progenitor	-0.455705	-0.706028	0.00701853	-0.00651922
P52Corpus_TGCACCTGTGAAAGAG	Progenitor	-1.5751	-0.799915	0.0165509	0.0194156
P52Corpus_TGGCCAGGTGGTGTAG	Progenitor	-1.38535	-0.759155	0.0172698	0.0213011
P52Corpus_TGGCCAGTCCGGGTGT	Progenitor	-0.539413	-0.36673	0.0123421	0.00661457
P52Corpus_TGGGCGTTCCATGAGT	Progenitor	-0.445624	-0.66408	0.0105825	0.000633657
P52Corpus_TGTATTCCAATCCGAT	Progenitor	-0.493857	-0.431801	0.0138331	0.0109704
P52Corpus_TTCGAAGCAGCATGAG	Progenitor	1.70924	2.73487	0.00444814	-0.00941458
P52Corpus_TTGCGTCTCAGGCAAG	Progenitor	1.18113	2.08026	0.0132975	0.00873918
P52Corpus_TTGGCAACACGTTGGC	Progenitor	-1.14144	-0.748395	0.0129734	0.00890794
P52Corpus_TTTGTCAAGACACGAC	Progenitor	-0.763203	2.72866	0.0147004	0.0164665
P52Corpus_TTTGTCAGTACTTGAC	Progenitor	-1.01877	0.966323	0.0120202	0.00701956
P51Corpus_AAACGGGGTTCATGGT	Cycling_P	-3.54888	5.1195	0.00954531	0.000602856
P51Corpus_AAAGATGTCCAAGCCG	Cycling_P	-3.54419	3.61821	0.0172228	0.0221134
P51Corpus_AAAGCAACAGGTTTCA	Cycling_P	-3.64958	5.38157	0.0119869	0.00471128
P51Corpus_AAAGCAACATCGGGTC	Cycling_P	-2.05282	5.28161	0.00394509	-0.0109305
P51Corpus_AAAGCAATCGGCGCAT	Cycling_P	-4.2453	5.06983	0.012	0.00501965
P51Corpus_AAAGCAATCTGGGCCA	Cycling_P	-2.13469	4.87858	0.00959428	-0.000713957
P51Corpus_AAATGCCAGCGTTCCG	Cycling_P	-3.85841	4.48086	0.0120704	0.00759641
P51Corpus_AAATGCCCATACGCTA	Cycling_P	-2.00265	3.69139	0.0112714	0.00432563
P51Corpus_AAATGCCTCCCGGATG	Cycling_P	-4.46681	4.20454	0.0120292	0.00875123
P51Corpus_AAATGCCTCGCCAGCA	Cycling_P	-3.04774	4.69013	0.00896544	-0.000118992
P51Corpus_AAATGCCTCTACTTAC	Cycling_P	-2.9727	3.95029	0.00917516	-0.00102792
P51Corpus_AACACGTCACGACTCG	Cycling_P	-1.74648	3.05435	0.0129373	0.0112632
P51Corpus_AACACGTTCATTGCGA	Cycling_P	-5.02668	4.9071	0.0116059	0.00629805
P51Corpus_AACCGCGAGCCACTAT	Cycling_P	-4.66932	5.50548	0.0106611	0.00398696
P51Corpus_AACCGCGGTACTCGCG	Cycling_P	-2.67109	5.63653	0.0108812	0.00121065
P51Corpus_AACTCCCAGCCACGCT	Cycling_P	-2.50631	3.65981	0.0113561	0.00419361
P51Corpus_AACTCCCGTATTCGTG	Cycling_P	-3.28857	5.20596	0.00911877	-0.00125291
P51Corpus_AACTCTTAGGAGTACC	Cycling_P	-2.8441	5.34553	0.0125239	0.00286183
P51Corpus_AACTGGTTCCTCGCAT	Cycling_P	-2.01613	3.55424	0.00907558	-0.000228061
P51Corpus_AACTGGTTCTGTCCGT	Cycling_P	-2.36296	4.33112	0.012578	0.00458239
P51Corpus_AAGACCTGTTAAGGGC	Cycling_P	-2.89926	3.06149	0.0129983	0.0121515
P51Corpus_AAGCCGCGTGGAAAGA	Cycling_P	-2.5293	3.87175	0.0112618	0.00505817
P51Corpus_AAGGAGCCATGCTGGC	Cycling_P	-3.76462	5.29248	0.0104127	0.00277907
P51Corpus_AAGGAGCGTAGTACCT	Cycling_P	-4.88229	3.89644	0.0183464	0.0242866
P51Corpus_AAGGAGCTCCGTAGGC	Cycling_P	-3.51336	5.0793	0.0110849	0.00487396
P51Corpus_AAGGAGCTCCTATGTT	Cycling_P	-3.96209	6.16203	0.00946428	0.000201989
P51Corpus_AAGTCTGTCGTGGACC	Cycling_P	-4.47982	3.70927	0.00762629	-0.00342518
P51Corpus_AATCCAGGTACAAGTA	Cycling_P	-3.7416	6.03559	0.0110957	0.00356348
P51Corpus_AATCCAGTCGCCAAAT	Cycling_P	-2.53397	3.2836	0.0126159	0.00832468
P51Corpus_ACACCAATCCATGAAC	Cycling_P	-2.42687	5.06552	0.0122579	0.0020319
P51Corpus_ACACTGAGTCGCCATG	Cycling_P	-3.92304	5.59892	0.00802621	-0.00273146
P51Corpus_ACAGCCGAGATCGGGT	Cycling_P	-4.1386	6.0201	0.00478347	-0.0100326
P51Corpus_ACAGCCGTCTTCCTTC	Cycling_P	-4.87194	3.14348	0.0159783	0.0192724
P51Corpus_ACATACGCAGGTGGAT	Cycling_P	-1.71751	5.01672	0.0120522	0.00797776
P51Corpus_ACATCAGCATTCACTT	Cycling_P	-5.05912	4.8287	0.0127787	0.0107414
P51Corpus_ACCAGTACAGTATCTG	Cycling_P	-4.15696	2.86483	0.0126469	0.0110566
P51Corpus_ACCAGTATCACCGGGT	Cycling_P	-4.32474	2.35025	0.0142889	0.0156567
P51Corpus_ACCAGTATCGGATGTT	Cycling_P	-1.61748	4.98488	0.00799992	-0.00327853
P51Corpus_ACCCACTAGAGCCTAG	Cycling_P	-2.96568	4.84793	0.00864627	-0.000963869
P51Corpus_ACCCACTGTACCGAGA	Cycling_P	-2.3998	5.17713	0.0131127	0.00618224
P51Corpus_ACCTTTAAGGTACTCT	Cycling_P	-4.02772	3.70788	0.0147693	0.015441
P51Corpus_ACGATACAGCGTGTCC	Cycling_P	-4.82247	4.77892	0.0137467	0.0125193
P51Corpus_ACGATACCATCACGTA	Cycling_P	-3.67878	5.159	0.00620149	-0.00640373
P51Corpus_ACGATACGTCGAGTTT	Cycling_P	-1.74375	4.77963	0.00800345	-0.00443566
P51Corpus_ACGATACGTCTAGAGG	Cycling_P	-2.92318	3.33977	0.0123694	0.0100415
P51Corpus_ACGATACGTGTATGGG	Cycling_P	7.95051	-1.29978	-0.00672598	-0.0158754
P51Corpus_ACGCAGCAGTCCTCCT	Cycling_P	-4.84171	3.56521	0.0126654	0.0109573
P51Corpus_ACGCAGCGTTCGCTAA	Cycling_P	-3.87375	6.04714	0.0104348	0.000523651
P51Corpus_ACGCCGACAACACCTA	Cycling_P	-2.57254	4.33595	0.0112685	0.00410637
P51Corpus_ACGCCGATCAGCTCGG	Cycling_P	-1.75233	3.41548	0.0124245	0.0107612
P51Corpus_ACGGAGAAGAGGGATA	Cycling_P	-2.65718	2.85457	0.0114837	0.00298382
P51Corpus_ACGGAGAGTGCTCTTC	Cycling_P	-3.57763	3.69519	0.0130461	0.00884375
P51Corpus_ACGGAGATCAAGGTAA	Cycling_P	-2.6316	3.43474	0.0126147	0.00770204
P51Corpus_ACGGGCTGTAAGAGAG	Cycling_P	-2.43727	2.89156	0.00932721	-0.000140015
P51Corpus_ACGTCAACAAGTTCTG	Cycling_P	-4.67589	3.56755	0.0127978	0.0101062
P51Corpus_ACTATCTTCTTGCATT	Cycling_P	-3.19304	3.619	0.0130084	0.0112527
P51Corpus_ACTGAACCAAGTTAAG	Cycling_P	-3.61207	4.59919	0.00985317	0.0013564
P51Corpus_ACTGAACGTTGCCTCT	Cycling_P	-4.94247	5.0239	0.0123796	0.00982866
P51Corpus_ACTGAACTCCAGTAGT	Cycling_P	-3.66777	6.13325	0.00952357	-0.00186121
P51Corpus_ACTGAGTCAGTACACT	Cycling_P	-4.34675	4.97943	0.0122133	0.00873647
P51Corpus_ACTGAGTGTAAGGATT	Cycling_P	-3.69558	6.13343	0.00759506	-0.00506606
P51Corpus_ACTTACTTCTAGAGTC	Cycling_P	-4.16456	5.51336	0.010342	-0.000277366
P51Corpus_ACTTGTTAGCGCCTCA	Cycling_P	-4.68987	5.18854	0.0130045	0.0123194
P51Corpus_ACTTGTTGTAGGGACT	Cycling_P	-2.47474	2.82182	0.0121266	0.00754081
P51Corpus_ACTTTCAAGTTGAGTA	Cycling_P	-3.83837	5.26288	0.0118259	0.00642544
P51Corpus_AGAATAGAGAGCTGCA	Cycling_P	-4.62192	5.16292	0.0121895	0.00757929
P51Corpus_AGAATAGCACAGACTT	Cycling_P	-4.78398	5.28396	0.011744	0.00730137
P51Corpus_AGACGTTGTAACGACG	Cycling_P	-1.59616	4.21768	0.0114891	0.00141274
P51Corpus_AGAGCGAGTTTAGGAA	Cycling_P	-4.03341	2.76997	0.013558	0.0123391
P51Corpus_AGAGCTTAGCCACGTC	Cycling_P	-4.42526	5.58308	0.00839664	-0.00349039
P51Corpus_AGAGTGGCATATGGTC	Cycling_P	-4.28519	2.75678	0.0140367	0.0140107
P51Corpus_AGATCTGCAAAGTCAA	Cycling_P	-3.92548	6.09297	0.00923787	-0.000106268
P51Corpus_AGATCTGTCGCATGGC	Cycling_P	-2.85726	3.05098	0.0126169	0.0109952
P51Corpus_AGCAGCCCAGTCGTGC	Cycling_P	-2.75573	3.22086	0.0113023	0.00533858
P51Corpus_AGCCTAACAATTCCTT	Cycling_P	-2.75666	4.96705	0.00868389	-0.00162445
P51Corpus_AGCCTAAGTTAAGGGC	Cycling_P	-2.20096	3.22385	0.0112076	0.00176995
P51Corpus_AGCGGTCAGTAGATGT	Cycling_P	-3.13625	5.07838	0.0118421	0.0084756
P51Corpus_AGCGGTCTCATAACCG	Cycling_P	-3.72049	2.63475	0.0150263	0.0161551
P51Corpus_AGCGTATAGCGCCTCA	Cycling_P	-3.05176	5.70405	0.0119725	0.00158529
P51Corpus_AGCTTGACAGCTGTAT	Cycling_P	-4.2597	4.80661	0.012306	0.0078342
P51Corpus_AGGCCACAGAAGCCCA	Cycling_P	-1.72768	5.04524	0.00978605	-0.00160044
P51Corpus_AGGCCACAGTCAAGGC	Cycling_P	-4.64328	5.31914	0.00270962	-0.0129573
P51Corpus_AGGGAGTAGGGATACC	Cycling_P	-3.11878	4.30788	0.012341	0.00888651
P51Corpus_AGGGAGTTCAGGCAAG	Cycling_P	-2.80985	3.85466	0.0112776	0.00560899
P51Corpus_AGGGATGTCGCTTAGA	Cycling_P	-3.81341	5.95251	0.00950796	-0.00262872
P51Corpus_AGGGTGAAGGGAGTAA	Cycling_P	-3.58962	2.58659	0.0140365	0.0136441
P51Corpus_AGGTCCGGTGGTACAG	Cycling_P	-4.93236	4.01987	0.0119886	0.00844722
P51Corpus_AGTAGTCGTCTCCATC	Cycling_P	-3.56482	2.29621	0.014727	0.0164814
P51Corpus_AGTGGGACACACTGCG	Cycling_P	-3.84974	4.10711	0.0128881	0.0113572
P51Corpus_AGTTGGTCACCTGGTG	Cycling_P	-2.03521	3.34308	0.0104107	0.00240055
P51Corpus_ATAACGCAGCGTAATA	Cycling_P	-3.21721	4.88566	0.0117142	0.00797754
P51Corpus_ATAACGCGTACAGACG	Cycling_P	-2.45801	3.3434	0.0124546	0.00610545
P51Corpus_ATAGACCTCCATGCTC	Cycling_P	-4.86078	4.45587	0.0155064	0.0183408
P51Corpus_ATCATCTGTCCAGTTA	Cycling_P	-4.958	4.96598	0.0122325	0.00920703
P51Corpus_ATCATCTTCAGTGCAT	Cycling_P	-4.99514	4.65557	0.011464	0.00408751
P51Corpus_ATCATCTTCCGCGTTT	Cycling_P	-2.42106	3.11055	0.0125501	0.00782809
P51Corpus_ATCATGGAGAACTCGG	Cycling_P	-3.42481	3.34796	0.0126045	0.0109041
P51Corpus_ATCATGGTCACAGGCC	Cycling_P	-4.13286	5.97721	0.007504	-0.00347394
P51Corpus_ATCCGAAAGTCAAGGC	Cycling_P	-2.62811	3.81146	0.00919003	-0.000400023
P51Corpus_ATCTGCCTCAGGATCT	Cycling_P	-2.30812	4.33827	0.0106353	0.00324856
P51Corpus_ATGCGATAGACGCAAC	Cycling_P	-4.03394	4.22179	0.0128705	0.0109692
P51Corpus_ATGCGATAGGGCACTA	Cycling_P	-3.98416	6.06042	0.00859662	-0.00130646
P51Corpus_ATGCGATTCCCGACTT	Cycling_P	-3.97238	4.66014	0.0112498	0.00529792
P51Corpus_ATGGGAGAGTACGTAA	Cycling_P	-4.32575	5.24051	0.00609753	-0.00994264
P51Corpus_ATGTGTGAGTGCTGCC	Cycling_P	-4.26167	3.98132	0.0122423	0.00880203
P51Corpus_ATGTGTGCACGGTGTC	Cycling_P	-3.0536	4.37067	0.0132431	0.00793576
P51Corpus_ATGTGTGGTGTTTGGT	Cycling_P	-3.52397	5.82351	0.00931322	-0.000805227
P51Corpus_ATTACTCAGTCTCGGC	Cycling_P	-4.02687	5.61988	0.0128419	0.00468111
P51Corpus_ATTACTCTCGGAGGTA	Cycling_P	-3.98731	4.40443	0.0134651	0.0129953
P51Corpus_ATTCTACAGTTCGCGC	Cycling_P	-4.82371	4.04932	0.011532	0.0067255
P51Corpus_ATTCTACGTCATATCG	Cycling_P	-3.978	5.38413	0.00768043	-0.00483487
P51Corpus_ATTGGACTCGGAAATA	Cycling_P	-4.2461	4.10613	0.0130699	0.0121727
P51Corpus_ATTTCTGGTCCAAGTT	Cycling_P	-1.29791	4.45433	0.00759476	-0.00422261
P51Corpus_ATTTCTGTCATCTGTT	Cycling_P	-4.55435	4.57283	0.0113387	0.00570604
P51Corpus_CAACCAATCCATGCTC	Cycling_P	-4.79621	4.03487	0.0186227	0.0253082
P51Corpus_CAACCTCAGAGCTTCT	Cycling_P	-1.98789	3.39014	0.00993454	0.00130151
P51Corpus_CAACTAGAGTGCGTGA	Cycling_P	-3.09159	2.78807	0.0139302	0.0145933
P51Corpus_CAAGAAACATGCCACG	Cycling_P	-4.85433	3.31567	0.0153989	0.0179382
P51Corpus_CAAGATCCATGACATC	Cycling_P	-3.65716	4.10081	0.0130887	0.00806402
P51Corpus_CAAGATCGTATGAAAC	Cycling_P	-4.69152	3.0567	0.0155828	0.0184571
P51Corpus_CAAGATCTCACTTCAT	Cycling_P	-4.35654	2.57503	0.01375	0.0145071
P51Corpus_CAAGGCCCAGTCCTTC	Cycling_P	-4.31385	5.55817	0.00980614	0.000344621
P51Corpus_CAAGTTGAGTCAAGGC	Cycling_P	-2.50766	3.77517	0.0114445	0.00382245
P51Corpus_CAAGTTGGTTCATGGT	Cycling_P	-3.91148	3.63862	0.0138099	0.0123431
P51Corpus_CACACAAGTCATACTG	Cycling_P	-4.82457	5.00718	0.0124783	0.00905299
P51Corpus_CACACTCCACATCCGG	Cycling_P	-1.07485	4.17605	0.00461629	-0.00954875
P51Corpus_CACACTCGTTGATTGC	Cycling_P	-3.00327	4.14842	0.0128094	0.00557661
P51Corpus_CACAGGCCAACTGGCC	Cycling_P	-3.28339	3.50657	0.0130741	0.0122927
P51Corpus_CACAGGCGTCTGCGGT	Cycling_P	-2.26106	4.63883	0.0106594	0.00155343
P51Corpus_CACAGTACACAGAGGT	Cycling_P	-2.63148	4.26142	0.00940631	-0.00139281
P51Corpus_CACATAGGTCCCTACT	Cycling_P	-3.67817	3.76964	0.0136578	0.0128292
P51Corpus_CACATAGTCCATGCTC	Cycling_P	-2.58097	3.39772	0.0117028	0.00580381
P51Corpus_CACATTTTCAACGGCC	Cycling_P	-4.7196	4.95517	0.013203	0.00986905
P51Corpus_CACATTTTCTTGAGGT	Cycling_P	-3.40329	5.95877	0.00649552	-0.0082409
P51Corpus_CACCACTGTTACGGAG	Cycling_P	-3.16047	3.84015	0.0116552	0.00591258
P51Corpus_CACCAGGAGAAACGAG	Cycling_P	-4.39403	1.90969	0.0145106	0.0159827
P51Corpus_CACCAGGAGGTGTTAA	Cycling_P	-3.58087	4.71516	0.0124937	0.00555406
P51Corpus_CACCAGGAGTCCAGGA	Cycling_P	-3.57156	4.78285	0.0126558	0.00765775
P51Corpus_CACCAGGTCATGTGGT	Cycling_P	-4.86277	4.20501	0.0135957	0.0138633
P51Corpus_CACCTTGCAAACCTAC	Cycling_P	-4.60025	5.30363	0.011504	0.00527882
P51Corpus_CACCTTGGTCGCTTTC	Cycling_P	-3.10558	4.71858	0.0106295	0.00373114
P51Corpus_CACCTTGTCAGTACGT	Cycling_P	-4.31705	5.86993	0.0109087	0.00262888
P51Corpus_CAGAGAGCACATAACC	Cycling_P	-4.73769	5.21315	0.0124336	0.00924762
P51Corpus_CAGCAGCTCCGCTGTT	Cycling_P	-3.50402	4.21136	0.0116139	0.00587955
P51Corpus_CAGCATAGTTGTACAC	Cycling_P	-2.96226	4.66833	0.012147	0.00792565
P51Corpus_CAGCCGATCCCTTGTG	Cycling_P	-3.0159	3.83117	0.0101562	0.00240301
P51Corpus_CAGCGACGTCTGCCAG	Cycling_P	-3.99418	6.10191	0.00926857	-0.000304032
P51Corpus_CAGCGACTCAAAGTAG	Cycling_P	-4.49421	5.38927	0.0116243	0.00709322
P51Corpus_CAGCTAACAAACTGTC	Cycling_P	-4.40304	5.1055	0.0131829	0.00868628
P51Corpus_CAGCTGGAGCAATATG	Cycling_P	-3.57101	4.10532	0.0119852	0.00780791
P51Corpus_CAGTAACGTGTAACGG	Cycling_P	-2.92108	3.03659	0.0114641	0.00644939
P51Corpus_CAGTCCTCATGCCACG	Cycling_P	-2.52575	4.88487	0.01159	0.00142877
P51Corpus_CAGTCCTTCCTTCAAT	Cycling_P	-4.20503	5.25965	0.0110653	0.00369447
P51Corpus_CATATGGGTCTAAAGA	Cycling_P	-3.67831	5.96256	0.00789186	-0.0034468
P51Corpus_CATATTCAGCCACGTC	Cycling_P	-3.88615	4.01915	0.0141142	0.0131559
P51Corpus_CATATTCAGGTGATTA	Cycling_P	-4.88912	4.78541	0.0118715	0.00673021
P51Corpus_CATCAAGGTCCAGTTA	Cycling_P	-3.6371	3.57367	0.0140527	0.012586
P51Corpus_CATCCACAGAGAGCTC	Cycling_P	-2.09919	4.37447	0.0113783	0.00252634
P51Corpus_CATCCACAGTGCTGCC	Cycling_P	-3.29864	5.23618	0.0111894	0.00527553
P51Corpus_CATCCACCAATCGAAA	Cycling_P	-1.71048	4.43493	0.00943116	-0.00280287
P51Corpus_CATCCACTCTGTACGA	Cycling_P	-3.08428	5.53811	0.0110552	0.000847543
P51Corpus_CATCGAAAGAACAACT	Cycling_P	-3.36532	5.86077	0.00822273	-0.00499941
P51Corpus_CATGCCTTCAACGGCC	Cycling_P	-2.22922	3.49967	0.0119069	0.00620773
P51Corpus_CATGCCTTCTGCGGCA	Cycling_P	-4.31515	4.54456	0.0122477	0.00879721
P51Corpus_CATGGCGGTGGCTCCA	Cycling_P	-3.62307	4.28883	0.0126936	0.00849858
P51Corpus_CATTATCAGTAGCGGT	Cycling_P	-3.75158	6.20257	0.0101032	-0.000143782
P51Corpus_CATTCGCGTAACGACG	Cycling_P	-3.13729	4.07014	0.0131376	0.0058999
P51Corpus_CCAATCCAGCACACAG	Cycling_P	-3.96219	5.09868	0.00902707	-6.78519e-05
P51Corpus_CCACTACTCCGCATAA	Cycling_P	-3.45761	5.96017	0.00251794	-0.0122894
P51Corpus_CCAGCGAGTAAGTTCC	Cycling_P	-2.18581	4.74476	0.0124729	0.00455529
P51Corpus_CCATTCGCAATGCCAT	Cycling_P	-4.13136	2.61935	0.0120415	0.00827205
P51Corpus_CCATTCGTCGCATGGC	Cycling_P	-3.22495	3.91832	0.00909049	-0.00250842
P51Corpus_CCCAATCTCTCAAGTG	Cycling_P	-3.90392	4.36385	0.0152344	0.0176614
P51Corpus_CCCAGTTCAATAGCAA	Cycling_P	-4.93654	3.55349	0.013806	0.0145179
P51Corpus_CCCTCCTAGCCAGGAT	Cycling_P	-4.2229	4.53622	0.0141887	0.0150639
P51Corpus_CCCTCCTCAATAGCAA	Cycling_P	-4.50773	5.37423	0.0109411	0.00366386
P51Corpus_CCCTCCTGTAAACCTC	Cycling_P	-3.47513	5.66444	0.0114232	0.00200895
P51Corpus_CCGGGATAGAATTCCC	Cycling_P	-3.34525	5.42987	0.00776086	-0.00274981
P51Corpus_CCGGGATCACGCGAAA	Cycling_P	-3.21871	3.87201	0.0126718	0.0100388
P51Corpus_CCGGGATTCACTCTTA	Cycling_P	-1.73006	4.58539	0.00179414	-0.0127421
P51Corpus_CCGGGATTCAGTTAGC	Cycling_P	-2.40915	4.80693	0.0030606	-0.0115342
P51Corpus_CCGTACTAGTTGAGAT	Cycling_P	-4.75709	3.56494	0.0132156	0.0120699
P51Corpus_CCGTACTTCCGTCAAA	Cycling_P	8.03949	-1.00906	-0.00300682	-0.015851
P51Corpus_CCGTTCACAACGCACC	Cycling_P	-3.73445	5.85211	0.0103749	-0.00137064
P51Corpus_CCGTTCATCTGTCTCG	Cycling_P	-3.3494	4.44689	0.0113636	0.00549741
P51Corpus_CCTAAAGTCATGGTCA	Cycling_P	-1.41539	4.00368	0.00822973	-0.00242753
P51Corpus_CCTAAAGTCGAATCCA	Cycling_P	-4.86537	3.35046	0.0168884	0.0216238
P51Corpus_CCTACACCAATACGCT	Cycling_P	-4.04393	4.38008	0.0132781	0.0108494
P51Corpus_CCTACACTCATGCAAC	Cycling_P	-4.76965	3.87366	0.0165783	0.0203789
P51Corpus_CCTAGCTAGCCAGGAT	Cycling_P	-1.1575	4.07744	0.0079081	-0.00445706
P51Corpus_CCTCAGTGTTAGTGGG	Cycling_P	-3.44841	5.98469	0.00808504	-0.00558723
P51Corpus_CCTCTGAGTCGCTTCT	Cycling_P	-3.73506	2.52578	0.0146595	0.0167567
P51Corpus_CCTTACGTCCCAAGAT	Cycling_P	-4.23278	5.35288	0.00542339	-0.00874105
P51Corpus_CCTTCCCCAAGCTGAG	Cycling_P	-3.70014	5.93704	0.011281	0.00365036
P51Corpus_CCTTCCCGTCGCGAAA	Cycling_P	-4.78668	4.67108	0.0130444	0.0118603
P51Corpus_CCTTCGACACGTTGGC	Cycling_P	-4.7804	3.70379	0.0153175	0.0174581
P51Corpus_CCTTTCTAGGCAATTA	Cycling_P	-3.06026	4.44857	0.0102252	0.00170862
P51Corpus_CGACCTTAGACTTGAA	Cycling_P	-4.40054	4.34355	0.0149287	0.0169909
P51Corpus_CGACCTTTCAACACGT	Cycling_P	-1.63915	4.38098	0.0131236	0.00689032
P51Corpus_CGAGAAGAGACAAAGG	Cycling_P	-3.98705	6.02048	0.00901253	-0.0020178
P51Corpus_CGAGCACAGGCATGGT	Cycling_P	-4.05039	5.96032	0.0124482	0.00227046
P51Corpus_CGAGCACCAAGAGGCT	Cycling_P	-3.40327	5.93184	0.00787687	-0.00528309
P51Corpus_CGAGCACCACGCCAGT	Cycling_P	-4.73545	5.4754	0.0119591	0.00194689
P51Corpus_CGAGCACGTCCCGACA	Cycling_P	-3	3.31027	0.0134148	0.0131992
P51Corpus_CGAGCACGTTGTGGCC	Cycling_P	-4.49328	4.1511	0.0150922	0.0170484
P51Corpus_CGAGCACTCATATCGG	Cycling_P	-1.63882	4.47753	0.0103125	-0.000915863
P51Corpus_CGAGCACTCTTAGAGC	Cycling_P	-4.27983	5.49582	0.0101371	0.00233837
P51Corpus_CGAGCCACATTGAGCT	Cycling_P	-4.61891	5.08565	0.0125063	0.00827606
P51Corpus_CGATCGGGTCTTGATG	Cycling_P	-2.82336	4.50226	0.0116746	0.00434351
P51Corpus_CGATGGCCACTGCCAG	Cycling_P	-3.41346	3.62495	0.0121169	0.00895284
P51Corpus_CGATGTAGTGAGGGAG	Cycling_P	-3.11447	4.49664	0.0120358	0.00635316
P51Corpus_CGATGTAGTTCCCTTG	Cycling_P	-3.93978	5.72998	0.0113724	0.00654105
P51Corpus_CGATTGAAGACGACGT	Cycling_P	-2.75803	5.50523	0.00470715	-0.0114433
P51Corpus_CGATTGACAAGAGGCT	Cycling_P	-1.70231	3.53852	0.00816041	-0.00364223
P51Corpus_CGATTGAGTTTAGCTG	Cycling_P	-3.28431	4.65021	0.0118924	0.00674551
P51Corpus_CGCCAAGAGAACTCGG	Cycling_P	-3.49424	3.55155	0.0146446	0.0159916
P51Corpus_CGCCAAGGTCAATGTC	Cycling_P	-4.84279	4.67338	0.0132031	0.0101313
P51Corpus_CGCCAAGTCGGCGCAT	Cycling_P	-4.39259	2.59244	0.0136476	0.0126731
P51Corpus_CGCGGTAGTCATACTG	Cycling_P	-3.85187	6.06311	0.00602861	-0.00703171
P51Corpus_CGCGGTAGTGCTCTTC	Cycling_P	-1.77172	4.2592	0.00533636	-0.00788732
P51Corpus_CGCGTTTCAGTCGTGC	Cycling_P	-1.54254	4.69148	0.00718134	-0.00679446
P51Corpus_CGCTGGACACCACCAG	Cycling_P	-2.99622	3.61534	0.0128849	0.011031
P51Corpus_CGCTGGATCCCAGGTG	Cycling_P	-4.45308	2.88692	0.0157528	0.0182486
P51Corpus_CGCTTCAGTCCGTTAA	Cycling_P	-2.91472	3.32144	0.0144121	0.0159176
P51Corpus_CGGACACAGGAATGGA	Cycling_P	-4.43409	5.50457	0.01325	0.0129802
P51Corpus_CGGACACGTTCCCTTG	Cycling_P	-3.65314	5.21678	0.0128892	0.00732987
P51Corpus_CGGACGTCATGCATGT	Cycling_P	-5.00184	4.87848	0.0117349	0.00801274
P51Corpus_CGGACGTGTGAGGCTA	Cycling_P	-3.39073	4.6912	0.0124978	0.00712955
P51Corpus_CGGAGCTTCACTCCTG	Cycling_P	-4.00186	5.76933	0.00806636	-0.00278296
P51Corpus_CGGAGTCGTACATGTC	Cycling_P	-4.9199	4.12275	0.0173715	0.0226281
P51Corpus_CGGCTAGCAAACAACA	Cycling_P	-2.26999	3.43883	0.00944943	-4.63632e-05
P51Corpus_CGGGTCATCATCATTC	Cycling_P	-2.69001	3.53132	0.0119054	0.00787679
P51Corpus_CGGGTCATCCGCGGTA	Cycling_P	-3.72872	3.19288	0.0135297	0.0117746
P51Corpus_CGTAGCGGTTATTCTC	Cycling_P	-1.81976	3.49353	0.00970533	-0.000497213
P51Corpus_CGTAGGCGTAAAGTCA	Cycling_P	-3.81034	3.11523	0.0136916	0.0126231
P51Corpus_CGTAGGCTCGGCGGTT	Cycling_P	-2.08691	4.33638	0.0112664	0.00183751
P51Corpus_CGTCCATAGTACGATA	Cycling_P	-3.86596	5.93573	0.00914179	-0.00303168
P51Corpus_CGTCCATGTTCTGGTA	Cycling_P	-3.60519	5.36526	0.0102841	0.00119648
P51Corpus_CGTCTACGTATAAACG	Cycling_P	-4.92318	5.04288	0.013175	0.0125517
P51Corpus_CGTGAGCAGGCTCATT	Cycling_P	-4.29831	5.76296	0.0112241	0.00556039
P51Corpus_CGTGAGCCAGGAATGC	Cycling_P	-2.53787	3.67111	0.0111608	0.00314577
P51Corpus_CGTTAGAGTCTGGAGA	Cycling_P	-3.23943	3.25687	0.0131898	0.012332
P51Corpus_CGTTCTGAGCTAAACA	Cycling_P	-3.72801	6.00376	0.00966192	-0.00141957
P51Corpus_CGTTCTGCACAGCCCA	Cycling_P	-4.91166	4.29881	0.0123911	0.00841868
P51Corpus_CGTTCTGGTTATGTGC	Cycling_P	-2.52125	3.86499	0.011132	0.00439569
P51Corpus_CTAACTTGTAAACGCG	Cycling_P	-4.87229	5.10925	0.012894	0.00803259
P51Corpus_CTAATGGAGACACTAA	Cycling_P	-2.28756	3.48739	0.0109111	0.00362005
P51Corpus_CTACACCAGCGTAGTG	Cycling_P	-3.1042	5.61234	0.00933789	-0.000517577
P51Corpus_CTACCCAGTACGAAAT	Cycling_P	-3.27365	5.16276	0.0120134	0.00767094
P51Corpus_CTACGTCAGAATGTTG	Cycling_P	-2.72234	2.98292	0.012424	0.00920459
P51Corpus_CTACGTCAGTTAAGTG	Cycling_P	-4.77779	4.60676	0.0131407	0.0111957
P51Corpus_CTACGTCGTCACAAGG	Cycling_P	-3.68282	4.64851	0.0128275	0.00794304
P51Corpus_CTCAGAAGTTGACGTT	Cycling_P	-2.17623	4.72648	0.00524118	-0.0085094
P51Corpus_CTCGAGGCACTTAACG	Cycling_P	-3.75723	4.70859	0.0109727	0.00458865
P51Corpus_CTCGAGGGTGAAGGCT	Cycling_P	-1.95051	5.00463	0.0108227	0.00465381
P51Corpus_CTCGTACAGAATTGTG	Cycling_P	-4.11051	4.85321	0.0127661	0.0111225
P51Corpus_CTCGTACGTCTCTTAT	Cycling_P	-3.12019	4.6159	0.0114912	0.00683501
P51Corpus_CTCGTACTCGCCTGAG	Cycling_P	-3.15438	4.27566	0.0098388	0.000890767
P51Corpus_CTCGTACTCTGTACGA	Cycling_P	-3.01878	4.38954	0.011386	0.00392347
P51Corpus_CTCGTCATCGGCGCTA	Cycling_P	-1.16315	4.18474	0.0103063	-0.000571587
P51Corpus_CTCTACGTCGGAAATA	Cycling_P	-3.32171	3.26736	0.0145372	0.0162306
P51Corpus_CTCTGGTTCCATGAGT	Cycling_P	-4.92717	4.22839	0.0145266	0.0160331
P51Corpus_CTGAAGTTCCGCAGTG	Cycling_P	-3.04285	3.91926	0.00657799	-0.00598093
P51Corpus_CTGATAGGTAGAAAGG	Cycling_P	-1.91986	4.45398	0.00936721	-0.001553
P51Corpus_CTGATAGTCCAGAAGG	Cycling_P	-2.11874	5.051	0.0108952	0.00365588
P51Corpus_CTGATCCCAGGATTGG	Cycling_P	-2.21294	4.59664	0.00878423	-0.00253773
P51Corpus_CTGATCCGTACTCTCC	Cycling_P	-3.79131	5.47576	0.0115548	0.00667326
P51Corpus_CTGATCCGTAGGAGTC	Cycling_P	-3.94381	5.88091	0.00890914	-0.0042761
P51Corpus_CTGATCCTCTTCCTTC	Cycling_P	-4.42408	3.75319	0.0107707	0.00375385
P51Corpus_CTGCCTAAGTTAGCGG	Cycling_P	-2.82995	3.24075	0.0136912	0.0122574
P51Corpus_CTGCCTAGTTCTGGTA	Cycling_P	-2.86426	3.83159	0.0114814	0.00519502
P51Corpus_CTGCGGAAGGACACCA	Cycling_P	-4.89059	3.44846	0.0148936	0.016859
P51Corpus_CTGCGGAGTAGGGTAC	Cycling_P	-4.13597	4.55778	0.00924101	-0.0021243
P51Corpus_CTGCGGAGTGTCCTCT	Cycling_P	-4.43221	5.43085	0.0108533	0.00359753
P51Corpus_CTGCTGTTCAGTGTTG	Cycling_P	-9.90867	-9.17941	0.0114045	0.00542387
P51Corpus_CTGTGCTAGAGTCTGG	Cycling_P	-3.92079	4.69167	0.0127373	0.0108004
P51Corpus_CTTAACTCATTTGCCC	Cycling_P	-3.50731	4.28363	0.010856	0.00218202
P51Corpus_CTTACCGCAGAGTGTG	Cycling_P	-4.37908	4.55348	0.0138586	0.0135404
P51Corpus_CTTACCGGTTTCCACC	Cycling_P	-4.75471	4.52182	0.0135972	0.014139
P51Corpus_CTTAGGATCCCTAATT	Cycling_P	-2.96575	4.49442	0.0109316	0.00458839
P51Corpus_CTTCTCTTCTCAACTT	Cycling_P	-3.49386	2.99807	0.0159959	0.018755
P51Corpus_CTTGGCTCACGGTTTA	Cycling_P	-3.66433	3.89707	0.013005	0.0116141
P51Corpus_CTTGGCTGTACGAAAT	Cycling_P	-3.33145	4.59344	0.0120752	0.00912506
P51Corpus_CTTTGCGCATTTCACT	Cycling_P	-3.52217	5.692	0.0122293	0.00352931
P51Corpus_GAAACTCAGAGTCTGG	Cycling_P	-4.95164	3.74003	0.0157213	0.0186685
P51Corpus_GAAACTCTCCAAATGC	Cycling_P	-4.24723	2.90819	0.0122668	0.00886827
P51Corpus_GAAATGACACATCCAA	Cycling_P	-3.62541	3.56358	0.0135244	0.0119577
P51Corpus_GAAATGAGTTCGTGAT	Cycling_P	-2.55	4.5034	0.011819	0.0041038
P51Corpus_GAAATGATCTACTATC	Cycling_P	-3.88025	4.54993	0.0131881	0.0126821
P51Corpus_GAACATCGTTCATGGT	Cycling_P	-4.85	4.98773	0.0126792	0.0107727
P51Corpus_GAACGGACACATAACC	Cycling_P	-3.99204	3.43892	0.0140914	0.0127747
P51Corpus_GAAGCAGCATCACAAC	Cycling_P	-3.02499	4.57387	0.0122065	0.00840585
P51Corpus_GAAGCAGCATTCCTCG	Cycling_P	-4.04695	5.32314	0.00983641	-0.000891165
P51Corpus_GAAGCAGTCACGCGGT	Cycling_P	-2.73537	3.40097	0.0129271	0.00898384
P51Corpus_GAATAAGAGTAGCGGT	Cycling_P	-2.47464	4.47273	0.00745666	-0.00422927
P51Corpus_GACACGCAGGACAGCT	Cycling_P	-2.13298	4.83427	0.00871327	-0.00425388
P51Corpus_GACACGCCAGAAGCAC	Cycling_P	-3.31465	3.89253	0.0131604	0.0128715
P51Corpus_GACAGAGAGAATCTCC	Cycling_P	-4.50218	3.04902	0.0132698	0.0107928
P51Corpus_GACAGAGAGTGAATTG	Cycling_P	-2.41772	2.82547	0.0123608	0.00753142
P51Corpus_GACAGAGTCGAATGGG	Cycling_P	-3.95018	5.50466	0.0124156	0.00678636
P51Corpus_GACCAATCAGGAACGT	Cycling_P	-4.42264	4.31543	0.0139042	0.0129945
P51Corpus_GACCAATGTCTCTTTA	Cycling_P	-3.82173	5.37767	0.011587	0.00539193
P51Corpus_GACCTGGAGTCCAGGA	Cycling_P	-2.96379	3.04883	0.0136269	0.0134774
P51Corpus_GACGCGTAGCTGCCCA	Cycling_P	-4.8395	5.13796	0.011388	0.00528708
P51Corpus_GACGGCTCAAGGGTCA	Cycling_P	-3.09119	3.40004	0.0129564	0.0119348
P51Corpus_GACGTGCAGACCGGAT	Cycling_P	-3.28562	4.58892	0.0124724	0.00434509
P51Corpus_GACGTGCGTCCTGCTT	Cycling_P	-2.67368	3.82478	0.00631362	-0.00813743
P51Corpus_GACGTTACAGCATGAG	Cycling_P	-4.81504	5.06357	0.0125302	0.0102748
P51Corpus_GACGTTAGTCTGCAAT	Cycling_P	-3.70135	3.98767	0.012215	0.00899406
P51Corpus_GACTAACAGCACCGTC	Cycling_P	-1.87755	4.84947	0.0100636	0.000810235
P51Corpus_GACTAACAGTGCCATT	Cycling_P	-3.23687	5.60767	0.0103932	0.00159289
P51Corpus_GACTAACTCATACGGT	Cycling_P	-3.83034	5.78662	0.0115996	0.00592942
P51Corpus_GACTACAAGAAGCCCA	Cycling_P	-3.06357	3.37236	0.0138723	0.0140116
P51Corpus_GACTACACATTGTGCA	Cycling_P	-3.48725	3.72753	0.0104817	0.000361289
P51Corpus_GACTGCGCATGTAGTC	Cycling_P	-4.67379	3.24822	0.0145233	0.0161409
P51Corpus_GACTGCGGTCTTTCAT	Cycling_P	-2.75336	5.12997	0.0124884	0.00395737
P51Corpus_GAGCAGAAGAACTCGG	Cycling_P	-4.8941	4.97428	0.0127995	0.00869288
P51Corpus_GAGCAGAGTCTCTTAT	Cycling_P	-3.30189	5.24419	0.00898624	-0.00138377
P51Corpus_GAGCAGATCTCAAACG	Cycling_P	-2.43002	3.22886	0.012494	0.0105337
P51Corpus_GAGGTGAAGTGGCACA	Cycling_P	-3.84793	4.33553	0.0120663	0.00853975
P51Corpus_GAGGTGATCCCTCTTT	Cycling_P	-3.16274	4.89093	0.00831774	-0.00318259
P51Corpus_GAGTCCGCAGCTTAAC	Cycling_P	-1.94701	3.58692	0.00959083	-0.000106843
P51Corpus_GAGTCCGGTTCGAATC	Cycling_P	-3.06015	4.72989	0.0102203	0.000781521
P51Corpus_GATCAGTCATACGCTA	Cycling_P	-4.20751	4.4309	0.0124853	0.00920628
P51Corpus_GATCAGTTCACTTATC	Cycling_P	-3.32083	5.41035	0.012755	0.00625498
P51Corpus_GATCGCGCATCGGGTC	Cycling_P	-4.50576	4.99842	0.00950514	-0.0018453
P51Corpus_GATCGTACAGGATCGA	Cycling_P	-4.11362	5.67305	0.00953562	0.00131771
P51Corpus_GATCGTAGTGTTTGGT	Cycling_P	-3.52497	3.57819	0.0150841	0.0171155
P51Corpus_GATCGTATCGTATCAG	Cycling_P	-3.29662	3.74317	0.0130028	0.00992834
P51Corpus_GATCTAGCAATGGAAT	Cycling_P	-2.22592	5.03368	0.00919666	-0.000795364
P51Corpus_GATCTAGGTTGACGTT	Cycling_P	-2.73767	2.77489	0.0117029	0.00680217
P51Corpus_GATGAAAAGCCTTGAT	Cycling_P	-3.05567	2.59334	0.0148801	0.0161451
P51Corpus_GATGAAAAGGATTCGG	Cycling_P	-1.82149	4.78981	0.00651284	-0.00809006
P51Corpus_GATGAAACAGGTCTCG	Cycling_P	-4.93642	4.80587	0.0126183	0.0106241
P51Corpus_GATGAAAGTGAGTATA	Cycling_P	-1.59538	4.57377	0.00989049	0.000743928
P51Corpus_GATGCTAGTAGGCATG	Cycling_P	-3.27384	5.7233	0.00840225	-0.00441548
P51Corpus_GATTCAGCATTAGCCA	Cycling_P	-2.73841	3.98276	0.0128096	0.0114316
P51Corpus_GCAAACTAGCTCTCGG	Cycling_P	-2.88243	4.36099	0.0127004	0.0101041
P51Corpus_GCAAACTGTTGTCTTT	Cycling_P	-4.13332	5.76881	0.0117487	0.00474771
P51Corpus_GCAATCATCCTCCTAG	Cycling_P	-3.51157	5.38892	0.0119329	0.00501805
P51Corpus_GCACATACAGCTGTGC	Cycling_P	-3.40739	3.8328	0.0111491	0.00496117
P51Corpus_GCACATATCAACCAAC	Cycling_P	-3.67454	4.89001	0.0117968	0.00708194
P51Corpus_GCAGTTAAGGACAGAA	Cycling_P	-4.33496	5.29554	0.0120101	0.00676774
[truncated: 2,306 more rows]

## Sheet: Gastric_corpus_STRT
Figure 1E: Gastric corpus (STRT)
Cell	Cluster	UMAP1	UMAP2	DM1	DM2
P51_NC_S1_L1.sc2	Surface	-5.49309	7.75548	0.0516216	0.0694837
P51_NC_S1_L1.sc15	Surface	-4.94521	7.53071	0.0465766	0.0572238
P51_NC_S1_L1.sc19	Surface	-3.84445	6.48126	0.0457259	0.0553248
P51_NC_S1_L1.sc21	Surface	-4.02381	7.8467	0.0526103	0.0708849
P51_NC_S1_L1.sc24	Surface	-4.93419	7.84765	0.0444388	0.0521208
P51_NC_S1_L1.sc25	Surface	-5.38023	8.30056	0.0513451	0.0689928
P51_NC_S1_L1.sc82	Surface	-4.3912	7.42719	0.0449405	0.0532417
P51_NC_S1_L1.sc30	Surface	-5.14251	8.15196	0.0512566	0.0682138
P51_NC_S1_L1.sc84	Surface	-5.50714	8.36859	0.0467471	0.0581249
P51_NC_S1_L1.sc8	Surface	-5.39078	7.44538	0.043672	0.0508461
P51_NC_S1_L1.sc42	Surface	-5.4109	7.83974	0.0538565	0.0739772
P51_NC_S1_L1.sc44	Surface	-5.22654	8.27458	0.0494362	0.0639311
P51_NC_S1_L1.sc92	Surface	-3.75358	8.21546	0.0447081	0.0555995
P51_NC_S1_L1.sc55	Surface	-4.12806	8.41615	0.0491434	0.0624114
P51_NC_S1_L1.sc57	Surface	-4.99821	7.00795	0.0536999	0.0733233
P51_NC_S1_L1.sc61	Surface	-4.79816	8.59505	0.0500398	0.0645464
P51_NC_S1_L2.sc1	Surface	-3.76542	7.71659	0.0544267	0.0751536
P51_NC_S1_L2.sc74	Surface	-3.67244	8.18294	0.0530279	0.0755872
P51_NC_S1_L2.sc76	Surface	-4.00622	8.12533	0.0410462	0.0461627
P51_NC_S1_L2.sc26	Surface	-4.80463	8.25902	0.0559075	0.0788177
P51_NC_S1_L2.sc27	Surface	-4.09636	7.90156	0.0562957	0.0792746
P51_NC_S1_L2.sc42	Surface	-5.09727	7.38225	0.0538206	0.0735698
P51_NC_S1_L2.sc90	Surface	-3.57083	7.12897	0.0509635	0.0684637
P51_NC_S1_L2.sc44	Surface	-4.24348	7.92996	0.0562957	0.0792746
P51_NC_S1_L2.sc46	Surface	-3.83657	7.85678	0.0561124	0.0787676
P51_NC_S1_L2.sc48	Surface	-4.43282	8.43952	0.0562957	0.0792746
P51_NC_S1_L2.sc94	Surface	-4.11177	7.61804	0.0560819	0.0778742
P51_NC_S1_L2.sc57	Surface	-4.73424	8.07295	0.0562957	0.0792746
P51_NC_S1_L2.sc62	Surface	-4.38291	7.95618	0.053939	0.0742512
P51_NC_S1_L3.sc71	Surface	-4.19555	7.22294	0.0552809	0.0770209
P51_NC_S1_L3.sc74	Surface	-8.26661	5.63831	0.0512164	0.0689636
P51_NC_S1_L3.sc20	Surface	-4.92645	7.10097	0.0430592	0.049865
P51_NC_S1_L3.sc21	Surface	-4.78072	7.27409	0.0508389	0.0672307
P51_NC_S1_L3.sc22	Surface	-4.84616	7.47148	0.0504585	0.0664997
P51_NC_S1_L3.sc78	Surface	-4.14446	7.25732	0.0473522	0.0593599
P51_NC_S1_L3.sc28	Surface	-4.60788	8.49405	0.0562957	0.0792746
P51_NC_S1_L3.sc84	Surface	-4.91157	8.5093	0.0546488	0.0752551
P51_NC_S1_L3.sc33	Surface	-5.40232	8.12509	0.0532357	0.073325
P51_NC_S1_L3.sc8	Surface	-3.86229	7.05772	0.0377384	0.0363177
P51_NC_S1_L3.sc86	Surface	-5.16147	7.06044	0.0487079	0.0626321
P51_NC_S1_L3.sc48	Surface	-4.65608	6.28237	0.0466691	0.0595572
P51_NC_S1_L3.sc52	Surface	-4.27858	7.11175	0.0338609	0.0306039
P51_NC_S1_L3.sc54	Surface	-4.63584	6.42109	0.0388323	0.040629
P51_NC_S1_L3.sc59	Surface	-4.05237	7.50649	0.0486051	0.0630821
P51_NC_S1_L4.sc74	Surface	-3.39701	7.5545	0.0457806	0.0557647
P51_NC_S1_L4.sc76	Surface	-3.42015	6.67351	0.0427731	0.0484412
P51_NC_S1_L4.sc4	Surface	-4.67505	8.19446	0.0562666	0.0791791
P51_NC_S1_L4.sc30	Surface	-5.17235	6.20501	0.00333986	0.00731004
P51_NC_S1_L4.sc37	Surface	-5.17099	7.67323	0.0523569	0.0712144
P51_NC_S1_L4.sc39	Surface	-3.398	6.50782	0.0475741	0.0604484
P51_NC_S1_L4.sc44	Surface	-3.82272	8.33551	0.0505943	0.0662145
P51_NC_S1_L4.sc48	Surface	-5.11079	8.26484	0.0562957	0.0792746
P51_NC_S1_L4.sc95	Surface	-3.84958	6.81374	0.0484366	0.0613458
P51_NC_S1_L4.sc59	Surface	-3.78566	6.6312	0.0441292	0.0512961
P51_NC_S1_L4.sc60	Surface	-3.72398	7.87655	0.0502458	0.0653035
P52_NC_S1_L1.sc69	Surface	-4.79068	7.68415	0.0338936	0.0292687
P52_NC_S1_L1.sc73	Surface	-4.49037	7.62682	0.031347	0.0228355
P52_NC_S1_L1.sc75	Surface	-3.60886	7.37946	0.0297524	0.020459
P52_NC_S1_L1.sc21	Surface	-4.66503	8.29243	0.028925	0.0180515
P52_NC_S1_L1.sc24	Surface	-4.0684	7.82826	0.0245723	0.00733958
P52_NC_S1_L1.sc64	Surface	-4.96961	8.02257	0.042901	0.0491812
P52_NC_S1_L2.sc78	Surface	-3.57562	6.62172	0.0312584	0.0262718
P52_NC_S1_L2.sc34	Surface	-3.53501	6.89944	0.0538801	0.0732312
P52_NC_S1_L2.sc35	Surface	-5.13063	6.81	0.0292342	0.0178723
P52_NC_S1_L2.sc85	Surface	-4.54245	7.97345	0.0297831	0.022834
P52_NC_S1_L2.sc44	Surface	-5.35035	8.35588	0.0442668	0.0524957
P52_NC_S1_L3.sc18	Surface	-4.74863	7.94466	0.0423487	0.0481132
P52_NC_S1_L3.sc83	Surface	-3.37844	7.44006	0.0203956	-0.000557706
P52_NC_S1_L3.sc35	Surface	-4.9635	7.1519	0.044732	0.053849
P52_NC_S1_L3.sc36	Surface	-4.79529	7.11727	0.0462034	0.0558747
P52_NC_S1_L3.sc86	Surface	-4.68049	7.6027	0.0320221	0.0237206
P52_NC_S1_L3.sc41	Surface	-5.11142	7.00168	0.0429265	0.0485562
P52_NC_S1_L3.sc92	Surface	-4.8124	7.14961	0.0291711	0.0160249
P52_NC_S1_L3.sc47	Surface	-5.17415	7.31068	0.0441741	0.0518052
P52_NC_S1_L4.sc31	Surface	-4.30222	8.35986	0.0522253	0.071301
P52_NC_S1_L4.sc9	Surface	-4.27039	8.02985	0.0461554	0.0567857
P52_NC_S1_L4.sc56	Surface	-4.0984	7.16052	0.0316083	0.0258814
P52_NC_S1_L4.sc62	Surface	-3.71689	7.32477	0.0440978	0.0523799
P51_NC_S1_L1.sc1	Progenitor	-4.26559	4.41303	0.020723	-0.00313956
P51_NC_S1_L1.sc72	Progenitor	-5.63443	4.10354	0.0303194	0.018359
P51_NC_S1_L1.sc10	Progenitor	-4.98618	4.33859	0.0277742	0.0124902
P51_NC_S1_L1.sc18	Progenitor	-3.89096	-1.32771	0.018699	-0.00966545
P51_NC_S1_L1.sc74	Progenitor	-5.24194	5.58028	0.0377576	0.0367898
P51_NC_S1_L1.sc75	Progenitor	-3.20297	5.50685	0.0248799	0.0087779
P51_NC_S1_L1.sc5	Progenitor	-3.17022	5.13795	0.0120163	-0.0261987
P51_NC_S1_L1.sc79	Progenitor	-4.94213	4.95363	0.0254119	0.00960534
P51_NC_S1_L1.sc4	Progenitor	-6.93921	4.87377	0.0325595	0.0238784
P51_NC_S1_L1.sc3	Progenitor	-4.3079	5.16781	0.0273872	0.0134361
P51_NC_S1_L1.sc32	Progenitor	-3.22585	5.7399	0.0216322	0.00530412
P51_NC_S1_L1.sc36	Progenitor	-5.42574	4.48138	0.0215253	-0.000310714
P51_NC_S1_L1.sc88	Progenitor	-3.25465	5.61626	0.01639	-0.00794865
P51_NC_S1_L1.sc45	Progenitor	-6.02585	5.02294	0.0392894	0.0399522
P51_NC_S1_L1.sc11	Progenitor	-5.76239	4.18806	0.0248689	0.00843825
P51_NC_S1_L1.sc47	Progenitor	-5.55611	4.63773	0.0340875	0.0278356
P51_NC_S1_L1.sc48	Progenitor	-3.14265	5.52408	0.0228913	0.00520402
P51_NC_S1_L1.sc49	Progenitor	-3.33753	5.38276	0.0237976	0.00523822
P51_NC_S1_L1.sc96	Progenitor	-5.64951	4.62936	0.0298042	0.0179797
P51_NC_S1_L1.sc56	Progenitor	-3.37771	5.13442	0.0261689	0.01036
P51_NC_S1_L1.sc59	Progenitor	-3.78217	4.56006	0.0272115	0.0130469
P51_NC_S1_L1.sc66	Progenitor	-4.97898	4.59756	0.0274057	0.0125477
P51_NC_S1_L1.sc68	Progenitor	-3.3767	3.93036	0.0135925	-0.022058
P51_NC_S1_L2.sc2	Progenitor	-3.78226	6.38202	0.031787	0.0241696
P51_NC_S1_L2.sc15	Progenitor	-3.74861	5.06319	0.0248576	0.00694127
P51_NC_S1_L2.sc69	Progenitor	-4.00576	4.66736	0.0245507	0.00593558
P51_NC_S1_L2.sc72	Progenitor	-3.44645	5.39765	0.0253665	0.00987705
P51_NC_S1_L2.sc10	Progenitor	-5.53263	5.59983	0.0409746	0.0435066
P51_NC_S1_L2.sc18	Progenitor	-4.58339	4.73307	0.0292721	0.0177466
P51_NC_S1_L2.sc81	Progenitor	-3.22746	4.79583	0.0192297	-0.0063573
P51_NC_S1_L2.sc28	Progenitor	-3.56733	4.26185	0.0185934	-0.00858926
P51_NC_S1_L2.sc83	Progenitor	-6.07214	5.30795	0.0442948	0.0525726
P51_NC_S1_L2.sc32	Progenitor	-3.28622	4.76811	0.0216015	-0.000244491
P51_NC_S1_L2.sc85	Progenitor	-3.62193	6.89765	0.029023	0.0167131
P51_NC_S1_L2.sc37	Progenitor	-5.12113	3.51559	0.0259023	0.0102952
P51_NC_S1_L2.sc38	Progenitor	-5.94394	5.20765	0.0422956	0.0474401
P51_NC_S1_L2.sc40	Progenitor	-3.3723	4.67778	0.0225291	0.00428165
P51_NC_S1_L2.sc41	Progenitor	-4.65127	5.09675	0.0430802	0.0499756
P51_NC_S1_L2.sc45	Progenitor	-4.51075	4.36084	0.0296691	0.0178017
P51_NC_S1_L2.sc95	Progenitor	-3.24914	4.80745	0.0194072	-0.00707741
P51_NC_S1_L2.sc64	Progenitor	-3.3057	4.76206	0.0191648	-0.00647721
P51_NC_S1_L2.sc68	Progenitor	-4.70941	4.68957	0.0322218	0.0235791
P51_NC_S1_L3.sc2	Progenitor	-4.01142	4.25464	0.0220761	0.000464288
P51_NC_S1_L3.sc13	Progenitor	-4.85802	6.72168	0.0363329	0.0331612
P51_NC_S1_L3.sc14	Progenitor	-5.44352	4.80752	0.0364197	0.0330214
P51_NC_S1_L3.sc1	Progenitor	-6.11976	4.95335	0.0375535	0.036095
P51_NC_S1_L3.sc70	Progenitor	-3.87007	-1.37459	0.0126482	-0.0267861
P51_NC_S1_L3.sc73	Progenitor	-3.62981	6.28995	0.0347829	0.0294767
P51_NC_S1_L3.sc18	Progenitor	-8.04472	4.96282	0.0256452	0.00859332
P51_NC_S1_L3.sc19	Progenitor	-5.21398	4.58485	0.0347415	0.0293759
P51_NC_S1_L3.sc27	Progenitor	-3.42812	6.04849	0.0417133	0.0450572
P51_NC_S1_L3.sc30	Progenitor	-6.08782	4.78469	0.044596	0.0533604
P51_NC_S1_L3.sc37	Progenitor	-5.37239	5.04004	0.037467	0.0358213
P51_NC_S1_L3.sc38	Progenitor	-5.02335	5.76111	0.041086	0.044174
P51_NC_S1_L3.sc89	Progenitor	-5.66408	4.78104	0.037344	0.0351878
P51_NC_S1_L3.sc41	Progenitor	-5.84539	5.15806	0.0376226	0.0354139
P51_NC_S1_L3.sc42	Progenitor	-5.38956	4.0335	0.0289368	0.0169545
P51_NC_S1_L3.sc90	Progenitor	-4.54495	5.90236	0.0336968	0.0269029
P51_NC_S1_L3.sc11	Progenitor	-4.55501	4.21754	0.0241752	0.00565224
P51_NC_S1_L3.sc94	Progenitor	-5.51618	5.22212	0.0386114	0.0380029
P51_NC_S1_L3.sc50	Progenitor	-4.6374	4.51061	0.0303063	0.0198996
P51_NC_S1_L3.sc58	Progenitor	-6.14299	5.04721	0.037817	0.0365701
P51_NC_S1_L3.sc61	Progenitor	-4.76944	6.27029	0.0361877	0.0326582
P51_NC_S1_L3.sc66	Progenitor	-4.64266	4.22858	0.0270917	0.0112513
P51_NC_S1_L4.sc15	Progenitor	-6.56264	5.11024	0.0429434	0.0489675
P51_NC_S1_L4.sc17	Progenitor	-5.02532	6.2045	0.0421283	0.0478307
P51_NC_S1_L4.sc18	Progenitor	-4.00708	6.00866	0.0320537	0.0231515
P51_NC_S1_L4.sc19	Progenitor	-4.68219	4.73878	0.0213919	-0.000803799
P51_NC_S1_L4.sc24	Progenitor	-3.7526	7.00563	0.0238926	0.00553135
P51_NC_S1_L4.sc26	Progenitor	-3.40099	4.03502	0.0138422	-0.0231965
P51_NC_S1_L4.sc12	Progenitor	-3.29319	4.24068	0.0138566	-0.0190645
P51_NC_S1_L4.sc32	Progenitor	-6.88963	5.05019	0.0374171	0.0361061
P51_NC_S1_L4.sc7	Progenitor	-3.67741	5.84705	0.02461	0.006173
P51_NC_S1_L4.sc86	Progenitor	-4.12353	4.16965	0.0183573	-0.00815471
P51_NC_S1_L4.sc38	Progenitor	-5.03627	6.02489	0.0439752	0.051858
P51_NC_S1_L4.sc87	Progenitor	-4.52512	6.35241	0.0370273	0.0345598
P51_NC_S1_L4.sc40	Progenitor	-3.66732	3.97455	0.0213091	-0.00166226
P51_NC_S1_L4.sc43	Progenitor	-5.90263	5.15919	0.0412753	0.0444615
P51_NC_S1_L4.sc92	Progenitor	-3.95025	4.88794	0.0283883	0.0161003
P51_NC_S1_L4.sc47	Progenitor	-4.57055	4.36006	0.0288591	0.0165641
P51_NC_S1_L4.sc62	Progenitor	-5.33904	4.16299	0.026317	0.0122451
P51_NC_S1_L4.sc66	Progenitor	-5.14527	4.62413	0.0304687	0.0205771
P51_NC_S1_L4.sc68	Progenitor	-5.46828	4.47731	0.0337251	0.0266674
P52_NC_S1_L1.sc45	Progenitor	-3.56722	4.90425	0.0274247	0.0137946
P52_NC_S1_L1.sc96	Progenitor	-5.40488	4.30432	0.0268743	0.0126919
P52_NC_S1_L2.sc83	Progenitor	-4.51644	4.37222	0.0218347	2.85106e-05
P52_NC_S1_L2.sc48	Progenitor	-5.87739	4.74102	0.0242539	0.00658996
P52_NC_S1_L3.sc77	Progenitor	-5.16999	3.65908	0.0250072	0.00762615
P52_NC_S1_L3.sc12	Progenitor	-5.48981	4.58895	0.0221377	0.00200521
P52_NC_S1_L3.sc32	Progenitor	-4.60875	6.00534	0.0269642	0.012102
P52_NC_S1_L3.sc84	Progenitor	-5.67707	4.60154	0.0257122	0.00946554
P52_NC_S1_L3.sc93	Progenitor	-6.07351	4.92574	0.0279979	0.0157625
P52_NC_S1_L3.sc94	Progenitor	-5.23167	3.88975	0.0295915	0.016924
P52_NC_S1_L3.sc53	Progenitor	-5.59758	5.33098	0.0366205	0.0334571
P52_NC_S1_L4.sc90	Progenitor	-4.19157	6.12039	0.0235068	0.00733711
P51_NC_S1_L1.sc71	Cycling_P	-7.62203	4.82625	0.025664	0.00785679
P51_NC_S1_L1.sc31	Cycling_P	-7.16781	5.00905	0.0351047	0.0314167
P51_NC_S1_L1.sc7	Cycling_P	-7.26065	4.70731	0.026517	0.010843
P51_NC_S1_L1.sc34	Cycling_P	-8.47602	5.31922	0.038107	0.0399944
P51_NC_S1_L1.sc93	Cycling_P	-8.40367	4.92123	0.0259601	0.00898217
P51_NC_S1_L1.sc58	Cycling_P	-7.51828	4.89637	0.0296784	0.0173331
P51_NC_S1_L2.sc71	Cycling_P	-8.62154	5.18978	0.0347596	0.0305053
P51_NC_S1_L2.sc36	Cycling_P	-8.19632	4.87288	0.0290347	0.0179171
P51_NC_S1_L2.sc89	Cycling_P	-8.35926	5.33894	0.0425207	0.0483309
P51_NC_S1_L2.sc93	Cycling_P	-7.04682	5.1815	0.0304755	0.0212476
P51_NC_S1_L2.sc59	Cycling_P	-7.70498	5.15244	0.0279669	0.0136874
P51_NC_S1_L3.sc15	Cycling_P	-8.2555	5.30915	0.0374448	0.0357826
P51_NC_S1_L3.sc32	Cycling_P	-7.30341	4.83047	0.0370972	0.0345038
P51_NC_S1_L3.sc44	Cycling_P	-8.23879	5.43777	0.0457697	0.0548211
P51_NC_S1_L3.sc49	Cycling_P	-7.96982	5.00746	-0.00285748	0.00204889
P51_NC_S1_L3.sc95	Cycling_P	-8.5007	5.33388	0.0349162	0.0291584
P51_NC_S1_L4.sc2	Cycling_P	-7.37956	4.86795	0.0337669	0.0273094
P51_NC_S1_L4.sc71	Cycling_P	-7.01861	4.9988	0.0360859	0.0320042
P51_NC_S1_L4.sc6	Cycling_P	-8.5044	5.36055	0.0322013	0.0245192
P51_NC_S1_L4.sc21	Cycling_P	-8.37751	4.82426	0.0267069	0.0109896
P51_NC_S1_L4.sc27	Cycling_P	-8.28362	4.85651	0.03233	0.023712
P51_NC_S1_L4.sc88	Cycling_P	-8.51612	4.9994	0.0296411	0.0173389
P51_NC_S1_L4.sc96	Cycling_P	-8.44974	5.07454	0.031872	0.0241995
P52_NC_S1_L1.sc59	Cycling_P	-8.59463	5.20247	0.0227677	0.00495445
P52_NC_S1_L1.sc66	Cycling_P	-8.37282	5.3854	0.0367202	0.0345557
P52_NC_S1_L2.sc71	Cycling_P	-7.90139	4.86205	-0.0313518	0.00317382
P52_NC_S1_L2.sc28	Cycling_P	-8.27636	4.73764	0.0218995	-6.14408e-05
P52_NC_S1_L3.sc51	Cycling_P	-7.3417	4.98286	0.0190042	-0.00459118
P52_NC_S1_L3.sc63	Cycling_P	-8.23552	5.06904	0.0223622	0.00157248
P52_NC_S1_L4.sc50	Cycling_P	-8.4446	5.00773	0.019052	-0.00341682
P51_NC_S1_L1.sc69	Pre_Neck	-3.00291	-0.310613	0.0118526	-0.0293983
P51_NC_S1_L1.sc6	Pre_Neck	-3.32849	1.06553	0.0209053	0.000631796
P51_NC_S1_L1.sc78	Pre_Neck	0.884346	-0.70554	0.0170329	-0.0105227
P51_NC_S1_L1.sc89	Pre_Neck	-4.39838	1.6474	0.0342809	0.0279883
P51_NC_S1_L2.sc75	Pre_Neck	-3.09521	7.43889	0.0230683	0.00440486
P51_NC_S1_L2.sc79	Pre_Neck	-2.02387	-0.192141	0.0127398	-0.0266442
P51_NC_S1_L3.sc4	Pre_Neck	-3.40593	0.494122	0.0249578	0.0070756
P51_NC_S1_L3.sc40	Pre_Neck	-1.32894	-0.27978	0.0187805	-0.00860759
P51_NC_S1_L4.sc13	Pre_Neck	-3.67748	1.52939	0.021266	-0.00247342
P51_NC_S1_L4.sc35	Pre_Neck	1.37114	-1.16314	0.0175175	-0.00961912
P51_NC_S1_L4.sc45	Pre_Neck	-3.8233	1.37213	0.0229968	0.00321729
P51_NC_S1_L4.sc57	Pre_Neck	-3.86667	0.859906	0.0238925	0.00566675
P52_NC_S1_L1.sc13	Pre_Neck	1.97021	-1.91285	-0.00268885	-0.023979
P52_NC_S1_L1.sc1	Pre_Neck	1.86844	-1.73743	0.0122788	-0.0122183
P52_NC_S1_L1.sc70	Pre_Neck	9.97248	-0.321407	-0.0408337	0.00176333
P52_NC_S1_L1.sc10	Pre_Neck	-3.28494	0.311797	0.0218094	0.000460704
P52_NC_S1_L1.sc74	Pre_Neck	-4.18406	1.81032	0.0301504	0.0194001
P52_NC_S1_L1.sc22	Pre_Neck	-3.72665	0.922404	0.0215637	-0.000700415
P52_NC_S1_L1.sc25	Pre_Neck	0.595695	-1.01429	0.00917056	-0.0158296
P52_NC_S1_L1.sc80	Pre_Neck	-4.34939	1.73127	0.0260977	0.00939631
P52_NC_S1_L1.sc31	Pre_Neck	-3.04101	-0.286588	0.0153722	-0.0180263
P52_NC_S1_L1.sc87	Pre_Neck	-3.67396	0.653788	0.0147463	-0.0174879
P52_NC_S1_L1.sc40	Pre_Neck	-4.31964	1.38952	0.0239484	0.00574625
P52_NC_S1_L1.sc95	Pre_Neck	1.80922	-1.82535	0.00628608	-0.0273874
P52_NC_S1_L1.sc54	Pre_Neck	1.97875	-2.12862	0.0071758	-0.02493
P52_NC_S1_L1.sc55	Pre_Neck	1.9058	-1.9825	0.0053834	-0.0318437
P52_NC_S1_L1.sc63	Pre_Neck	-4.09906	1.17528	0.0223582	0.00177457
P52_NC_S1_L2.sc13	Pre_Neck	-5.00674	5.50785	0.0139838	-0.0015804
P52_NC_S1_L2.sc24	Pre_Neck	-4.44237	1.59565	0.0242086	0.00990734
P52_NC_S1_L2.sc81	Pre_Neck	0.973422	-0.557643	0.0128404	-0.00560498
P52_NC_S1_L2.sc30	Pre_Neck	-4.36228	1.32784	0.00823189	-0.00474865
P52_NC_S1_L2.sc86	Pre_Neck	5.49723	-0.305642	-0.0259639	-0.00892655
P52_NC_S1_L2.sc49	Pre_Neck	-4.53921	1.91494	0.0220653	0.00070333
P52_NC_S1_L2.sc95	Pre_Neck	-4.20009	1.11442	0.0191248	-0.00491696
P52_NC_S1_L3.sc13	Pre_Neck	-3.89842	1.84213	0.0236045	0.00547021
P52_NC_S1_L3.sc14	Pre_Neck	-4.67424	2.43027	0.0177682	-0.0114557
P52_NC_S1_L3.sc69	Pre_Neck	-4.12387	1.29414	0.0206203	-0.00167954
P52_NC_S1_L3.sc17	Pre_Neck	-3.6212	0.644905	0.0192957	-0.00764307
P52_NC_S1_L3.sc72	Pre_Neck	0.283265	-0.557551	0.00441675	-0.0180079
P52_NC_S1_L3.sc10	Pre_Neck	-2.92052	-0.307754	0.0124946	-0.0236144
P52_NC_S1_L3.sc74	Pre_Neck	-3.85196	1.41985	0.0310252	0.0219757
P52_NC_S1_L3.sc19	Pre_Neck	2.05354	-1.63909	-0.0109211	-0.0154164
P52_NC_S1_L3.sc21	Pre_Neck	-5.45784	6.94387	0.0277747	0.017728
P52_NC_S1_L3.sc26	Pre_Neck	-3.54715	1.21736	0.0229047	0.0051816
P52_NC_S1_L3.sc27	Pre_Neck	-1.58532	-0.245992	0.00674234	-0.0364105
P52_NC_S1_L3.sc81	Pre_Neck	-3.69252	1.08983	0.0254203	0.00898417
P52_NC_S1_L3.sc31	Pre_Neck	-3.86123	1.66879	0.0271556	0.0112875
P52_NC_S1_L3.sc85	Pre_Neck	-3.1266	1.02213	0.0158262	-0.0131683
P52_NC_S1_L3.sc38	Pre_Neck	1.73972	-1.59823	0.0170124	-0.00673167
P52_NC_S1_L3.sc42	Pre_Neck	1.56112	-1.52492	0.00922592	-0.0249293
P52_NC_S1_L3.sc91	Pre_Neck	-3.89515	1.18874	0.0246117	0.00786328
P52_NC_S1_L3.sc45	Pre_Neck	-3.49228	0.691977	0.018916	-0.00739275
P52_NC_S1_L3.sc11	Pre_Neck	-4.00896	1.70383	0.022304	0.0024529
P52_NC_S1_L3.sc46	Pre_Neck	-3.04236	0.26178	0.0135943	-0.0201938
P52_NC_S1_L3.sc52	Pre_Neck	-4.20565	1.62927	0.0231568	0.00348191
P52_NC_S1_L3.sc55	Pre_Neck	-3.38276	0.529606	0.0154284	-0.0167244
P52_NC_S1_L3.sc56	Pre_Neck	-0.896228	-0.298438	0.00602689	-0.0384678
P52_NC_S1_L3.sc58	Pre_Neck	1.82364	-1.65548	0.00962484	-0.0154945
P52_NC_S1_L3.sc65	Pre_Neck	1.95223	-1.73663	0.0014054	-0.0207736
P52_NC_S1_L3.sc66	Pre_Neck	-3.58744	1.12988	0.0224465	0.00253095
P52_NC_S1_L4.sc14	Pre_Neck	-3.61275	1.34693	0.0222553	0.00189493
P52_NC_S1_L4.sc19	Pre_Neck	-4.24455	1.51771	0.0195559	-0.00256566
P52_NC_S1_L4.sc5	Pre_Neck	1.09299	-0.722371	0.0153732	-0.00575893
P52_NC_S1_L4.sc12	Pre_Neck	1.14782	-1.93884	0.00948445	-0.0289598
P52_NC_S1_L4.sc80	Pre_Neck	0.777732	-1.17951	0.00110645	-0.0403858
P52_NC_S1_L4.sc49	Pre_Neck	5.66527	-0.255857	-0.024704	-0.0116551
P52_NC_S1_L4.sc58	Pre_Neck	-3.2916	7.39314	-0.0159834	-0.015561
P52_NC_S1_L4.sc68	Pre_Neck	-3.91336	1.08696	0.020171	0.000514317
P51_NC_S1_L1.sc13	Neck	-1.58029	-2.23188	0.00660409	-0.0371947
P51_NC_S1_L1.sc70	Neck	-3.7619	-1.53405	0.0121605	-0.0253361
P51_NC_S1_L1.sc17	Neck	-0.372142	-3.27988	-0.000189493	-0.0413634
P51_NC_S1_L1.sc73	Neck	-0.420865	-2.41743	0.00679266	-0.0403068
P51_NC_S1_L1.sc22	Neck	-1.63801	-3.20832	0.00886652	-0.034394
P51_NC_S1_L1.sc26	Neck	-1.99857	-1.02162	0.00690991	-0.0382775
P51_NC_S1_L1.sc81	Neck	0.784872	-4.75697	0.00293705	-0.0490148
P51_NC_S1_L1.sc29	Neck	-1.40995	-0.345729	0.0104037	-0.0311421
P51_NC_S1_L1.sc33	Neck	-3.76862	-1.4631	0.0147857	-0.0214358
P51_NC_S1_L1.sc37	Neck	-1.77345	-2.78059	0.00606784	-0.0411671
P51_NC_S1_L1.sc38	Neck	-2.26425	-2.56464	0.00633923	-0.0393139
P51_NC_S1_L1.sc87	Neck	-3.09396	-1.84939	0.0151216	-0.0203519
P51_NC_S1_L1.sc41	Neck	-3.92225	-1.4484	0.0161296	-0.0178259
P51_NC_S1_L1.sc91	Neck	-1.15267	-1.5995	0.00663245	-0.0391047
P51_NC_S1_L1.sc95	Neck	-3.56558	-1.55724	0.00766118	-0.0368856
P51_NC_S1_L1.sc50	Neck	-2.89669	-1.41331	0.00997335	-0.0326742
P51_NC_S1_L1.sc54	Neck	-2.21074	-2.12165	0.00529549	-0.0431479
P51_NC_S1_L1.sc60	Neck	-3.13635	-2.14517	0.0107349	-0.0282238
P51_NC_S1_L1.sc62	Neck	-2.6667	-1.5824	0.00513599	-0.0432699
P51_NC_S1_L1.sc63	Neck	-2.77618	-2.37703	0.00587808	-0.0412089
P51_NC_S1_L1.sc65	Neck	-2.43407	-2.30054	0.00614258	-0.0398694
P51_NC_S1_L1.sc67	Neck	-2.20263	-1.18721	0.00537904	-0.0430577
P51_NC_S1_L2.sc25	Neck	-1.04196	-3.66253	0.00545805	-0.0425504
P51_NC_S1_L2.sc80	Neck	0.377503	-2.30492	0.00223648	-0.045026
P51_NC_S1_L2.sc33	Neck	-1.01536	-2.30431	0.00544426	-0.0424355
P51_NC_S1_L2.sc43	Neck	-0.521657	-2.10602	0.00384899	-0.0471813
P51_NC_S1_L2.sc96	Neck	-1.35291	-2.94096	0.00820079	-0.0362486
P51_NC_S1_L2.sc63	Neck	0.0815585	-2.30769	0.00584241	-0.0407619
P51_NC_S1_L3.sc69	Neck	-0.665436	-0.310307	0.0152184	-0.0187634
P51_NC_S1_L3.sc72	Neck	-0.970232	-3.20939	0.00620349	-0.0396228
P51_NC_S1_L3.sc75	Neck	-0.613939	-0.741203	0.00679317	-0.0382202
P51_NC_S1_L3.sc25	Neck	-0.749331	-3.70592	0.00623056	-0.0393631
P51_NC_S1_L3.sc81	Neck	0.155804	-2.38851	0.00550589	-0.041979
P51_NC_S1_L3.sc3	Neck	-0.467681	-1.79204	0.0166411	-0.0154256
P51_NC_S1_L3.sc29	Neck	-1.74915	-1.27247	0.00847785	-0.0340999
P51_NC_S1_L3.sc31	Neck	-0.375844	-1.64241	0.0052751	-0.0425372
P51_NC_S1_L3.sc83	Neck	-0.302574	-0.851464	0.00541303	-0.0421759
P51_NC_S1_L3.sc87	Neck	-1.00602	-2.73617	0.00460673	-0.0441251
P51_NC_S1_L3.sc9	Neck	-3.1284	3.65121	0.00840668	-0.0337195
P51_NC_S1_L3.sc91	Neck	-1.18837	-3.10913	0.00597386	-0.0416075
P51_NC_S1_L3.sc92	Neck	-1.34366	-3.32464	0.0102277	-0.0328461
P51_NC_S1_L3.sc51	Neck	0.39587	-2.38445	0.00439702	-0.0451576
P51_NC_S1_L3.sc57	Neck	0.155669	-0.631361	0.00465852	-0.0402748
P51_NC_S1_L3.sc60	Neck	-1.04987	-2.63492	0.0077573	-0.0381186
P51_NC_S1_L3.sc63	Neck	-0.444601	-0.730323	0.0113787	-0.0281172
P51_NC_S1_L3.sc67	Neck	-0.0931517	-1.30448	0.0142849	-0.0206462
P51_NC_S1_L3.sc68	Neck	-1.53703	-1.51892	0.00895268	-0.0353321
P51_NC_S1_L4.sc16	Neck	-2.57113	-0.946699	0.0124158	-0.0242262
P51_NC_S1_L4.sc22	Neck	0.0110191	-0.519914	0.0055455	-0.0407045
P51_NC_S1_L4.sc77	Neck	0.205923	-2.2836	0.00498434	-0.0432438
P51_NC_S1_L4.sc78	Neck	0.171879	-2.52354	0.00448731	-0.0441204
P51_NC_S1_L4.sc28	Neck	-0.826579	-3.44713	0.00420207	-0.0455587
P51_NC_S1_L4.sc3	Neck	-1.06958	-2.19746	0.0057876	-0.0417247
P51_NC_S1_L4.sc29	Neck	-1.59193	-2.57378	0.0054158	-0.0423338
P51_NC_S1_L4.sc31	Neck	-0.402907	-2.62216	0.00478431	-0.0444783
P51_NC_S1_L4.sc83	Neck	-1.32013	-1.72153	0.00561554	-0.0423978
P51_NC_S1_L4.sc84	Neck	-3.6849	-1.40827	0.0135563	-0.0243897
P51_NC_S1_L4.sc33	Neck	-0.405269	-3.65901	0.00694175	-0.0296291
P51_NC_S1_L4.sc36	Neck	-1.59757	-0.921495	0.0106793	-0.0303381
P51_NC_S1_L4.sc42	Neck	-1.34408	-1.78238	0.00454896	-0.0441056
P51_NC_S1_L4.sc46	Neck	0.361148	-2.0193	0.00357378	-0.0483637
P51_NC_S1_L4.sc61	Neck	-1.78534	-3.1762	0.00579233	-0.0418532
P51_NC_S1_L4.sc64	Neck	-2.94693	-2.32243	0.00538673	-0.0414779
P51_NC_S1_L4.sc67	Neck	-1.67051	-2.83558	0.017024	-0.0110907
P52_NC_S1_L1.sc14	Neck	-2.37791	-1.88237	0.00496219	-0.0434276
P52_NC_S1_L1.sc15	Neck	-2.65352	-2.33394	0.00525874	-0.0395925
P52_NC_S1_L1.sc16	Neck	-2.43593	-1.46906	0.00559952	-0.038526
P52_NC_S1_L1.sc71	Neck	-1.10115	-3.32792	0.00365762	-0.0448934
P52_NC_S1_L1.sc17	Neck	-0.090516	-1.02846	0.0054982	-0.0382846
P52_NC_S1_L1.sc77	Neck	-0.155983	-0.63197	0.00220677	-0.0478211
P52_NC_S1_L1.sc26	Neck	-1.71078	-1.15555	0.00431091	-0.0433481
P52_NC_S1_L1.sc12	Neck	-1.66438	-3.14975	0.00264526	-0.0481017
P52_NC_S1_L1.sc27	Neck	-2.79726	-2.17191	0.00443218	-0.043728
P52_NC_S1_L1.sc28	Neck	0.398645	-2.6614	0.00344638	-0.0472744
P52_NC_S1_L1.sc29	Neck	-3.78736	-1.47717	0.0125794	-0.0262327
P52_NC_S1_L1.sc30	Neck	-1.40766	-0.382803	0.00573309	-0.039319
P52_NC_S1_L1.sc32	Neck	-0.672863	-3.51882	0.00534356	-0.0398522
P52_NC_S1_L1.sc84	Neck	-2.70772	-2.16909	0.00317805	-0.0482334
P52_NC_S1_L1.sc35	Neck	-2.08355	-1.77228	0.00351181	-0.0434496
P52_NC_S1_L1.sc85	Neck	-1.15836	-3.48069	0.00275653	-0.0453392
P52_NC_S1_L1.sc38	Neck	-0.724234	-0.356663	0.00382147	-0.0432982
P52_NC_S1_L1.sc89	Neck	5.32115	-0.790047	-0.00507817	-0.0410994
P52_NC_S1_L1.sc41	Neck	-0.429188	-1.26108	0.00330272	-0.0457128
P52_NC_S1_L1.sc9	Neck	-0.0686226	-1.23954	-0.0300141	-0.0159133
P52_NC_S1_L1.sc43	Neck	-1.95624	-2.35536	0.00206559	-0.0475457
P52_NC_S1_L1.sc44	Neck	-0.179015	-0.588885	0.00134007	-0.0497689
P52_NC_S1_L1.sc11	Neck	-2.98345	-2.40451	0.00570429	-0.0411923
P52_NC_S1_L1.sc48	Neck	-0.750564	-3.48984	0.00337766	-0.0474736
P52_NC_S1_L1.sc49	Neck	-0.427096	-0.609686	0.00187274	-0.0494859
P52_NC_S1_L1.sc53	Neck	-0.905528	-3.59595	0.00393906	-0.0449971
P52_NC_S1_L1.sc56	Neck	-0.688545	-2.58905	0.00317946	-0.0471956
P52_NC_S1_L1.sc65	Neck	-1.05619	-2.57339	0.00458121	-0.0421619
P52_NC_S1_L1.sc67	Neck	-0.224834	-0.752356	0.00288054	-0.0445129
P52_NC_S1_L2.sc1	Neck	-0.698706	-2.82414	0.00395688	-0.0451929
P52_NC_S1_L2.sc17	Neck	0.0942549	-1.85562	0.00234852	-0.0380295
P52_NC_S1_L2.sc10	Neck	-0.620425	-0.399506	0.00840066	-0.0303633
P52_NC_S1_L2.sc18	Neck	-0.487183	-1.08764	-0.000127234	-0.0474382
P52_NC_S1_L2.sc74	Neck	0.374825	-2.07731	0.00195619	-0.0493331
P52_NC_S1_L2.sc20	Neck	-1.88334	-2.45379	0.00127806	-0.0491872
P52_NC_S1_L2.sc26	Neck	-0.882433	-1.09195	0.00153002	-0.0502421
P52_NC_S1_L2.sc79	Neck	-1.43724	-2.304	0.00317646	-0.0442984
P52_NC_S1_L2.sc80	Neck	-2.13208	-2.21522	0.00329011	-0.0416486
P52_NC_S1_L2.sc29	Neck	-1.11651	-0.474523	0.0113316	-0.0242082
P52_NC_S1_L2.sc84	Neck	-2.1972	-2.7503	0.00475763	-0.0406441
P52_NC_S1_L2.sc38	Neck	-2.8339	-2.22604	-0.0084371	-0.0365234
P52_NC_S1_L2.sc39	Neck	-1.97224	-2.26406	0.00198345	-0.0496575
P52_NC_S1_L2.sc88	Neck	0.491769	-1.13732	0.00287504	-0.0425789
P52_NC_S1_L2.sc47	Neck	-2.27192	-2.19683	0.00237359	-0.0487932
P52_NC_S1_L2.sc94	Neck	-0.0836278	-0.467415	0.00539976	-0.0332365
P52_NC_S1_L2.sc96	Neck	-2.98481	-0.818797	0.0135755	-0.0214861
P52_NC_S1_L2.sc56	Neck	-0.609541	-3.76226	0.00286465	-0.0440732
P52_NC_S1_L2.sc59	Neck	-2.28331	-1.79899	0.00404343	-0.0433675
P52_NC_S1_L2.sc67	Neck	-1.09514	-0.775551	0.00369432	-0.0387984
P52_NC_S1_L3.sc15	Neck	-1.15434	-3.47297	0.0029093	-0.0480658
P52_NC_S1_L3.sc1	Neck	0.569871	-2.54193	0.00122853	-0.0530696
P52_NC_S1_L3.sc16	Neck	-1.5739	-2.48322	0.003829	-0.0429975
P52_NC_S1_L3.sc71	Neck	-1.61129	-2.98673	0.00607682	-0.0382453
P52_NC_S1_L3.sc75	Neck	-1.42941	-2.816	0.00402755	-0.0440813
P52_NC_S1_L3.sc20	Neck	-2.69678	-1.42478	0.00864835	-0.0321417
P52_NC_S1_L3.sc22	Neck	-1.90316	-0.379616	0.00800113	-0.033175
P52_NC_S1_L3.sc24	Neck	-2.69622	-1.20309	0.00533256	-0.0393876
P52_NC_S1_L3.sc25	Neck	-1.53811	-0.710556	0.00512654	-0.0411141
P52_NC_S1_L3.sc76	Neck	-1.00224	-1.81077	0.00312758	-0.0483775
P52_NC_S1_L3.sc78	Neck	-0.600271	-1.97266	0.00449689	-0.043525
P52_NC_S1_L3.sc79	Neck	-1.4561	-1.8458	0.0025295	-0.0483644
P52_NC_S1_L3.sc80	Neck	-2.51576	-1.25027	0.00403614	-0.0440832
P52_NC_S1_L3.sc37	Neck	-2.73931	-1.23655	0.00639664	-0.0397915
P52_NC_S1_L3.sc88	Neck	-1.41149	-1.11881	0.00607626	-0.0386827
P52_NC_S1_L3.sc9	Neck	-1.50766	-1.89299	0.00513871	-0.0402907
P52_NC_S1_L3.sc90	Neck	-0.29771	-1.0317	0.0020695	-0.0462819
P52_NC_S1_L3.sc48	Neck	-3.04776	-1.41779	0.00655101	-0.038507
P52_NC_S1_L3.sc95	Neck	-1.83332	-1.9949	0.00416168	-0.0439687
P52_NC_S1_L3.sc50	Neck	-2.24356	-0.903307	0.00600032	-0.0385148
P52_NC_S1_L3.sc54	Neck	-2.7559	-1.47137	0.00629472	-0.0389303
P52_NC_S1_L3.sc57	Neck	-0.797887	-1.53514	0.00245912	-0.0486049
P52_NC_S1_L3.sc64	Neck	-1.80624	-0.671362	0.00503568	-0.0408327
P52_NC_S1_L3.sc67	Neck	-0.39977	-0.55699	0.00240195	-0.0450468
P52_NC_S1_L3.sc68	Neck	-2.75681	-1.91539	0.00564432	-0.0403694
P52_NC_S1_L4.sc69	Neck	-1.97417	-2.18783	0.00353726	-0.0434134
P52_NC_S1_L4.sc16	Neck	0.236559	-1.19904	0.00065374	-0.0458248
P52_NC_S1_L4.sc18	Neck	-2.24979	-2.42533	-0.00274511	-0.0450893
P52_NC_S1_L4.sc25	Neck	-0.524974	-3.84724	-0.0234707	-0.0217238
P52_NC_S1_L4.sc26	Neck	0.54161	-1.04342	-0.00517502	-0.0399431
P52_NC_S1_L4.sc35	Neck	-2.0912	-1.73775	0.00595099	-0.0368186
P52_NC_S1_L4.sc37	Neck	-0.71745	-0.999597	0.0016454	-0.0498338
P52_NC_S1_L4.sc87	Neck	-0.747908	-0.65634	0.00218807	-0.048718
P52_NC_S1_L4.sc91	Neck	-0.297637	-0.424348	0.00303131	-0.0400046
P52_NC_S1_L4.sc43	Neck	-2.29181	-1.77983	0.00412113	-0.0435392
P52_NC_S1_L4.sc45	Neck	0.0755982	-0.886235	-0.00360864	-0.0449111
P52_NC_S1_L4.sc11	Neck	-0.262693	-2.10218	0.00362324	-0.0444287
P52_NC_S1_L4.sc46	Neck	-0.0928295	-2.46293	0.00183964	-0.049917
P52_NC_S1_L4.sc48	Neck	-0.577087	-2.40557	0.00200584	-0.0509538
P52_NC_S1_L4.sc94	Neck	-1.13231	-1.34778	0.00137123	-0.0474283
P52_NC_S1_L4.sc53	Neck	-0.568232	-2.35517	0.00258746	-0.0486148
P52_NC_S1_L4.sc55	Neck	-1.51251	-1.97338	0.00519123	-0.0400308
P52_NC_S1_L4.sc57	Neck	6.17821	-5.63315	-0.0214035	-0.0217671
P52_NC_S1_L4.sc60	Neck	0.323485	-1.54579	0.00139624	-0.0500443
P52_NC_S1_L4.sc61	Neck	-1.62101	-1.6494	0.00304608	-0.0452666
P52_NC_S1_L4.sc67	Neck	-1.66632	-1.98395	0.00294007	-0.0479256
P51_NC_S1_L1.sc28	Chief	1.39761	-5.23541	-0.00118095	-0.0775112
P51_NC_S1_L1.sc35	Chief	0.399926	-4.51414	0.00213332	-0.0541457
P51_NC_S1_L1.sc90	Chief	1.50926	-5.23067	-0.00105735	-0.0769512
P51_NC_S1_L1.sc46	Chief	1.80977	-3.93502	0.000743545	-0.0569073
P51_NC_S1_L1.sc51	Chief	1.26509	-5.29103	-0.00113833	-0.0777793
P51_NC_S1_L1.sc52	Chief	1.62823	-5.61537	-0.000412748	-0.0715283
P51_NC_S1_L1.sc53	Chief	1.30448	-5.02129	-0.00111111	-0.0780931
P51_NC_S1_L2.sc39	Chief	1.95087	-4.17319	-0.00194425	-0.0741571
P51_NC_S1_L2.sc92	Chief	1.83002	-4.35813	-0.00165701	-0.0788709
P51_NC_S1_L2.sc47	Chief	0.850923	-4.72942	-0.00121425	-0.0733139
P51_NC_S1_L2.sc52	Chief	1.41912	-4.3928	-0.000158554	-0.0688004
P51_NC_S1_L2.sc54	Chief	1.45353	-4.18909	-0.00120338	-0.0753276
P51_NC_S1_L2.sc66	Chief	1.91262	-3.99004	-0.00101534	-0.0769552
P51_NC_S1_L3.sc26	Chief	1.10995	-5.08045	-0.000697953	-0.0742998
P51_NC_S1_L3.sc36	Chief	2.0476	-4.71298	-0.00185665	-0.0745144
P51_NC_S1_L3.sc45	Chief	2.05631	-4.64688	-0.00118817	-0.0756511
P51_NC_S1_L3.sc55	Chief	1.87647	-5.0101	-0.000815398	-0.0749415
P51_NC_S1_L4.sc69	Chief	1.92968	-4.69209	-0.000138775	-0.0643901
P51_NC_S1_L4.sc41	Chief	1.60671	-5.14381	-0.00151518	-0.0770661
P52_NC_S1_L1.sc2	Chief	1.31124	-4.61354	0.0012661	-0.0545664
P52_NC_S1_L1.sc72	Chief	1.56476	-4.50152	-0.00240803	-0.0794284
P52_NC_S1_L1.sc18	Chief	1.59562	-4.53149	-0.0021595	-0.0793275
P52_NC_S1_L1.sc4	Chief	1.76739	-4.1347	-0.00178648	-0.074196
P52_NC_S1_L1.sc36	Chief	1.64708	-4.35835	-0.00257513	-0.0794284
P52_NC_S1_L1.sc86	Chief	1.74447	-4.88778	-0.00272464	-0.0794284
P52_NC_S1_L1.sc52	Chief	1.3992	-4.59168	-0.00113968	-0.0680143
P52_NC_S1_L2.sc73	Chief	1.71088	-4.20241	-0.00247586	-0.0769504
P52_NC_S1_L2.sc22	Chief	1.94996	-4.54271	-0.00221157	-0.0681556
P52_NC_S1_L2.sc25	Chief	1.07238	-5.19209	-0.000908593	-0.0634176
P52_NC_S1_L2.sc32	Chief	0.990944	-4.79144	-0.000973564	-0.0693776
P52_NC_S1_L2.sc58	Chief	1.71451	-4.44456	-0.00088711	-0.0682289
P52_NC_S1_L2.sc60	Chief	1.28754	-5.47347	-0.00262114	-0.0753263
P52_NC_S1_L3.sc3	Chief	1.42053	-4.85622	-0.00117763	-0.0726562
P52_NC_S1_L3.sc39	Chief	1.94002	-4.33763	-0.00256216	-0.0794284
P52_NC_S1_L3.sc43	Chief	1.73546	-4.9463	-0.00239159	-0.0723355
P52_NC_S1_L3.sc59	Chief	1.52277	-4.94831	-0.00248482	-0.0794284
P52_NC_S1_L4.sc29	Chief	1.42631	-5.37802	-0.00267487	-0.0794284
P52_NC_S1_L4.sc30	Chief	1.48017	-5.32717	-0.00269157	-0.079428
P52_NC_S1_L4.sc84	Chief	1.56462	-5.44207	-0.00277244	-0.0774483
P52_NC_S1_L4.sc36	Chief	1.77232	-3.76299	-0.00428278	-0.0650065
P51_NC_S1_L1.sc20	Perietal	8.16338	0.268203	-0.0629818	0.0190897
P51_NC_S1_L1.sc80	Perietal	9.23073	0.106206	-0.065758	0.0232279
P51_NC_S1_L1.sc83	Perietal	5.50571	-0.67021	-0.0393038	-0.00487739
P51_NC_S1_L1.sc86	Perietal	8.88072	0.303698	-0.0438882	0.00706948
P51_NC_S1_L1.sc40	Perietal	7.59642	0.427551	-0.0780351	0.0320277
P51_NC_S1_L1.sc43	Perietal	9.54364	-0.337101	-0.0155288	0.00242285
P51_NC_S1_L1.sc94	Perietal	7.00537	-0.783531	-0.0411945	0.00504579
P51_NC_S1_L2.sc19	Perietal	6.64712	-0.775419	-0.035451	-0.00766918
P51_NC_S1_L2.sc30	Perietal	5.97905	-0.113397	-0.0810822	0.0342277
P51_NC_S1_L3.sc24	Perietal	9.82209	-0.233506	-0.00201936	-0.005438
P51_NC_S1_L3.sc7	Perietal	6.07295	-0.479119	-0.0859413	0.0384022
P51_NC_S1_L3.sc39	Perietal	7.4436	0.52688	-0.0675775	0.0230396
P51_NC_S1_L3.sc47	Perietal	7.01516	0.217358	-0.081179	0.0352332
P51_NC_S1_L4.sc25	Perietal	7.95586	0.191473	-0.0828129	0.0356465
P51_NC_S1_L4.sc90	Perietal	5.83247	-0.788327	-0.0436284	0.00493706
P51_NC_S1_L4.sc11	Perietal	9.18253	0.344034	0.00359193	0.00429808
P52_NC_S1_L1.sc19	Perietal	8.34909	0.4661	-0.0839078	0.0364748
P52_NC_S1_L1.sc5	Perietal	8.21789	0.81043	-0.0447135	0.00447171
P52_NC_S1_L1.sc20	Perietal	7.6044	-0.578544	-0.0821121	0.0352118
P52_NC_S1_L1.sc76	Perietal	7.78527	0.341363	-0.0758495	0.0292573
P52_NC_S1_L1.sc78	Perietal	7.46773	0.770651	-0.0809014	0.0344187
P52_NC_S1_L1.sc79	Perietal	8.07863	0.0526777	-0.0807671	0.0344599
P52_NC_S1_L1.sc81	Perietal	7.0224	-0.520577	-0.0886815	0.0401478
P52_NC_S1_L1.sc3	Perietal	6.36796	-0.654627	-0.0739641	0.0282892
P52_NC_S1_L1.sc8	Perietal	9.01567	0.44649	-0.081653	0.0349965
P52_NC_S1_L1.sc39	Perietal	6.4304	-0.028024	-0.0939722	0.0438613
P52_NC_S1_L1.sc88	Perietal	6.13021	-0.67835	-0.089674	0.0406616
P52_NC_S1_L1.sc91	Perietal	9.27627	-0.44262	-0.0842907	0.0372189
P52_NC_S1_L1.sc47	Perietal	7.12402	0.780363	-0.0798633	0.0334152
P52_NC_S1_L1.sc50	Perietal	7.30899	-0.354641	-0.0811505	0.0341884
P52_NC_S1_L1.sc68	Perietal	6.44139	-0.037744	-0.0939582	0.0432111
P52_NC_S1_L2.sc2	Perietal	8.02232	0.176373	-0.0825616	0.0361501
P52_NC_S1_L2.sc15	Perietal	5.78371	-0.0765641	-0.016199	-0.0134145
P52_NC_S1_L2.sc69	Perietal	6.56349	-0.114129	-0.0778758	0.0315706
P52_NC_S1_L2.sc16	Perietal	6.847	-0.647698	-0.065685	0.0212883
P52_NC_S1_L2.sc70	Perietal	8.41734	0.00968082	-0.0750788	0.0292052
P52_NC_S1_L2.sc72	Perietal	6.38585	-0.65862	-0.0752018	0.0289073
P52_NC_S1_L2.sc6	Perietal	7.14715	0.044859	-0.079529	0.0325169
P52_NC_S1_L2.sc76	Perietal	9.56163	-0.223884	-0.0511424	0.00860674
P52_NC_S1_L2.sc77	Perietal	7.07611	0.0131317	-0.074094	0.0286094
P52_NC_S1_L2.sc12	Perietal	8.81495	-0.144788	-0.0828894	0.0361837
P52_NC_S1_L2.sc4	Perietal	8.27474	0.395185	-0.0839529	0.0370602
P52_NC_S1_L2.sc3	Perietal	8.80089	0.127704	-0.0878606	0.0397648
P52_NC_S1_L2.sc82	Perietal	7.15056	0.778805	-0.0767682	0.0306175
P52_NC_S1_L2.sc33	Perietal	7.46534	-0.140761	-0.0837907	0.0366603
P52_NC_S1_L2.sc36	Perietal	7.03693	-0.57567	-0.0939722	0.0440282
P52_NC_S1_L2.sc37	Perietal	8.74018	-0.200849	-0.0796086	0.0336057
P52_NC_S1_L2.sc87	Perietal	9.27914	-0.0835229	-0.0785683	0.0328314
P52_NC_S1_L2.sc89	Perietal	8.01358	0.66063	-0.0894631	0.0407334
P52_NC_S1_L2.sc41	Perietal	7.87534	-0.370233	-0.0776523	0.0316737
P52_NC_S1_L2.sc42	Perietal	6.38589	-0.732924	-0.0904981	0.041296
P52_NC_S1_L2.sc43	Perietal	9.70961	-0.190119	-0.0318265	0.00289237
P52_NC_S1_L2.sc45	Perietal	7.59376	0.0946937	-0.0832782	0.0362932
P52_NC_S1_L2.sc92	Perietal	9.31091	-0.263519	-0.0795313	0.0336587
P52_NC_S1_L2.sc46	Perietal	8.47525	-0.249827	-0.0886917	0.0405523
P52_NC_S1_L2.sc51	Perietal	9.06938	-0.298221	-0.0783287	0.0334752
P52_NC_S1_L2.sc52	Perietal	9.17452	-0.0857276	-0.0799474	0.0339089
P52_NC_S1_L2.sc53	Perietal	6.1463	-0.595306	-0.0914672	0.0414806
P52_NC_S1_L2.sc54	Perietal	9.93077	-0.378388	-0.0381915	-0.00318245
P52_NC_S1_L2.sc55	Perietal	9.06568	0.195544	-0.0780669	0.0324217
P52_NC_S1_L2.sc57	Perietal	8.82071	0.0862647	-0.0905726	0.0414795
P52_NC_S1_L2.sc61	Perietal	9.84191	-0.275995	-0.0355895	-0.00217863
P52_NC_S1_L2.sc64	Perietal	6.75318	-0.223699	-0.0744493	0.0286452
P52_NC_S1_L2.sc66	Perietal	8.56303	-0.150422	-0.0831763	0.036949
P52_NC_S1_L2.sc68	Perietal	9.98249	-0.427876	-0.0426064	-0.0029082
P52_NC_S1_L3.sc73	Perietal	7.87691	0.738341	-0.0805142	0.0342099
P52_NC_S1_L3.sc28	Perietal	7.74867	0.792667	-0.0810167	0.034818
P52_NC_S1_L3.sc29	Perietal	7.73297	0.67489	-0.0783434	0.0311737
P52_NC_S1_L3.sc30	Perietal	6.92351	0.424596	-0.0813078	0.0342717
P52_NC_S1_L3.sc7	Perietal	5.44776	-0.570871	-0.034166	-0.0083794
P52_NC_S1_L3.sc8	Perietal	5.66313	-0.56073	-0.0835728	0.0359885
P52_NC_S1_L3.sc87	Perietal	8.51048	-0.375142	-0.0913046	0.0416731
P52_NC_S1_L3.sc40	Perietal	7.44543	-0.0482475	-0.0867225	0.0387262
P52_NC_S1_L3.sc89	Perietal	7.22164	0.55403	-0.0799249	0.033084
P52_NC_S1_L3.sc44	Perietal	8.14718	0.94271	-0.0851207	0.0379575
P52_NC_S1_L3.sc49	Perietal	7.60784	0.179846	-0.0841742	0.0376356
P52_NC_S1_L3.sc96	Perietal	7.6566	-0.0590321	-0.085537	0.0381311
P52_NC_S1_L3.sc60	Perietal	8.87478	0.137657	-0.0865621	0.0392899
P52_NC_S1_L3.sc61	Perietal	7.92539	-0.266033	-0.0765262	0.030259
P52_NC_S1_L3.sc62	Perietal	8.66329	0.342548	-0.0769952	0.0315369
P52_NC_S1_L4.sc13	Perietal	7.49366	-0.468452	-0.0803212	0.0334786
P52_NC_S1_L4.sc1	Perietal	8.10896	0.787924	-0.0870861	0.0393682
P52_NC_S1_L4.sc70	Perietal	8.88589	-0.400462	-0.0809744	0.0344215
P52_NC_S1_L4.sc71	Perietal	7.21128	-0.468909	-0.0938538	0.0431417
P52_NC_S1_L4.sc72	Perietal	7.5034	0.32331	-0.089706	0.0404808
P52_NC_S1_L4.sc10	Perietal	5.67631	-0.141407	-0.0312266	-0.00573995
P52_NC_S1_L4.sc74	Perietal	7.26862	0.681013	-0.0939722	0.0432712
P52_NC_S1_L4.sc75	Perietal	6.19267	-0.280734	-0.0923437	0.042279
P52_NC_S1_L4.sc6	Perietal	6.08076	-0.371737	-0.0935647	0.0433274
P52_NC_S1_L4.sc20	Perietal	8.1798	0.275216	-0.0666693	0.0228805
P52_NC_S1_L4.sc22	Perietal	9.35723	-0.36757	-0.0682811	0.0239515
P52_NC_S1_L4.sc24	Perietal	7.86456	-0.166249	-0.0884308	0.0399968
P52_NC_S1_L4.sc77	Perietal	8.6207	-0.0576844	-0.0868772	0.0389994
P52_NC_S1_L4.sc78	Perietal	7.66191	0.449676	-0.0896527	0.0410606
P52_NC_S1_L4.sc79	Perietal	7.99658	0.00875234	-0.0787879	0.032846
P52_NC_S1_L4.sc27	Perietal	6.00098	-0.14907	-0.0731502	0.0274867
P52_NC_S1_L4.sc4	Perietal	6.33261	-0.0346496	-0.0831081	0.0366293
P52_NC_S1_L4.sc82	Perietal	8.50022	0.652585	-0.0874514	0.0395555
P52_NC_S1_L4.sc83	Perietal	5.74552	-0.477829	-0.0939722	0.0430648
P52_NC_S1_L4.sc32	Perietal	9.34398	-0.194996	-0.0834132	0.0369951
P52_NC_S1_L4.sc33	Perietal	7.13275	-0.216087	-0.0939722	0.0448665
P52_NC_S1_L4.sc86	Perietal	7.45454	-0.380241	-0.0939722	0.043743
P52_NC_S1_L4.sc40	Perietal	8.82529	-0.411544	-0.0871476	0.0398763
P52_NC_S1_L4.sc89	Perietal	6.20547	-0.317917	-0.0870007	0.0389969
P52_NC_S1_L4.sc42	Perietal	5.70084	-0.412738	-0.0668443	0.0237927
P52_NC_S1_L4.sc44	Perietal	7.01434	-0.540915	-0.0937212	0.0433649
P52_NC_S1_L4.sc93	Perietal	5.65311	-0.489578	-0.0864205	0.0392936
P52_NC_S1_L4.sc95	Perietal	7.08632	-0.406866	-0.0763886	0.0303534
P52_NC_S1_L4.sc51	Perietal	6.00332	-0.370421	-0.0827466	0.0362039
P52_NC_S1_L4.sc52	Perietal	7.35549	0.767022	-0.082786	0.0360927
P52_NC_S1_L4.sc54	Perietal	8.70709	0.562913	-0.080651	0.0339628
P52_NC_S1_L4.sc63	Perietal	6.70959	-0.727317	-0.0489603	0.00538521
P52_NC_S1_L4.sc64	Perietal	7.06184	0.223857	-0.0788616	0.0325551
P51_NC_S1_L1.sc16	Endocrine	6.44074	-5.93455	-0.0156515	-0.0436226
P51_NC_S1_L3.sc16	Endocrine	6.50515	-5.89014	-0.0170237	-0.0447866
P52_NC_S1_L1.sc46	Endocrine	6.51081	-5.99814	-0.0177979	-0.0470522
P52_NC_S1_L2.sc21	Endocrine	6.36547	-5.88396	-0.0210076	-0.0345444
P52_NC_S1_L2.sc11	Endocrine	6.54264	-5.9004	-0.0179954	-0.047526
P52_NC_S1_L2.sc50	Endocrine	6.34304	-5.81216	-0.018065	-0.042288
P52_NC_S1_L4.sc88	Endocrine	6.56888	-5.87592	-0.0179536	-0.0472553
P52_NC_S1_L4.sc41	Endocrine	6.50522	-6.01313	-0.0179467	-0.0474281
P52_NC_S1_L4.sc65	Endocrine	6.41456	-5.87347	-0.0204378	-0.0382147
P52_NC_S1_L4.sc66	Endocrine	6.45972	-6.01048	-0.0174938	-0.0411098
