# Supplementary material for: Spatially resolved expression landscape and gene-regulatory network of human gastric corpus epithelium
Source: Protein Cell. 2022 Nov 15;14(6):433–47. doi: 10.1093/procel/pwac059 (PMC10319429; doi:10.1093/procel/pwac059)
Supplement: pwac059_suppl_Supplementary_Table_S2 [file pwac059_suppl_supplementary_table_s2.xlsx]

## Sheet: DEGs_of_gastric_corpus_10X
Figure 1D: DEGs of gastric corpus (10X)
p_val	avg_logFC	pct.1	pct.2	p_val_adj	cluster	gene
1.51403e-289	2.08628	1	0.922	2.57188e-285	Surface	TFF1
5.34743e-287	1.68999	1	0.648	9.08368e-283	Surface	S100P
3.34745e-284	2.40831	0.989	0.543	5.68631e-280	Surface	GKN2
7.03926e-273	1.5784	1	0.943	1.19576e-268	Surface	TFF2
3.70933e-253	1.24407	1	0.85	6.30104e-249	Surface	KRT19
6.11391e-246	1.03077	1	0.937	1.03857e-241	Surface	S100A6
4.14121e-244	1.36125	0.998	0.723	7.03467e-240	Surface	MUC5AC
5.74352e-220	2.67955	0.957	0.663	9.75652e-216	Surface	GKN1
5.93661e-215	1.12952	0.974	0.561	1.00845e-210	Surface	AKR1B10
2.5734e-213	0.912076	1	0.912	4.37143e-209	Surface	KRT8
1.93606e-201	0.894625	0.991	0.881	3.28878e-197	Surface	S100A11
6.87433e-190	0.701386	0.998	0.977	1.16774e-185	Surface	ACTB
1.51021e-185	0.796003	0.995	0.937	2.56539e-181	Surface	FXYD3
4.52164e-173	1.01405	0.825	0.357	7.68091e-169	Surface	GSN
4.648e-172	0.87298	0.974	0.75	7.89556e-168	Surface	TAGLN2
1.32625e-165	0.93463	0.947	0.641	2.25289e-161	Surface	MGST3
4.87987e-163	0.654122	0.998	0.953	8.28943e-159	Surface	MYL6
5.72703e-160	0.716057	0.994	0.906	9.72851e-156	Surface	SMIM22
2.55709e-156	0.965663	0.93	0.495	4.34373e-152	Surface	FCGBP
7.96942e-153	0.899455	0.474	0.083	1.35376e-148	Surface	AKR1C1
2.29046e-151	1.41053	0.62	0.165	3.89081e-147	Surface	PHGR1
2.7752e-150	0.792887	0.978	0.717	4.71424e-146	Surface	NQO1
8.87308e-143	0.622148	1	0.979	1.50727e-138	Surface	AGR2
9.88141e-142	0.514877	1	0.994	1.67855e-137	Surface	TMSB10
1.59515e-139	1.21941	0.621	0.188	2.70968e-135	Surface	DPCR1
2.23403e-139	0.785792	0.906	0.494	3.79495e-135	Surface	HN1
3.95747e-133	0.875641	0.818	0.418	6.72255e-129	Surface	PLAC8
7.68794e-132	0.856459	0.92	0.536	1.30595e-127	Surface	CRIP1
1.17392e-131	1.16775	0.794	0.374	1.99414e-127	Surface	IFI27
7.20053e-130	0.779115	0.615	0.197	1.22315e-125	Surface	SDCBP2
9.5741e-129	0.538437	1	0.97	1.62635e-124	Surface	ACTG1
1.81482e-127	0.783648	0.93	0.561	3.08283e-123	Surface	GPX2
1.85173e-125	0.837746	0.841	0.465	3.14553e-121	Surface	CCND1
6.02724e-125	0.586441	0.983	0.899	1.02385e-120	Surface	CFL1
6.00602e-121	0.808193	0.805	0.413	1.02024e-116	Surface	PDE4C
3.12604e-120	0.524061	0.995	0.953	5.3102e-116	Surface	ATP5I
6.23119e-120	0.781814	0.807	0.404	1.05849e-115	Surface	SULT1C2
5.06172e-119	0.749634	0.969	0.753	8.59834e-115	Surface	CA2
5.04582e-115	0.623088	0.985	0.805	8.57133e-111	Surface	PRDX1
4.90904e-113	0.595067	0.998	0.941	8.33898e-109	Surface	MT1E
1.47112e-112	0.37459	1	0.998	2.49899e-108	Surface	TMSB4X
3.72551e-110	0.495155	0.992	0.925	6.32852e-106	Surface	COX6B1
2.71468e-109	0.618093	0.989	0.899	4.61143e-105	Surface	MUC1
2.01717e-107	0.523736	0.992	0.914	3.42656e-103	Surface	PFN1
4.06982e-107	0.747614	0.872	0.603	6.91341e-103	Surface	AKR1C3
5.71297e-107	0.365581	1	0.997	9.70462e-103	Surface	SERF2
1.77538e-106	0.666549	0.991	0.848	3.01583e-102	Surface	RNASE1
8.67095e-105	0.555906	0.986	0.951	1.47293e-100	Surface	CD63
6.44205e-104	0.596323	0.966	0.859	1.09431e-99	Surface	NDUFA1
4.62471e-103	0.501796	0.995	0.928	7.856e-99	Surface	GSTP1
7.14787e-103	0.685285	0.913	0.676	1.21421e-98	Surface	SH3BGRL3
9.6204e-103	0.810919	0.757	0.411	1.63422e-98	Surface	LGALS4
8.10617e-102	0.609043	0.92	0.683	1.377e-97	Surface	BLVRB
8.70857e-102	0.552559	0.986	0.916	1.47933e-97	Surface	SEC61G
1.46939e-101	0.466717	0.992	0.917	2.49606e-97	Surface	COX6C
1.10294e-100	0.431992	0.995	0.967	1.87356e-96	Surface	ATP5E
1.21896e-100	0.490803	0.992	0.909	2.07064e-96	Surface	UQCR10
1.13698e-99	0.566994	0.985	0.84	1.93138e-95	Surface	MT1X
2.90449e-99	0.712975	0.685	0.326	4.93385e-95	Surface	CLTB
7.3313e-99	0.700899	0.478	0.142	1.24537e-94	Surface	IL1R2
3.59293e-98	0.479525	0.998	0.917	6.1033e-94	Surface	CLDN18
3.60917e-97	0.747998	0.818	0.526	6.1309e-93	Surface	SDF2L1
2.60158e-93	0.589848	0.379	0.088	4.41931e-89	Surface	PSAPL1
6.35182e-93	0.692575	0.784	0.462	1.07898e-88	Surface	S100A14
5.99257e-92	0.695829	0.396	0.097	1.01796e-87	Surface	AKR1C2
2.11894e-90	0.513332	0.969	0.822	3.59944e-86	Surface	CLIC1
6.76379e-87	0.493493	0.988	0.842	1.14896e-82	Surface	CTSE
1.25656e-85	0.648909	0.628	0.285	2.13453e-81	Surface	CAPN8
4.93066e-85	0.332743	1	0.997	8.37571e-81	Surface	CYSTM1
5.9535e-85	0.539984	0.94	0.778	1.01132e-80	Surface	DYNLL1
6.12197e-85	0.701129	0.522	0.2	1.03994e-80	Surface	PLA2G10
2.7126e-84	0.33538	0.997	0.978	4.6079e-80	Surface	MT1G
3.04658e-84	0.558456	1	0.883	5.17522e-80	Surface	SPINK1
1.43554e-83	0.446693	0.986	0.912	2.43854e-79	Surface	TSPO
1.62312e-83	0.760073	0.526	0.197	2.7572e-79	Surface	C15orf48
2.23846e-83	0.662796	0.73	0.406	3.80247e-79	Surface	TMEM54
2.64385e-83	0.699035	0.662	0.337	4.49111e-79	Surface	SOSTDC1
6.45352e-83	0.534973	0.342	0.079	1.09626e-78	Surface	LGALS9C
1.28611e-82	0.486442	0.989	0.871	2.18472e-78	Surface	MT2A
2.92045e-80	0.595463	0.858	0.624	4.96097e-76	Surface	TESC
6.13276e-80	0.514797	0.935	0.8	1.04177e-75	Surface	COX7B
1.63397e-79	0.651972	0.838	0.553	2.77562e-75	Surface	ALDH3A1
2.09617e-79	0.51009	0.972	0.804	3.56076e-75	Surface	C19orf33
1.35572e-78	0.510558	0.941	0.77	2.30296e-74	Surface	DBI
2.22876e-77	0.596226	0.87	0.636	3.786e-73	Surface	LMNA
1.1643e-76	0.458815	0.96	0.835	1.9778e-72	Surface	ATP5G3
1.80187e-76	0.511886	0.943	0.754	3.06083e-72	Surface	ANXA10
8.10761e-75	0.501474	0.9	0.731	1.37724e-70	Surface	NDUFS6
2.42374e-74	0.398338	0.985	0.938	4.1172e-70	Surface	COX7A2
5.44025e-74	0.552358	0.9	0.68	9.24135e-70	Surface	CSTB
2.22381e-73	0.585633	0.793	0.526	3.77758e-69	Surface	TSPAN1
4.32648e-73	0.532119	0.9	0.718	7.34939e-69	Surface	ROMO1
4.69961e-73	0.456665	0.957	0.854	7.98322e-69	Surface	COX8A
7.53673e-73	0.616804	0.584	0.269	1.28026e-68	Surface	AADAC
2.43609e-72	0.583408	0.581	0.262	4.13819e-68	Surface	LINC01133
5.69557e-72	0.618091	0.618	0.302	9.67506e-68	Surface	SFN
7.34495e-72	0.608276	0.662	0.358	1.24769e-67	Surface	MVP
7.771e-72	0.554367	0.87	0.639	1.32006e-67	Surface	VSIG1
8.69458e-70	0.469075	0.951	0.806	1.47695e-65	Surface	UBL5
3.22486e-68	0.580967	0.614	0.315	5.47807e-64	Surface	TST
5.1689e-67	0.561755	0.825	0.579	8.78041e-63	Surface	EZR
4.31138e-66	0.386635	0.981	0.907	7.32375e-62	Surface	TXN
6.76291e-66	0.585821	0.777	0.529	1.14882e-61	Surface	AHNAK
8.76741e-65	0.577781	0.728	0.47	1.48932e-60	Surface	ACTN4
1.05518e-64	0.557282	0.836	0.561	1.79243e-60	Surface	FABP5
1.9316e-64	0.507078	0.944	0.85	3.28122e-60	Surface	PSCA
4.30358e-63	0.558888	0.716	0.447	7.31048e-59	Surface	MANF
2.42691e-60	0.414636	0.963	0.845	4.1226e-56	Surface	NDUFB2
3.20145e-60	0.579563	0.821	0.634	5.43831e-56	Surface	HSPA5
5.24802e-60	0.46532	0.917	0.74	8.91481e-56	Surface	HLA-A
6.48826e-60	0.548395	0.522	0.251	1.10216e-55	Surface	CYP2S1
1.91119e-59	0.462612	0.901	0.733	3.24654e-55	Surface	MINOS1
3.36939e-59	0.5307	0.479	0.208	5.72359e-55	Surface	SLC7A8
3.40413e-59	0.407951	0.975	0.93	5.7826e-55	Surface	KRT18
1.3661e-58	0.510715	0.793	0.585	2.32059e-54	Surface	RAC1
2.44583e-58	0.534802	0.782	0.555	4.15473e-54	Surface	TIMM8B
2.3514e-57	0.374902	0.961	0.914	3.99432e-53	Surface	POLR2L
7.66937e-57	0.486882	0.41	0.155	1.3028e-52	Surface	REP15
1.00567e-56	0.406117	0.971	0.881	1.70832e-52	Surface	NDUFB1
1.65383e-56	0.342718	0.975	0.915	2.80936e-52	Surface	COX5B
6.62437e-56	0.476885	0.43	0.173	1.12528e-51	Surface	SYTL2
6.81359e-56	0.323151	0.983	0.962	1.15742e-51	Surface	ATP5L
9.96266e-56	0.452299	0.918	0.767	1.69236e-51	Surface	MYL12A
2.56394e-55	0.580363	0.739	0.523	4.35537e-51	Surface	HPGD
6.73162e-55	0.441756	0.89	0.741	1.1435e-50	Surface	CALR
9.41814e-55	0.494282	0.796	0.568	1.59986e-50	Surface	MAL2
2.64138e-54	0.420438	0.934	0.803	4.48691e-50	Surface	ATP5J2
4.0991e-54	0.459781	0.875	0.687	6.96313e-50	Surface	COX17
9.76607e-54	0.427163	0.906	0.771	1.65896e-49	Surface	SLIRP
4.36913e-53	0.491777	0.592	0.323	7.42183e-49	Surface	CAPG
2.8929e-52	0.332242	0.981	0.931	4.91416e-48	Surface	NDUFA4
3.39636e-52	0.610988	0.53	0.271	5.7694e-48	Surface	AGR3
6.61514e-52	0.277356	0.998	0.989	1.12371e-47	Surface	COX7C
2.64726e-51	0.545696	0.577	0.316	4.49691e-47	Surface	ISG20
6.95475e-51	0.387794	0.913	0.758	1.1814e-46	Surface	ATP5G1
1.01222e-50	0.544986	0.686	0.439	1.71946e-46	Surface	SLPI
2.6024e-50	0.327739	0.98	0.927	4.42069e-46	Surface	PPIA
3.98316e-50	0.369739	0.969	0.913	6.76619e-46	Surface	RPL36AL
1.61933e-49	0.384033	0.317	0.105	2.75076e-45	Surface	PRSS3
4.51481e-49	0.447899	0.329	0.115	7.66931e-45	Surface	SULT1B1
8.09475e-49	0.413026	0.884	0.723	1.37506e-44	Surface	YWHAZ
4.15064e-48	0.460147	0.671	0.42	7.05069e-44	Surface	LGALS9
7.43276e-48	0.331694	0.958	0.895	1.2626e-43	Surface	UQCRQ
1.73502e-46	0.44467	0.819	0.667	2.94727e-42	Surface	MRPL52
2.22483e-46	0.394171	0.884	0.698	3.77932e-42	Surface	SNRPG
9.30812e-46	0.429395	0.304	0.105	1.58117e-41	Surface	CSTA
9.45393e-46	0.489492	0.518	0.28	1.60594e-41	Surface	TRNP1
8.6357e-45	0.457411	0.436	0.21	1.46695e-40	Surface	IL1RN
1.4376e-44	0.414493	0.852	0.717	2.44205e-40	Surface	CTSD
1.59711e-44	0.464712	0.457	0.214	2.713e-40	Surface	ANKRD36C
2.25035e-43	0.524597	0.641	0.38	3.82267e-39	Surface	MSMB
3.31563e-43	0.345003	0.935	0.838	5.63227e-39	Surface	MYL12B
4.48466e-43	0.493761	0.657	0.458	7.6181e-39	Surface	ABLIM1
7.06698e-43	0.384746	0.555	0.291	1.20047e-38	Surface	PKIB
9.30898e-43	0.456154	0.499	0.27	1.58132e-38	Surface	MAPK3
3.74886e-42	0.437237	0.706	0.516	6.3682e-38	Surface	S100A16
4.38892e-42	0.46356	0.538	0.312	7.45545e-38	Surface	CHCHD10
5.86434e-42	0.48943	0.564	0.338	9.96176e-38	Surface	EFHD2
1.42023e-41	0.436061	0.76	0.597	2.41254e-37	Surface	ARPC1A
2.09303e-41	0.400256	0.821	0.658	3.55543e-37	Surface	PET100
3.20706e-41	0.384924	0.91	0.643	5.44783e-37	Surface	LCN2
3.81003e-41	0.396721	0.825	0.672	6.47209e-37	Surface	DAD1
6.2754e-41	0.424775	0.675	0.453	1.066e-36	Surface	TPM4
7.89479e-41	0.454472	0.632	0.42	1.34109e-36	Surface	ATP5D
8.17417e-41	0.283131	0.975	0.945	1.38855e-36	Surface	TCEB2
1.12876e-40	0.427776	0.887	0.775	1.91742e-36	Surface	MT1M
1.33555e-40	0.394352	0.345	0.14	2.26869e-36	Surface	ATP2A3
3.36453e-40	0.390139	0.85	0.739	5.71533e-36	Surface	SEC61B
3.51958e-40	0.410091	0.437	0.218	5.97871e-36	Surface	PKP3
6.92757e-40	0.45242	0.634	0.433	1.17679e-35	Surface	CTNNA1
8.87665e-40	0.353979	0.836	0.719	1.50788e-35	Surface	SHFM1
1.3054e-39	0.362675	0.907	0.735	2.21748e-35	Surface	ANXA2
9.69633e-39	0.36648	0.91	0.814	1.64712e-34	Surface	ATPIF1
1.25393e-38	0.389799	0.805	0.628	2.13006e-34	Surface	RAB11A
1.35966e-38	0.280164	0.977	0.868	2.30966e-34	Surface	CALM2
1.65069e-38	0.432432	0.686	0.498	2.80403e-34	Surface	TAX1BP3
3.58601e-38	0.414821	0.745	0.57	6.09155e-34	Surface	H2AFJ
1.51766e-37	0.35955	0.828	0.626	2.57806e-33	Surface	ENO1
2.33685e-37	0.40045	0.391	0.187	3.9696e-33	Surface	NBL1
2.42337e-37	0.392786	0.794	0.638	4.11657e-33	Surface	LSM7
2.43125e-37	0.326974	0.261	0.091	4.12997e-33	Surface	MGLL
2.73803e-37	0.394331	0.457	0.242	4.65109e-33	Surface	SLC9A1
2.7986e-37	0.336935	0.903	0.81	4.75397e-33	Surface	ALDOA
4.3811e-37	0.36183	0.354	0.155	7.44217e-33	Surface	ANO1
5.91346e-37	0.388281	0.85	0.732	1.00452e-32	Surface	VAMP8
8.7862e-37	0.405627	0.737	0.57	1.49251e-32	Surface	CIB1
9.04796e-37	0.421057	0.632	0.434	1.53698e-32	Surface	COMTD1
9.70344e-37	0.383938	0.743	0.566	1.64832e-32	Surface	MRPL14
1.14773e-36	0.438405	0.686	0.494	1.94965e-32	Surface	COTL1
1.48974e-36	0.317171	0.906	0.803	2.53062e-32	Surface	NDUFA13
2.31692e-36	0.384901	0.629	0.404	3.93574e-32	Surface	GSTA1
5.12407e-36	0.414835	0.64	0.443	8.70425e-32	Surface	GALE
6.44761e-36	0.384648	0.849	0.74	1.09526e-31	Surface	POMP
7.99774e-36	0.405038	0.629	0.426	1.35858e-31	Surface	ARHGDIA
5.95977e-35	0.274894	0.98	0.939	1.01239e-30	Surface	C14orf2
6.09213e-35	0.370299	0.821	0.691	1.03487e-30	Surface	NOP10
1.77379e-34	0.366695	0.403	0.199	3.01313e-30	Surface	SOX21
2.45919e-34	0.425658	0.45	0.249	4.17742e-30	Surface	IFI27L2
6.7814e-34	0.395569	0.716	0.537	1.15196e-29	Surface	PSME2
8.96141e-34	0.347431	0.844	0.723	1.52227e-29	Surface	STARD10
2.88827e-33	0.362594	0.321	0.141	4.90631e-29	Surface	CAPN9
4.4996e-33	0.370175	0.777	0.628	7.64347e-29	Surface	TPM3
5.62534e-33	0.311477	0.883	0.79	9.55576e-29	Surface	NDUFB7
1.32662e-32	0.360747	0.337	0.155	2.25354e-28	Surface	PIP4K2C
3.12267e-32	0.495116	0.711	0.521	5.30448e-28	Surface	MT1H
3.41854e-32	0.414449	0.444	0.253	5.80707e-28	Surface	ITGB4
3.87583e-32	0.440183	0.505	0.319	6.58388e-28	Surface	CBR1
6.4677e-32	0.389761	0.714	0.563	1.09867e-27	Surface	CHMP2A
1.98825e-31	0.413118	0.501	0.308	3.37744e-27	Surface	PPIF
3.43033e-31	0.299485	0.291	0.123	5.8271e-27	Surface	PLCD3
7.88565e-31	0.413228	0.6	0.425	1.33953e-26	Surface	BCAS1
8.68519e-31	0.341045	0.842	0.732	1.47535e-26	Surface	PPIB
1.48076e-30	0.396395	0.62	0.443	2.51537e-26	Surface	FAM101A
1.62747e-30	0.401772	0.44	0.255	2.76459e-26	Surface	GALNT6
1.68088e-30	0.264682	0.98	0.934	2.85531e-26	Surface	UQCR11
6.50766e-30	0.28792	0.93	0.879	1.10546e-25	Surface	EDF1
2.32354e-29	0.322335	0.847	0.753	3.94699e-25	Surface	MYEOV2
4.5386e-29	0.267011	0.92	0.863	7.70973e-25	Surface	USMG5
7.15906e-29	0.336277	0.793	0.669	1.21611e-24	Surface	SF3B5
9.54746e-29	0.383776	0.422	0.237	1.62183e-24	Surface	RP11-800A18.4
9.54754e-29	0.397028	0.558	0.384	1.62184e-24	Surface	HACD3
9.90354e-29	0.343327	0.34	0.17	1.68231e-24	Surface	CCDC88B
1.59077e-28	0.378445	0.488	0.307	2.70224e-24	Surface	INF2
2.26357e-28	0.371381	0.626	0.455	3.84513e-24	Surface	PLXNB2
2.54054e-28	0.345139	0.372	0.191	4.31562e-24	Surface	SPTSSB
3.80933e-28	0.346251	0.788	0.675	6.47091e-24	Surface	BLOC1S1
4.03105e-28	0.379213	0.346	0.175	6.84755e-24	Surface	B4GALNT3
6.08719e-28	0.265665	0.937	0.876	1.03403e-23	Surface	NDUFS5
7.84107e-28	0.310656	0.796	0.663	1.33196e-23	Surface	YWHAB
2.13852e-27	0.330144	0.771	0.644	3.63271e-23	Surface	EIF5A
5.42378e-27	0.343052	0.799	0.701	9.21337e-23	Surface	PSMA7
5.79502e-27	0.369424	0.757	0.611	9.84401e-23	Surface	CYBA
6.71502e-27	0.413951	0.513	0.34	1.14068e-22	Surface	ARL14
6.82676e-27	0.34594	0.66	0.492	1.15966e-22	Surface	GMDS
8.20079e-27	0.345152	0.666	0.513	1.39307e-22	Surface	CTNND1
1.03116e-26	0.303854	0.28	0.127	1.75163e-22	Surface	ZBTB7C
1.54534e-26	0.333121	0.723	0.574	2.62507e-22	Surface	PPP1CA
1.65541e-26	0.310883	0.85	0.761	2.81205e-22	Surface	NDUFA3
1.72901e-26	0.36475	0.621	0.463	2.93707e-22	Surface	TMEM134
2.10595e-26	0.323023	0.784	0.631	3.57737e-22	Surface	SNRPF
4.69344e-26	0.319839	0.733	0.571	7.97274e-22	Surface	NUDC
4.87256e-26	0.320282	0.719	0.581	8.27701e-22	Surface	CISD3
8.09293e-26	0.359262	0.658	0.498	1.37475e-21	Surface	MRPL12
1.16687e-25	0.357123	0.524	0.356	1.98216e-21	Surface	PCSK7
1.17126e-25	0.341666	0.765	0.629	1.98962e-21	Surface	ETFB
1.19259e-25	0.325879	0.726	0.583	2.02585e-21	Surface	PSMB3
1.28097e-25	0.366435	0.564	0.395	2.17598e-21	Surface	UGDH
1.49419e-25	0.348464	0.456	0.283	2.53817e-21	Surface	PSMG3
2.56547e-25	0.348324	0.638	0.48	4.35796e-21	Surface	QSOX1
5.28025e-25	0.33456	0.643	0.497	8.96956e-21	Surface	ABHD2
6.06681e-25	0.344217	0.359	0.195	1.03057e-20	Surface	CYP3A5
1.40654e-24	0.319531	0.816	0.708	2.38928e-20	Surface	PRR13
1.82601e-24	0.292803	0.281	0.132	3.10185e-20	Surface	FA2H
2.84006e-24	0.343482	0.606	0.437	4.8244e-20	Surface	PLP2
3.53918e-24	0.364991	0.555	0.394	6.012e-20	Surface	CAPNS1
5.08451e-24	0.315221	0.329	0.172	8.63705e-20	Surface	EFNB2
7.77999e-24	0.325216	0.355	0.195	1.32159e-19	Surface	PPP6R1
8.08161e-24	0.263114	0.862	0.766	1.37282e-19	Surface	PDIA3
1.58602e-23	0.345578	0.377	0.217	2.69417e-19	Surface	VILL
3.92352e-23	0.277038	0.269	0.127	6.66489e-19	Surface	CYP2C18
5.05975e-23	0.332	0.549	0.389	8.595e-19	Surface	WDR1
5.87716e-23	0.347892	0.461	0.303	9.98353e-19	Surface	NAPRT
9.64363e-23	0.291498	0.788	0.673	1.63816e-18	Surface	NDUFC2
1.14352e-22	0.266812	0.765	0.64	1.94249e-18	Surface	MRPL41
1.55966e-22	0.34286	0.564	0.413	2.6494e-18	Surface	ABCC3
1.93099e-22	0.360209	0.437	0.28	3.28018e-18	Surface	B4GALT1
3.68715e-22	0.307642	0.737	0.596	6.26336e-18	Surface	TPM1
4.02884e-22	0.305018	0.782	0.682	6.84379e-18	Surface	EIF2S2
7.47624e-22	0.276133	0.76	0.643	1.26999e-17	Surface	ATP5H
8.05626e-22	0.303117	0.406	0.246	1.36852e-17	Surface	RAP2B
1.129e-21	0.330526	0.513	0.352	1.91783e-17	Surface	LASP1
1.61938e-21	0.305432	0.495	0.337	2.75084e-17	Surface	LGMN
2.17119e-21	0.260488	0.838	0.725	3.6882e-17	Surface	RBX1
2.2674e-21	0.284719	0.74	0.616	3.85163e-17	Surface	COPE
3.72837e-21	0.335235	0.654	0.536	6.33338e-17	Surface	SCAND1
4.71024e-21	0.350205	0.628	0.492	8.00129e-17	Surface	SLC44A4
5.31194e-21	0.302571	0.55	0.391	9.02339e-17	Surface	ARPC4
6.54886e-21	0.319931	0.561	0.405	1.11246e-16	Surface	HNRNPAB
2.45353e-20	0.311674	0.601	0.453	4.16782e-16	Surface	GSTO1
3.62903e-20	0.293729	0.607	0.458	6.16463e-16	Surface	TUBA1C
4.59804e-20	0.313504	0.594	0.455	7.81068e-16	Surface	FAM96B
9.61081e-20	0.295217	0.725	0.614	1.63259e-15	Surface	PDIA4
1.57941e-19	0.334262	0.493	0.351	2.68294e-15	Surface	RAB27B
1.83764e-19	0.279613	0.887	0.822	3.1216e-15	Surface	HSP90B1
2.0691e-19	0.310473	0.668	0.539	3.51478e-15	Surface	ATOX1
2.82723e-19	0.264887	0.781	0.676	4.80261e-15	Surface	NDUFA2
3.5723e-19	0.272829	0.283	0.149	6.06826e-15	Surface	KCTD14
3.9059e-19	0.321058	0.4	0.257	6.63496e-15	Surface	SQRDL
4.5066e-19	0.294918	0.451	0.301	7.65536e-15	Surface	ADAM15
5.77828e-19	0.298738	0.461	0.311	9.81556e-15	Surface	VASP
7.72951e-19	0.293162	0.521	0.377	1.31301e-14	Surface	EIF3B
1.06946e-18	0.308759	0.702	0.618	1.81668e-14	Surface	CA9
1.96475e-18	0.280901	0.675	0.557	3.33752e-14	Surface	MYDGF
2.15392e-18	0.295293	0.561	0.417	3.65887e-14	Surface	SLC44A1
2.20637e-18	0.282237	0.306	0.173	3.74797e-14	Surface	RNPEP
2.36758e-18	0.287827	0.586	0.455	4.02181e-14	Surface	ARF6
4.35074e-18	0.292711	0.501	0.362	7.3906e-14	Surface	VCP
5.30571e-18	0.31042	0.394	0.258	9.01282e-14	Surface	STK24
5.51463e-18	0.25774	0.825	0.757	9.36771e-14	Surface	LAMTOR4
7.68458e-18	0.266415	0.73	0.6	1.30538e-13	Surface	SNRPD1
9.87866e-18	0.332874	0.502	0.367	1.67809e-13	Surface	DSG2
1.08409e-17	0.297326	0.566	0.428	1.84154e-13	Surface	SH3BGRL2
1.17882e-17	0.290098	0.471	0.335	2.00246e-13	Surface	SEC61A1
1.38896e-17	0.27265	0.346	0.212	2.35942e-13	Surface	NR2F6
1.42689e-17	0.277173	0.62	0.504	2.42385e-13	Surface	RAB25
1.94334e-17	0.312169	0.427	0.292	3.30115e-13	Surface	MGAT4B
2.36504e-17	0.312402	0.581	0.462	4.0175e-13	Surface	MGST2
2.36594e-17	0.281251	0.294	0.167	4.01902e-13	Surface	RASEF
2.5932e-17	0.304879	0.615	0.476	4.40507e-13	Surface	KLF2
2.59578e-17	0.301423	0.343	0.214	4.40945e-13	Surface	SLC16A1
2.89118e-17	0.280102	0.26	0.141	4.91125e-13	Surface	CES2
3.70713e-17	0.283973	0.606	0.478	6.2973e-13	Surface	UBE2L3
8.69937e-17	0.26959	0.552	0.413	1.47776e-12	Surface	LAD1
8.85954e-17	0.270433	0.6	0.465	1.50497e-12	Surface	SNRPD3
9.79753e-17	0.266831	0.286	0.164	1.66431e-12	Surface	ELOVL6
1.64254e-16	0.298403	0.484	0.361	2.79019e-12	Surface	RAB27A
1.78738e-16	0.298602	0.505	0.377	3.03623e-12	Surface	LINC00116
2.22544e-16	0.263119	0.281	0.159	3.78036e-12	Surface	B3GNT7
2.28347e-16	0.271861	0.258	0.142	3.87893e-12	Surface	ME1
2.33323e-16	0.263449	0.779	0.697	3.96347e-12	Surface	NDUFB4
2.64304e-16	0.279712	0.652	0.544	4.48974e-12	Surface	RRBP1
3.06767e-16	0.262161	0.536	0.409	5.21105e-12	Surface	DNAJC15
3.62693e-16	0.279933	0.519	0.372	6.16106e-12	Surface	RPA3
5.49318e-16	0.279474	0.577	0.457	9.33126e-12	Surface	RPN1
6.7862e-16	0.276511	0.359	0.231	1.15277e-11	Surface	PLEC
8.13079e-16	0.263605	0.304	0.183	1.38118e-11	Surface	CASP3
2.60138e-15	0.296565	0.524	0.402	4.41897e-11	Surface	RAB10
3.72734e-15	0.275947	0.451	0.329	6.33163e-11	Surface	GIPC1
4.27357e-15	0.269077	0.355	0.23	7.25951e-11	Surface	ORMDL2
4.33041e-15	0.278595	0.566	0.461	7.35607e-11	Surface	LIMA1
4.38595e-15	0.278497	0.474	0.348	7.45041e-11	Surface	JUP
4.49587e-15	0.255636	0.731	0.643	7.63713e-11	Surface	HERPUD1
4.67889e-15	0.29172	0.57	0.467	7.94803e-11	Surface	NDUFB6
1.35512e-14	0.268096	0.512	0.394	2.30194e-10	Surface	GNB2
1.37962e-14	0.266484	0.484	0.366	2.34356e-10	Surface	SLC44A2
1.55619e-14	0.251571	0.552	0.433	2.6435e-10	Surface	NDUFS3
1.89456e-14	0.250594	0.32	0.202	3.2183e-10	Surface	CCDC167
1.93467e-14	0.251025	0.628	0.497	3.28642e-10	Surface	NME1
2.58617e-14	0.265562	0.436	0.312	4.39312e-10	Surface	IMPDH1
3.01053e-14	0.258365	0.294	0.181	5.11399e-10	Surface	CKMT1B
4.52204e-14	0.260928	0.345	0.23	7.68159e-10	Surface	RNPEPL1
4.91787e-14	0.294846	0.487	0.375	8.35398e-10	Surface	ANG
5.924e-14	0.276306	0.555	0.447	1.00631e-09	Surface	MLPH
7.82331e-14	0.262151	0.699	0.62	1.32894e-09	Surface	C19orf70
8.84301e-14	0.280401	0.524	0.423	1.50216e-09	Surface	AES
9.3322e-14	0.25982	0.386	0.266	1.58526e-09	Surface	PLS1
1.0749e-13	0.286429	0.366	0.251	1.82593e-09	Surface	MCM7
1.09991e-13	0.263292	0.641	0.548	1.86842e-09	Surface	NDUFB3
1.46741e-13	0.263218	0.459	0.343	2.49268e-09	Surface	AAMDC
4.58635e-13	0.254433	0.566	0.46	7.79083e-09	Surface	UQCC2
5.29031e-13	0.252834	0.478	0.363	8.98665e-09	Surface	DHRS7
6.55481e-13	0.269508	0.408	0.299	1.11347e-08	Surface	ALDH3A2
7.13891e-13	0.261734	0.318	0.208	1.21269e-08	Surface	MYH14
1.2252e-12	0.263362	0.338	0.232	2.08124e-08	Surface	PSMB10
2.33419e-12	0.275732	0.453	0.356	3.96509e-08	Surface	NT5C
3.82771e-12	0.260195	0.498	0.404	6.50213e-08	Surface	BUD31
5.69711e-12	0.267578	0.365	0.262	9.67768e-08	Surface	ZDHHC3
5.75745e-12	0.25907	0.45	0.343	9.78019e-08	Surface	TOP1
6.33678e-12	0.278365	0.448	0.334	1.07643e-07	Surface	PCNA
7.70047e-12	0.266094	0.532	0.449	1.30808e-07	Surface	ETNK1
8.63207e-12	0.281832	0.631	0.543	1.46633e-07	Surface	WBP5
9.87203e-12	0.269649	0.283	0.183	1.67696e-07	Surface	MT1A
1.11151e-11	0.258546	0.473	0.378	1.88812e-07	Surface	AGPAT2
1.50002e-11	0.255781	0.374	0.274	2.54808e-07	Surface	SPATS2L
4.82958e-11	0.259647	0.448	0.347	8.204e-07	Surface	CAST
1.1097e-10	0.252398	0.491	0.4	1.88505e-06	Surface	FAM162A
9.59874e-10	0.257816	0.57	0.493	1.63054e-05	Surface	CAPZB
1.77162e-138	0.790753	0.962	0.736	3.00945e-134	Progenitor	ADH1C
4.2525e-98	0.311007	1	1	7.22372e-94	Progenitor	RPS2
3.06593e-90	0.48346	0.997	0.889	5.2081e-86	Progenitor	LYZ
8.69137e-81	0.511545	0.997	0.876	1.4764e-76	Progenitor	SPINK1
9.69327e-76	0.269697	1	0.998	1.6466e-71	Progenitor	RPL28
1.86238e-66	0.256592	1	0.999	3.16362e-62	Progenitor	RPS15A
1.38024e-65	0.509067	0.901	0.626	2.34461e-61	Progenitor	LCN2
4.00396e-64	0.594076	0.562	0.262	6.80152e-60	Progenitor	RGS5
1.11923e-58	0.330987	0.963	0.738	1.90123e-54	Progenitor	CA2
1.2379e-58	0.373965	0.992	0.941	2.10283e-54	Progenitor	SAT1
3.73741e-54	0.37207	0.986	0.94	6.34875e-50	Progenitor	TSPAN8
1.88847e-50	0.278504	0.974	0.951	3.20794e-46	Progenitor	BTF3
3.80017e-50	0.381312	0.491	0.23	6.45534e-46	Progenitor	MYC
4.47435e-49	0.382958	0.936	0.742	7.60058e-45	Progenitor	ANXA10
1.545e-46	0.300075	0.964	0.798	2.62449e-42	Progenitor	PRDX1
4.85594e-45	0.3261	0.853	0.535	8.24878e-41	Progenitor	FABP5
8.06711e-42	0.306375	0.804	0.542	1.37036e-37	Progenitor	ALDH3A1
1.64716e-40	0.265064	0.983	0.95	2.79804e-36	Progenitor	GAPDH
1.78379e-40	0.315922	0.817	0.632	3.03012e-36	Progenitor	GPX1
1.29194e-39	0.294749	0.513	0.268	2.19461e-35	Progenitor	KCNE3
7.73579e-39	0.560342	0.693	0.468	1.31408e-34	Progenitor	CXCL3
1.27395e-38	0.326193	0.903	0.723	2.16406e-34	Progenitor	ANXA2
1.33489e-36	0.261747	0.854	0.557	2.26757e-32	Progenitor	GPX2
2.73739e-34	0.281623	0.488	0.264	4.65e-30	Progenitor	GPRC5A
4.24148e-33	0.337772	0.815	0.619	7.205e-29	Progenitor	ADIRF
1.12635e-32	0.267975	0.963	0.861	1.91333e-28	Progenitor	CD74
3.73862e-32	0.270582	0.873	0.68	6.3508e-28	Progenitor	TIMM13
5.59548e-32	0.264446	0.885	0.728	9.50503e-28	Progenitor	SERBP1
6.45503e-32	0.414205	0.601	0.373	1.09652e-27	Progenitor	MSMB
6.74316e-32	0.275398	0.866	0.658	1.14546e-27	Progenitor	NCL
8.58095e-32	0.269673	0.879	0.689	1.45765e-27	Progenitor	RAN
4.38197e-31	0.272645	0.772	0.549	7.44365e-27	Progenitor	NHP2
1.41322e-28	0.284192	0.706	0.482	2.40064e-24	Progenitor	SRI
5.19263e-27	0.27507	0.782	0.596	8.82072e-23	Progenitor	LDHA
5.3757e-26	0.250198	0.767	0.556	9.1317e-22	Progenitor	CISD3
2.60939e-25	0.263392	0.751	0.559	4.43258e-21	Progenitor	SRSF2
3.70938e-25	0.264664	0.534	0.339	6.30112e-21	Progenitor	EEF1E1
3.84981e-25	0.252573	0.772	0.599	6.53967e-21	Progenitor	SNU13
9.05135e-25	0.255741	0.709	0.49	1.53755e-20	Progenitor	ZFP36L2
1.14488e-24	0.269896	0.671	0.474	1.9448e-20	Progenitor	NME1
1.56495e-24	0.253885	0.605	0.394	2.65838e-20	Progenitor	GSTA1
2.88511e-20	0.322975	0.641	0.452	4.90093e-16	Progenitor	CXCL2
1.62541e-09	0.421767	0.389	0.285	2.76108e-05	Progenitor	BIRC3
2.96729e-08	0.258254	0.634	0.517	0.000504053	Progenitor	SDC4
0	1.48584	0.885	0.195	0	Cycling_P	HMGB2
0	1.41035	0.697	0.046	0	Cycling_P	UBE2C
0	1.17817	0.67	0.032	0	Cycling_P	TOP2A
0	1.07441	0.742	0.055	0	Cycling_P	BIRC5
0	0.901957	0.605	0.034	0	Cycling_P	CDK1
0	0.82507	0.58	0.029	0	Cycling_P	NUSAP1
0	0.76836	0.587	0.029	0	Cycling_P	MKI67
2.51277e-307	0.608966	0.524	0.019	4.26844e-303	Cycling_P	PBK
2.95683e-303	0.865473	0.58	0.034	5.02277e-299	Cycling_P	RRM2
6.78751e-298	0.66037	0.537	0.025	1.15299e-293	Cycling_P	PRC1
1.97212e-280	1.23906	0.831	0.159	3.35003e-276	Cycling_P	KIAA0101
5.78946e-279	0.88314	0.708	0.087	9.83455e-275	Cycling_P	CENPW
2.23398e-271	1.21086	0.667	0.08	3.79486e-267	Cycling_P	PTTG1
3.95372e-263	0.58315	0.488	0.024	6.71619e-259	Cycling_P	TPX2
5.94396e-263	0.566876	0.447	0.015	1.0097e-258	Cycling_P	CCNA2
6.18372e-260	0.856079	0.69	0.091	1.05043e-255	Cycling_P	ZWINT
7.92604e-260	0.541257	0.413	0.009	1.3464e-255	Cycling_P	GTSE1
3.42484e-251	1.31887	0.996	0.758	5.81777e-247	Cycling_P	H2AFZ
2.05271e-250	0.812036	0.494	0.03	3.48693e-246	Cycling_P	CDC20
5.96305e-250	1.25588	0.948	0.316	1.01294e-245	Cycling_P	STMN1
2.62526e-245	0.610411	0.481	0.028	4.45953e-241	Cycling_P	CDKN3
2.92888e-242	0.879546	0.699	0.11	4.97529e-238	Cycling_P	TK1
6.59993e-237	0.488055	0.384	0.009	1.12113e-232	Cycling_P	AURKB
2.86586e-235	0.662581	0.445	0.023	4.86824e-231	Cycling_P	CENPF
6.5483e-234	0.529414	0.373	0.008	1.11236e-229	Cycling_P	PLK1
1.84562e-227	0.827149	0.497	0.04	3.13516e-223	Cycling_P	CCNB1
2.92584e-223	1.27686	0.986	0.612	4.97012e-219	Cycling_P	TUBA1B
2.47141e-221	0.65262	1	0.999	4.19818e-217	Cycling_P	PTMA
5.022e-216	0.634907	0.53	0.054	8.53088e-212	Cycling_P	MAD2L1
1.0912e-212	0.430942	0.321	0.004	1.85362e-208	Cycling_P	CENPA
7.94977e-211	0.474969	0.384	0.016	1.35043e-206	Cycling_P	CEP55
2.51106e-210	0.551195	0.398	0.02	4.26554e-206	Cycling_P	CCNB2
2.79216e-210	0.524131	0.438	0.029	4.74305e-206	Cycling_P	CDCA8
1.65949e-207	0.501552	0.389	0.018	2.81898e-203	Cycling_P	ANLN
5.1492e-201	1.13448	0.811	0.232	8.74694e-197	Cycling_P	CKS2
6.51691e-200	0.459981	0.38	0.019	1.10703e-195	Cycling_P	ARHGAP11A
7.47872e-199	0.944357	0.578	0.085	1.27041e-194	Cycling_P	KPNA2
2.01773e-195	0.601276	0.541	0.068	3.42753e-191	Cycling_P	CENPM
1.10605e-190	0.491698	0.413	0.03	1.87885e-186	Cycling_P	MYBL2
9.11115e-189	0.353479	0.29	0.004	1.54771e-184	Cycling_P	DLGAP5
3.3502e-188	0.404114	0.366	0.019	5.69098e-184	Cycling_P	TACC3
2.5719e-186	0.330356	0.29	0.004	4.36889e-182	Cycling_P	SPC25
9.24516e-186	0.85679	0.998	0.88	1.57048e-181	Cycling_P	HMGB1
1.54855e-185	0.386255	0.301	0.007	2.63052e-181	Cycling_P	HMMR
2.47322e-184	0.589603	0.512	0.064	4.20127e-180	Cycling_P	TYMS
3.66858e-183	0.954282	0.991	0.776	6.23181e-179	Cycling_P	HMGN2
2.22291e-178	0.348261	0.317	0.011	3.77605e-174	Cycling_P	CDCA3
1.8857e-171	0.467904	0.404	0.034	3.20324e-167	Cycling_P	RACGAP1
3.21878e-171	0.946049	0.98	0.68	5.46774e-167	Cycling_P	TUBB
1.46864e-170	0.37788	0.344	0.02	2.49477e-166	Cycling_P	FOXM1
3.24913e-170	0.723985	0.735	0.19	5.5193e-166	Cycling_P	DTYMK
1.03367e-163	0.360767	0.29	0.01	1.7559e-159	Cycling_P	FAM83D
1.33347e-161	0.325537	0.265	0.006	2.26516e-157	Cycling_P	ASPM
1.27137e-150	0.454427	0.42	0.048	2.15967e-146	Cycling_P	KIF20B
8.28181e-149	0.309086	0.274	0.011	1.40683e-144	Cycling_P	KIFC1
1.53662e-146	0.614685	0.609	0.135	2.61026e-142	Cycling_P	SMC4
5.6059e-145	0.382511	0.353	0.032	9.52275e-141	Cycling_P	SGOL1
4.76877e-144	0.287997	0.261	0.01	8.10071e-140	Cycling_P	IQGAP3
6.48745e-139	0.327667	0.323	0.026	1.10202e-134	Cycling_P	MELK
4.51056e-136	0.325335	0.283	0.017	7.66209e-132	Cycling_P	KIF11
1.37806e-135	0.956256	0.914	0.541	2.34092e-131	Cycling_P	TUBB4B
6.57578e-134	0.36951	0.386	0.047	1.11703e-129	Cycling_P	CENPK
1.86572e-133	0.273594	0.285	0.018	3.16931e-129	Cycling_P	CDCA5
7.03694e-130	0.334212	0.295	0.022	1.19536e-125	Cycling_P	GPSM2
9.91216e-128	0.703071	0.795	0.308	1.68378e-123	Cycling_P	CKS1B
4.11326e-127	0.405846	0.332	0.034	6.9872e-123	Cycling_P	AURKA
2.52336e-126	0.665001	0.993	0.854	4.28644e-122	Cycling_P	HSP90AA1
4.77879e-120	0.502732	0.49	0.098	8.11772e-116	Cycling_P	UBE2S
2.9671e-118	0.451732	0.458	0.086	5.04021e-114	Cycling_P	UBE2T
1.51648e-116	0.34712	0.369	0.051	2.57605e-112	Cycling_P	ASF1B
5.25876e-114	0.401702	0.411	0.068	8.93306e-110	Cycling_P	LMNB1
3.02031e-112	0.317622	0.286	0.028	5.13059e-108	Cycling_P	CDC25B
5.45861e-111	0.54303	0.996	0.916	9.27254e-107	Cycling_P	PFN1
1.33726e-110	0.72133	0.895	0.524	2.27161e-106	Cycling_P	STRA13
1.73189e-110	0.293833	0.252	0.019	2.94196e-106	Cycling_P	TROAP
2.7239e-106	0.31779	0.355	0.052	4.62709e-102	Cycling_P	CENPN
1.89881e-105	0.386205	0.42	0.078	3.22552e-101	Cycling_P	ECT2
6.28619e-105	0.338948	0.362	0.056	1.06784e-100	Cycling_P	H2AFX
6.84212e-104	0.746126	0.852	0.419	1.16227e-99	Cycling_P	TUBA1C
3.51631e-103	0.291266	0.285	0.031	5.97316e-99	Cycling_P	RAD51AP1
4.94169e-103	0.562928	0.656	0.217	8.39444e-99	Cycling_P	TMEM106C
7.11928e-103	0.398136	0.445	0.091	1.20935e-98	Cycling_P	SMC2
1.28627e-102	0.625757	0.971	0.688	2.18499e-98	Cycling_P	SNRPG
5.97188e-101	0.406032	0.454	0.097	1.01444e-96	Cycling_P	ANP32E
1.15072e-99	1.78944	0.895	0.792	1.95473e-95	Cycling_P	HIST1H4C
1.32131e-99	0.866448	0.926	0.624	2.24452e-95	Cycling_P	ARL6IP1
1.32839e-99	0.378533	0.445	0.094	2.25653e-95	Cycling_P	LMNB2
3.40872e-96	0.699112	0.894	0.508	5.79039e-92	Cycling_P	HN1
1.10639e-95	0.312597	0.35	0.058	1.87942e-91	Cycling_P	RPL39L
4.46171e-95	0.611646	0.948	0.695	7.57911e-91	Cycling_P	RAN
2.96052e-94	0.32545	0.292	0.039	5.02903e-90	Cycling_P	CKAP2
1.96826e-93	0.337482	0.38	0.071	3.34349e-89	Cycling_P	GGH
2.59102e-91	0.496948	0.598	0.187	4.40136e-87	Cycling_P	CKLF
7.47696e-90	0.612077	0.764	0.333	1.27011e-85	Cycling_P	RPA3
1.33649e-89	0.652703	0.941	0.551	2.2703e-85	Cycling_P	FABP5
8.60005e-89	0.594208	0.987	0.869	1.46089e-84	Cycling_P	CALM2
1.11057e-87	0.52601	0.78	0.331	1.88653e-83	Cycling_P	TMPO
1.70716e-87	0.456308	1	0.925	2.89996e-83	Cycling_P	PPIA
2.71387e-85	0.536075	0.73	0.308	4.61005e-81	Cycling_P	H2AFV
3.38306e-85	0.554971	0.888	0.549	5.74681e-81	Cycling_P	LSM4
7.50708e-83	0.566489	0.802	0.407	1.27523e-78	Cycling_P	PLP2
2.06812e-80	0.566102	0.98	0.776	3.51311e-76	Cycling_P	DYNLL1
5.51483e-80	0.386961	0.485	0.134	9.36805e-76	Cycling_P	RRM1
7.42394e-79	0.422672	1	0.977	1.26111e-74	Cycling_P	ACTB
1.19701e-78	0.310408	0.33	0.064	2.03335e-74	Cycling_P	DHFR
5.99789e-78	0.270484	0.297	0.051	1.01886e-73	Cycling_P	SPDL1
1.29211e-76	0.3898	1	0.994	2.1949e-72	Cycling_P	TMSB10
4.40713e-76	0.347266	0.452	0.122	7.48639e-72	Cycling_P	ITGB3BP
4.11278e-75	0.294134	0.353	0.076	6.98638e-71	Cycling_P	RNASEH2A
1.80646e-74	0.364721	0.286	0.051	3.06863e-70	Cycling_P	HIST2H2AC
1.12498e-73	0.427656	1	0.971	1.91101e-69	Cycling_P	ACTG1
7.58063e-73	0.37317	0.452	0.127	1.28772e-68	Cycling_P	HMGB3
7.97592e-73	0.492359	0.813	0.401	1.35487e-68	Cycling_P	TMEM54
1.38359e-71	0.56063	0.845	0.501	2.35031e-67	Cycling_P	DEK
8.63404e-71	0.267615	0.362	0.083	1.46666e-66	Cycling_P	NUDT1
2.15642e-70	0.549538	0.876	0.538	3.66311e-66	Cycling_P	RANBP1
3.26513e-70	0.447547	0.629	0.253	5.54648e-66	Cycling_P	CCDC34
9.02078e-70	0.34945	0.434	0.122	1.53236e-65	Cycling_P	SKA2
1.32103e-69	0.499576	0.759	0.374	2.24403e-65	Cycling_P	HNRNPAB
9.97563e-69	0.425725	0.993	0.951	1.69456e-64	Cycling_P	GAPDH
2.83416e-68	0.505388	0.941	0.57	4.81439e-64	Cycling_P	GPX2
3.84888e-68	0.473732	0.674	0.292	6.53809e-64	Cycling_P	RAD21
4.40312e-68	0.513421	0.818	0.472	7.47957e-64	Cycling_P	CALM3
4.49199e-68	0.482637	0.645	0.26	7.63054e-64	Cycling_P	LINC01133
1.84702e-67	0.498538	0.917	0.548	3.13753e-63	Cycling_P	CRIP1
1.34822e-66	0.488084	0.688	0.299	2.29022e-62	Cycling_P	SFN
6.83171e-65	0.281679	0.384	0.1	1.1605e-60	Cycling_P	VRK1
2.9777e-64	0.267467	0.294	0.062	5.05823e-60	Cycling_P	RFC3
1.08609e-63	0.476285	0.912	0.613	1.84494e-59	Cycling_P	SNRPF
1.20777e-63	0.477583	0.553	0.204	2.05164e-59	Cycling_P	ANKRD36C
1.32468e-63	0.483611	0.923	0.647	2.25023e-59	Cycling_P	HNRNPA3
5.18583e-63	0.357733	0.506	0.172	8.80917e-59	Cycling_P	LBR
1.16927e-62	0.433643	0.636	0.26	1.98624e-58	Cycling_P	AGR3
1.2864e-62	0.363307	0.441	0.139	2.18521e-58	Cycling_P	HELLS
2.51406e-62	0.427965	0.964	0.758	4.27063e-58	Cycling_P	TAGLN2
4.49629e-62	0.469641	0.903	0.573	7.63785e-58	Cycling_P	SNRPD1
7.14849e-62	0.528042	0.894	0.625	1.21431e-57	Cycling_P	NUCKS1
4.56298e-61	0.462379	0.861	0.532	7.75113e-57	Cycling_P	ANP32B
7.73578e-61	0.398336	0.631	0.269	1.31408e-56	Cycling_P	WDR34
1.15055e-60	0.250582	0.355	0.092	1.95445e-56	Cycling_P	MIS18A
1.85999e-59	0.424458	0.953	0.796	3.15956e-55	Cycling_P	HNRNPA2B1
4.98496e-58	0.578145	0.816	0.525	8.46796e-54	Cycling_P	DUT
1.00867e-57	0.263959	0.993	0.926	1.71342e-53	Cycling_P	TFF1
1.3936e-57	0.305945	0.449	0.144	2.3673e-53	Cycling_P	ANO1
1.55793e-57	0.360999	0.989	0.9	2.64645e-53	Cycling_P	CFL1
1.04151e-56	0.300946	0.346	0.095	1.76922e-52	Cycling_P	FEN1
2.86588e-56	0.38893	0.975	0.828	4.86827e-52	Cycling_P	MZT2B
4.19858e-56	0.419303	0.951	0.708	7.13212e-52	Cycling_P	CYCS
9.00422e-56	0.425397	0.955	0.753	1.52955e-51	Cycling_P	HSPE1
1.25417e-55	0.322833	0.449	0.148	2.13045e-51	Cycling_P	PSMB9
1.60414e-55	0.273432	0.344	0.095	2.72495e-51	Cycling_P	AIM1
2.61019e-55	0.410435	0.814	0.423	4.43392e-51	Cycling_P	PDE4C
3.81067e-55	0.467357	0.888	0.621	6.47319e-51	Cycling_P	ENO1
4.57719e-55	0.451622	0.942	0.646	7.77527e-51	Cycling_P	LCN2
2.05487e-54	0.35465	0.977	0.909	3.49061e-50	Cycling_P	MIF
8.89405e-54	0.429064	0.867	0.555	1.51083e-49	Cycling_P	SNRPB
4.0242e-53	0.403314	0.939	0.759	6.8359e-49	Cycling_P	TPI1
1.17914e-52	0.422668	0.895	0.649	2.00301e-48	Cycling_P	PTGES3
6.64593e-51	0.251037	0.389	0.122	1.12894e-46	Cycling_P	ME1
3.14845e-50	0.375134	0.944	0.73	5.34828e-46	Cycling_P	MINOS1
5.90126e-50	0.426938	0.706	0.376	1.00245e-45	Cycling_P	HMGA1
1.80637e-49	0.350046	0.564	0.246	3.06848e-45	Cycling_P	COMMD4
3.01755e-49	0.339856	0.96	0.665	5.12591e-45	Cycling_P	S100P
3.82855e-49	0.379597	0.944	0.774	6.50356e-45	Cycling_P	DBI
8.67656e-49	0.320554	0.968	0.886	1.47389e-44	Cycling_P	CHCHD2
1.29333e-48	0.421755	0.831	0.523	2.19698e-44	Cycling_P	SIVA1
1.89153e-48	0.380954	0.778	0.441	3.21315e-44	Cycling_P	CBX3
2.27839e-48	0.39307	0.805	0.464	3.87031e-44	Cycling_P	ACTN4
3.24167e-48	0.316811	0.975	0.909	5.50663e-44	Cycling_P	HINT1
5.14704e-48	0.387018	0.964	0.827	8.74328e-44	Cycling_P	CLIC1
1.08024e-47	0.294606	0.47	0.179	1.83501e-43	Cycling_P	NBL1
1.31009e-47	0.250349	0.373	0.121	2.22545e-43	Cycling_P	MZT1
1.76147e-47	0.328648	0.622	0.276	2.99222e-43	Cycling_P	YWHAH
1.91199e-47	0.354723	0.652	0.318	3.2479e-43	Cycling_P	ZDHHC12
2.25506e-47	0.418412	0.912	0.584	3.83067e-43	Cycling_P	AKR1B10
6.12536e-47	0.352952	0.541	0.235	1.04051e-42	Cycling_P	DDX39A
2.30145e-46	0.33129	0.968	0.855	3.90947e-42	Cycling_P	COX8A
5.09292e-46	0.331109	0.978	0.835	8.65135e-42	Cycling_P	ATP5G3
7.2745e-46	0.376924	0.914	0.661	1.23572e-41	Cycling_P	EIF2S2
1.02561e-45	0.292594	0.533	0.223	1.7422e-41	Cycling_P	RP11-800A18.4
2.63147e-45	0.418229	0.899	0.69	4.47007e-41	Cycling_P	LSM5
3.03956e-45	0.398955	0.818	0.515	5.1633e-41	Cycling_P	LSM3
5.65375e-45	0.289516	1	0.944	9.60402e-41	Cycling_P	TFF2
6.19085e-45	0.377879	0.867	0.519	1.05164e-40	Cycling_P	FCGBP
9.06007e-45	0.284319	0.319	0.098	1.53903e-40	Cycling_P	UHRF1
1.25915e-44	0.366466	0.759	0.419	2.13892e-40	Cycling_P	HDGF
4.40551e-44	0.283263	0.505	0.204	7.48364e-40	Cycling_P	IL1RN
6.20878e-44	0.308668	0.604	0.276	1.05468e-39	Cycling_P	RHEB
6.5098e-44	0.310672	0.631	0.299	1.10582e-39	Cycling_P	RBBP7
7.20824e-44	0.378696	0.883	0.601	1.22446e-39	Cycling_P	PA2G4
2.39003e-43	0.3907	0.993	0.907	4.05994e-39	Cycling_P	TXN
2.76231e-43	0.359476	0.723	0.405	4.69233e-39	Cycling_P	KPNB1
3.27211e-43	0.474833	0.6	0.31	5.55834e-39	Cycling_P	PCNA
3.43181e-43	0.38238	0.305	0.09	5.82961e-39	Cycling_P	CXCL8
4.79837e-43	0.27336	0.506	0.21	8.15099e-39	Cycling_P	TIMM10
7.55985e-43	0.371153	0.798	0.465	1.28419e-38	Cycling_P	RBM8A
8.23479e-43	0.324347	0.996	0.915	1.39884e-38	Cycling_P	KRT8
1.09788e-42	0.250818	0.499	0.202	1.86496e-38	Cycling_P	USP1
1.31104e-42	0.365614	0.85	0.566	2.22707e-38	Cycling_P	MZT2A
1.35183e-42	0.282253	0.521	0.225	2.29636e-38	Cycling_P	PAFAH1B3
2.65802e-42	0.290277	0.526	0.23	4.51517e-38	Cycling_P	MAZ
1.56575e-41	0.35907	0.559	0.259	2.65974e-37	Cycling_P	BUB3
2.49257e-41	0.32291	0.587	0.29	4.23412e-37	Cycling_P	CARHSP1
2.99339e-41	0.326673	0.537	0.238	5.08487e-37	Cycling_P	CNIH4
4.17116e-41	0.365664	0.769	0.454	7.08555e-37	Cycling_P	SFPQ
8.22776e-41	0.276216	0.98	0.893	1.39765e-36	Cycling_P	UQCRQ
8.39747e-41	0.343064	0.924	0.715	1.42648e-36	Cycling_P	AURKAIP1
1.32582e-40	0.275692	0.948	0.822	2.25217e-36	Cycling_P	SLC25A5
3.94484e-40	0.370164	0.841	0.593	6.70109e-36	Cycling_P	MRPL51
4.77829e-40	0.280067	0.993	0.92	8.11688e-36	Cycling_P	CLDN18
5.67056e-40	0.372806	0.814	0.543	9.63257e-36	Cycling_P	AP2S1
5.82679e-40	0.250302	0.423	0.162	9.89797e-36	Cycling_P	IL1R2
2.37343e-39	0.369558	0.867	0.631	4.03174e-35	Cycling_P	EIF5A
2.57642e-39	0.357228	0.879	0.576	4.37657e-35	Cycling_P	RAC1
1.29686e-38	0.294111	0.98	0.734	2.20297e-34	Cycling_P	MUC5AC
1.74557e-38	0.415484	0.829	0.533	2.96521e-34	Cycling_P	SDF2L1
2.37834e-38	0.260574	0.456	0.191	4.04009e-34	Cycling_P	TUBB2A
3.57617e-38	0.341133	0.924	0.745	6.07484e-34	Cycling_P	SRSF3
7.28076e-38	0.318658	0.937	0.759	1.23678e-33	Cycling_P	ATP5G1
1.35305e-37	0.343977	0.868	0.617	2.29843e-33	Cycling_P	TPM3
1.40292e-37	0.261673	0.519	0.231	2.38314e-33	Cycling_P	RAP2B
1.85515e-37	0.322936	0.724	0.412	3.15134e-33	Cycling_P	PGAM1
6.67427e-37	0.309636	0.276	0.086	1.13376e-32	Cycling_P	CCL20
8.29114e-37	0.319791	0.706	0.396	1.40842e-32	Cycling_P	PSMB8
9.22433e-37	0.320762	0.987	0.885	1.56694e-32	Cycling_P	S100A11
1.09199e-36	0.327334	0.622	0.326	1.85496e-32	Cycling_P	GGCT
1.0947e-36	0.324107	0.879	0.613	1.85957e-32	Cycling_P	ETFB
1.28886e-36	0.339777	0.937	0.735	2.18939e-32	Cycling_P	ANXA2
1.73497e-36	0.324312	0.796	0.48	2.9472e-32	Cycling_P	COTL1
1.98954e-36	0.28818	0.636	0.329	3.37963e-32	Cycling_P	CCT5
3.23358e-36	0.27941	0.996	0.855	5.49288e-32	Cycling_P	KRT19
3.31922e-36	0.318103	0.926	0.724	5.63835e-32	Cycling_P	RHOA
3.54348e-36	0.269121	0.996	0.955	6.01931e-32	Cycling_P	MYL6
5.42104e-36	0.329823	0.804	0.487	9.20872e-32	Cycling_P	HNRNPD
5.63899e-36	0.320439	0.93	0.771	9.57895e-32	Cycling_P	SLIRP
6.6096e-36	0.27272	0.582	0.282	1.12277e-31	Cycling_P	ADAM15
7.02801e-36	0.284962	0.488	0.213	1.19385e-31	Cycling_P	C15orf48
7.50529e-36	0.357816	0.89	0.674	1.27492e-31	Cycling_P	NCL
1.03129e-35	0.266239	0.636	0.32	1.75186e-31	Cycling_P	TST
1.74265e-35	0.289241	0.607	0.301	2.96025e-31	Cycling_P	PRKDC
1.7498e-35	0.363273	0.811	0.525	2.97238e-31	Cycling_P	PSME2
5.18661e-35	0.269271	0.537	0.259	8.81049e-31	Cycling_P	SNRNP25
5.91685e-35	0.331439	0.895	0.654	1.0051e-30	Cycling_P	ERH
8.38462e-35	0.294956	0.742	0.427	1.4243e-30	Cycling_P	SULT1C2
9.44975e-35	0.335359	0.901	0.649	1.60523e-30	Cycling_P	PCBP1
2.01338e-34	0.342624	0.791	0.535	3.42013e-30	Cycling_P	PRELID1
3.55489e-34	0.262645	0.993	0.93	6.03869e-30	Cycling_P	GSTP1
3.60876e-34	0.298969	0.697	0.387	6.1302e-30	Cycling_P	PSMC3
3.97064e-34	0.321273	0.841	0.551	6.74493e-30	Cycling_P	H2AFY
4.04222e-34	0.26814	0.542	0.263	6.86652e-30	Cycling_P	CACYBP
4.46113e-34	0.254891	0.506	0.234	7.57813e-30	Cycling_P	BRI3BP
4.64199e-34	0.263492	0.607	0.307	7.88535e-30	Cycling_P	PPM1G
6.28501e-34	0.308909	0.723	0.427	1.06763e-29	Cycling_P	TOMM5
8.19465e-34	0.341564	0.917	0.655	1.39202e-29	Cycling_P	MGST3
9.7302e-34	0.260749	0.559	0.271	1.65287e-29	Cycling_P	ELAVL1
2.02448e-33	0.319255	0.715	0.436	3.43899e-29	Cycling_P	DDX21
2.29407e-33	0.27418	0.593	0.301	3.89693e-29	Cycling_P	CAPN8
2.30829e-33	0.315364	0.883	0.678	3.9211e-29	Cycling_P	ANAPC11
2.36296e-33	0.294476	0.966	0.727	4.01397e-29	Cycling_P	NQO1
2.76403e-33	0.26628	0.562	0.281	4.69526e-29	Cycling_P	TAF15
3.15621e-33	0.292182	0.841	0.551	5.36146e-29	Cycling_P	TIMM8B
4.06602e-33	0.29585	0.926	0.749	6.90695e-29	Cycling_P	YBX1
4.90131e-33	0.301172	0.843	0.554	8.32585e-29	Cycling_P	MRPL14
5.39788e-33	0.337986	0.782	0.494	9.16938e-29	Cycling_P	VPS29
7.80893e-33	0.33877	0.917	0.741	1.3265e-28	Cycling_P	CALR
8.34586e-33	0.260234	0.569	0.285	1.41771e-28	Cycling_P	TRIM28
9.4863e-33	0.285932	0.613	0.322	1.61144e-28	Cycling_P	BIK
1.53666e-32	0.275591	0.494	0.231	2.61033e-28	Cycling_P	SDCBP2
1.86205e-32	0.261176	0.566	0.284	3.16307e-28	Cycling_P	MRPL37
2.007e-32	0.305229	0.921	0.678	3.4093e-28	Cycling_P	SNRPE
2.50314e-32	0.303997	0.886	0.65	4.25209e-28	Cycling_P	YWHAB
3.86038e-32	0.302469	0.695	0.405	6.55763e-28	Cycling_P	PSMB2
3.86247e-32	0.33857	0.914	0.686	6.56118e-28	Cycling_P	COX17
4.81981e-32	0.301454	0.895	0.639	8.18741e-28	Cycling_P	LMNA
6.20981e-32	0.307368	0.829	0.564	1.05486e-27	Cycling_P	SRSF2
1.01099e-31	0.281155	0.488	0.233	1.71737e-27	Cycling_P	MCM7
1.35148e-31	0.260408	0.58	0.297	2.29576e-27	Cycling_P	GLO1
1.64726e-31	0.300059	0.638	0.347	2.7982e-27	Cycling_P	FDPS
7.37377e-31	0.295525	0.762	0.478	1.25258e-26	Cycling_P	BANF1
2.19347e-30	0.309088	0.789	0.535	3.72604e-26	Cycling_P	RPL22L1
2.42997e-30	0.300285	0.912	0.723	4.12778e-26	Cycling_P	YWHAZ
2.95357e-30	0.258169	0.719	0.416	5.01723e-26	Cycling_P	ARHGDIA
6.50733e-30	0.27348	0.737	0.433	1.1054e-25	Cycling_P	UQCC2
1.16548e-29	0.272918	0.733	0.435	1.97981e-25	Cycling_P	DNAJA1
2.67138e-29	0.292198	0.886	0.623	4.53788e-25	Cycling_P	SET
3.62891e-29	0.345369	0.802	0.562	6.16443e-25	Cycling_P	HSPD1
7.1789e-29	0.284741	0.728	0.45	1.21948e-24	Cycling_P	TPM4
8.19635e-29	0.272336	0.643	0.358	1.39231e-24	Cycling_P	PTBP1
9.49127e-29	0.273153	0.582	0.315	1.61228e-24	Cycling_P	HP1BP3
1.644e-28	0.293021	0.814	0.541	2.79267e-24	Cycling_P	DYNLT1
2.02262e-28	0.289257	1	0.887	3.43583e-24	Cycling_P	SPINK1
2.69952e-28	0.28225	0.877	0.628	4.58567e-24	Cycling_P	LSM7
3.98705e-28	0.31039	0.834	0.576	6.7728e-24	Cycling_P	HNRNPM
7.39225e-28	0.266434	0.813	0.559	1.25572e-23	Cycling_P	PKM
1.44123e-27	0.342792	0.877	0.629	2.44822e-23	Cycling_P	HSPA5
2.23997e-27	0.270625	0.791	0.521	3.80503e-23	Cycling_P	PLEKHJ1
2.82882e-27	0.284964	0.69	0.41	4.80532e-23	Cycling_P	HNRNPR
1.21326e-26	0.274203	0.906	0.764	2.06097e-22	Cycling_P	HMGN1
1.8851e-26	0.273146	0.75	0.466	3.20222e-22	Cycling_P	ARPC5
3.34427e-26	0.299873	0.923	0.73	5.68091e-22	Cycling_P	POMP
3.76708e-26	0.261946	0.726	0.447	6.39914e-22	Cycling_P	SNRPD3
5.01958e-26	0.27888	0.697	0.427	8.52676e-22	Cycling_P	FUS
8.46773e-26	0.266795	0.677	0.413	1.43841e-21	Cycling_P	RNPS1
1.70202e-25	0.290546	0.879	0.634	2.89122e-21	Cycling_P	NAA38
2.56568e-25	0.275983	0.868	0.646	4.35832e-21	Cycling_P	VSIG1
3.63523e-25	0.282064	0.721	0.454	6.17516e-21	Cycling_P	MANF
5.34326e-25	0.25199	0.677	0.416	9.0766e-21	Cycling_P	CCT6A
7.46326e-25	0.258033	0.928	0.808	1.26778e-20	Cycling_P	ATP5J2
7.8728e-25	0.280062	0.903	0.666	1.33735e-20	Cycling_P	SDCBP
8.73075e-25	0.295415	0.903	0.717	1.48309e-20	Cycling_P	RBX1
8.75865e-25	0.306507	0.895	0.722	1.48783e-20	Cycling_P	HSPA8
1.3289e-24	0.252405	0.712	0.438	2.25741e-20	Cycling_P	FAM96B
1.70465e-24	0.260147	0.861	0.648	2.89569e-20	Cycling_P	C19orf43
3.47365e-24	0.271502	0.748	0.478	5.90069e-20	Cycling_P	S100A14
4.37291e-24	0.281464	0.818	0.607	7.42826e-20	Cycling_P	LDHA
1.21939e-23	0.262238	0.8	0.534	2.07138e-19	Cycling_P	MARCKS
6.24866e-23	0.281471	0.78	0.55	1.06146e-18	Cycling_P	PSMA4
8.63499e-23	0.25577	0.685	0.439	1.46683e-18	Cycling_P	LSM2
9.15904e-23	0.250629	0.759	0.52	1.55585e-18	Cycling_P	NAP1L1
1.98796e-22	0.268698	0.784	0.519	3.37695e-18	Cycling_P	SVIP
1.19827e-21	0.255115	0.795	0.567	2.0355e-17	Cycling_P	H2AFJ
2.71869e-21	0.294113	0.805	0.607	4.61824e-17	Cycling_P	CYBA
1.78162e-20	0.253967	0.618	0.385	3.02644e-16	Cycling_P	PSMA3
1.60998e-17	0.35514	0.741	0.509	2.73487e-13	Cycling_P	SDC4
6.0014e-133	0.349229	1	0.999	1.01946e-128	Pre_Neck	RPL13
5.58215e-117	0.319439	1	1	9.48241e-113	Pre_Neck	RPS27
5.1649e-116	0.371446	1	1	8.77361e-112	Pre_Neck	RPL12
6.44779e-100	0.368945	0.998	0.992	1.09529e-95	Pre_Neck	RPL10A
2.77855e-95	0.292577	1	1	4.71992e-91	Pre_Neck	EEF1A1
5.27292e-94	0.281984	1	1	8.95711e-90	Pre_Neck	RPL39
6.03864e-93	0.288663	1	0.999	1.02578e-88	Pre_Neck	RPS6
1.06884e-91	0.286328	0.997	0.987	1.81564e-87	Pre_Neck	PGC
2.09017e-91	0.389513	1	0.998	3.55057e-87	Pre_Neck	MT-ND3
4.62735e-89	0.293117	1	0.999	7.86048e-85	Pre_Neck	RPS9
1.8044e-88	0.666757	0.991	0.898	3.06514e-84	Pre_Neck	LYZ
3.68743e-86	0.270639	1	1	6.26384e-82	Pre_Neck	RPS18
8.91877e-85	0.270797	1	1	1.51503e-80	Pre_Neck	RPL32
2.66542e-83	0.305921	1	1	4.52774e-79	Pre_Neck	RPL11
2.43061e-82	0.314762	1	0.999	4.12888e-78	Pre_Neck	RPS8
6.14111e-82	0.27891	1	0.999	1.04319e-77	Pre_Neck	RPS19
1.02104e-79	0.621838	0.827	0.55	1.73444e-75	Pre_Neck	CLU
6.57673e-77	0.306749	0.998	0.997	1.11719e-72	Pre_Neck	RPL31
1.55501e-72	0.261075	1	1	2.64149e-68	Pre_Neck	RPL10
2.18078e-70	0.297758	1	1	3.70449e-66	Pre_Neck	RPL34
3.38738e-70	0.259186	1	1	5.75414e-66	Pre_Neck	RPS12
3.44404e-69	0.291051	1	0.995	5.85039e-65	Pre_Neck	RPS4X
1.37784e-68	0.291766	1	0.999	2.34054e-64	Pre_Neck	RPL3
4.7616e-65	0.714224	0.841	0.686	8.08853e-61	Pre_Neck	ID1
5.55233e-63	0.313504	0.998	0.986	9.43174e-59	Pre_Neck	GNB2L1
4.16841e-57	0.279669	1	0.995	7.08087e-53	Pre_Neck	RPL29
1.04719e-56	0.273117	0.997	0.99	1.77885e-52	Pre_Neck	RPL6
2.85611e-53	0.298283	0.984	0.966	4.85168e-49	Pre_Neck	RPL23
3.24955e-53	0.365061	0.942	0.825	5.52e-49	Pre_Neck	GLUL
3.11963e-52	0.364276	0.977	0.93	5.29931e-48	Pre_Neck	NBEAL1
2.76535e-51	0.25678	1	0.994	4.69749e-47	Pre_Neck	RPS5
7.97661e-51	0.289788	0.991	0.988	1.35499e-46	Pre_Neck	RPL5
2.03042e-48	0.254062	0.995	0.992	3.44908e-44	Pre_Neck	RPS20
5.22615e-48	0.335623	0.963	0.921	8.87767e-44	Pre_Neck	RPS4Y1
8.65767e-47	0.267828	0.997	0.997	1.47068e-42	Pre_Neck	MT-ND1
2.20388e-46	0.505801	0.645	0.389	3.74373e-42	Pre_Neck	SOCS3
1.57505e-45	0.452844	0.841	0.65	2.67553e-41	Pre_Neck	EGR1
1.98726e-44	0.264744	1	0.999	3.37576e-40	Pre_Neck	MT-ND2
1.50482e-43	0.278361	0.995	0.976	2.55624e-39	Pre_Neck	CST3
1.75608e-43	0.282248	0.989	0.971	2.98305e-39	Pre_Neck	RPL36A
7.22605e-43	0.333935	0.994	0.941	1.22749e-38	Pre_Neck	TSPAN8
3.94563e-41	0.310456	0.815	0.597	6.70244e-37	Pre_Neck	BTG2
1.67505e-40	0.366073	0.869	0.737	2.84541e-36	Pre_Neck	GLTSCR2
2.83367e-40	0.291172	0.927	0.799	4.81355e-36	Pre_Neck	JUNB
1.0943e-39	0.413374	0.826	0.669	1.85889e-35	Pre_Neck	ZFP36
3.17792e-39	0.336705	0.975	0.917	5.39834e-35	Pre_Neck	FOS
6.36989e-38	0.390814	0.893	0.771	1.08205e-33	Pre_Neck	HLA-DRA
8.10777e-36	0.397018	0.54	0.309	1.37727e-31	Pre_Neck	IL33
1.02737e-35	0.458716	0.65	0.455	1.7452e-31	Pre_Neck	TXNIP
1.23303e-35	0.417417	0.964	0.867	2.09455e-31	Pre_Neck	CD74
1.38973e-34	0.286991	0.961	0.903	2.36073e-30	Pre_Neck	EEF1B2
1.30428e-33	0.486266	0.513	0.293	2.21558e-29	Pre_Neck	RGS5
2.34966e-33	0.435392	0.705	0.543	3.99136e-29	Pre_Neck	FAM3D
8.01431e-33	0.299086	0.916	0.851	1.36139e-28	Pre_Neck	PABPC1
7.18241e-31	0.373372	0.627	0.437	1.22008e-26	Pre_Neck	HMGCS2
1.12803e-30	0.258546	0.961	0.918	1.91618e-26	Pre_Neck	EEF2
2.78018e-30	0.384568	0.303	0.131	4.72269e-26	Pre_Neck	EDN1
4.92494e-30	0.272152	0.93	0.864	8.36599e-26	Pre_Neck	JUN
2.87474e-29	0.428484	0.524	0.34	4.88332e-25	Pre_Neck	EFNA1
9.06853e-29	0.354486	0.804	0.661	1.54047e-24	Pre_Neck	NDRG1
5.02698e-28	0.476315	0.711	0.535	8.53933e-24	Pre_Neck	REG1A
5.138e-27	0.304646	0.961	0.896	8.72792e-23	Pre_Neck	PIGR
5.34244e-27	0.281953	0.401	0.206	9.0752e-23	Pre_Neck	FMOD
6.01405e-26	0.307402	0.365	0.183	1.02161e-21	Pre_Neck	RGMB
8.00185e-26	0.367091	0.393	0.219	1.35927e-21	Pre_Neck	SLC4A4
8.62495e-26	0.3706	0.669	0.514	1.46512e-21	Pre_Neck	ZFP36L2
5.1061e-25	0.348684	0.677	0.537	8.67374e-21	Pre_Neck	PAPSS1
8.78901e-25	0.292717	0.367	0.193	1.49299e-20	Pre_Neck	FUT9
2.24672e-24	0.341576	0.771	0.648	3.8165e-20	Pre_Neck	RHOB
2.86126e-23	0.328608	0.669	0.525	4.86042e-19	Pre_Neck	MECOM
1.68932e-22	0.344538	0.751	0.615	2.86964e-18	Pre_Neck	IER3
2.50194e-22	0.357881	0.762	0.629	4.25004e-18	Pre_Neck	HLA-DRB5
3.98533e-22	0.309257	0.684	0.547	6.76988e-18	Pre_Neck	GOLM1
6.01044e-21	0.327265	0.577	0.428	1.02099e-16	Pre_Neck	CCNG1
8.03373e-21	0.312427	0.666	0.489	1.36469e-16	Pre_Neck	CXCL3
2.49379e-20	0.290415	0.414	0.256	4.23619e-16	Pre_Neck	SLC40A1
7.46406e-20	0.395445	0.617	0.471	1.26792e-15	Pre_Neck	CXCL2
3.20298e-19	0.269966	0.518	0.354	5.4409e-15	Pre_Neck	ANXA5
1.27566e-18	0.28037	0.731	0.63	2.16696e-14	Pre_Neck	SLC12A2
2.83019e-18	0.288721	0.692	0.554	4.80764e-14	Pre_Neck	ATF3
5.2079e-18	0.253501	0.796	0.741	8.84667e-14	Pre_Neck	NPC2
8.98516e-18	0.289312	0.655	0.542	1.52631e-13	Pre_Neck	METTL7A
1.29847e-17	0.30466	0.389	0.247	2.20572e-13	Pre_Neck	CEBPD
2.95818e-17	0.419639	0.323	0.193	5.02507e-13	Pre_Neck	MIA
6.72614e-16	0.290668	0.53	0.402	1.14257e-11	Pre_Neck	TMC5
9.51597e-16	0.275273	0.428	0.292	1.61648e-11	Pre_Neck	SRSF8
3.4419e-15	0.282981	0.607	0.5	5.84676e-11	Pre_Neck	TMEM98
6.22833e-15	0.283402	0.409	0.279	1.05801e-10	Pre_Neck	CDK6
1.71177e-14	0.389452	0.328	0.205	2.90778e-10	Pre_Neck	RP11-1143G9.4
2.90531e-14	0.284826	0.473	0.351	4.93525e-10	Pre_Neck	MMP1
5.84553e-14	0.274128	0.561	0.447	9.92981e-10	Pre_Neck	SOX9
1.46647e-13	0.333361	0.529	0.422	2.49109e-09	Pre_Neck	HLA-DPB1
2.49222e-10	0.251131	0.488	0.4	4.23354e-06	Pre_Neck	ERBB3
2.53311e-10	0.263333	0.367	0.269	4.30299e-06	Pre_Neck	ID2
1.14933e-289	2.5897	0.966	0.383	1.95236e-285	Neck	MUC6
7.31568e-230	1.31679	1	0.495	1.24272e-225	Neck	PGA4
4.62331e-201	1.2701	1	0.996	7.85362e-197	Neck	LIPF
1.52518e-161	0.7879	0.355	0.028	2.59082e-157	Neck	C6orf58
7.88302e-159	0.454018	1	1	1.33909e-154	Neck	RPL10
4.41466e-155	0.684952	0.998	0.976	7.49919e-151	Neck	CST3
1.55145e-154	0.694108	0.377	0.038	2.63544e-150	Neck	VIM
2.4026e-151	0.530901	1	0.999	4.0813e-147	Neck	FTH1
9.71858e-148	0.867494	0.984	0.856	1.65089e-143	Neck	JUN
8.30929e-147	1.02242	0.955	0.8	1.4115e-142	Neck	IER2
7.79128e-134	0.880493	0.957	0.797	1.3235e-129	Neck	JUNB
9.44968e-133	0.693664	1	0.987	1.60522e-128	Neck	PGC
4.16567e-131	0.422801	1	1	7.07622e-127	Neck	RPL11
6.12932e-130	0.764324	0.961	0.741	1.04119e-125	Neck	CIRBP
6.92462e-130	0.55013	1	0.97	1.17629e-125	Neck	EEF1D
9.61637e-111	0.383287	1	1	1.63353e-106	Neck	RPL34
2.35033e-110	0.937788	0.898	0.646	3.99251e-106	Neck	EGR1
5.01675e-106	0.851081	0.869	0.593	8.52195e-102	Neck	BTG2
2.28079e-104	0.458703	1	0.995	3.87437e-100	Neck	FTL
2.86823e-103	0.756921	0.837	0.52	4.87227e-99	Neck	PGA3
1.39915e-92	0.746829	0.596	0.224	2.37674e-88	Neck	C16orf89
1.17754e-85	0.587204	0.977	0.918	2.00029e-81	Neck	FOS
1.73475e-76	0.68566	0.849	0.624	2.94682e-72	Neck	FOSB
6.19493e-75	0.823508	0.404	0.111	1.05233e-70	Neck	LTF
1.20933e-74	0.54755	0.943	0.828	2.05429e-70	Neck	GLUL
3.29352e-73	0.785537	0.684	0.366	5.5947e-69	Neck	GADD45B
2.99832e-72	0.318047	1	0.995	5.09324e-68	Neck	RPS4X
1.25544e-71	0.705727	0.533	0.228	2.13262e-67	Neck	HSD17B11
1.0832e-70	0.310722	1	0.999	1.84003e-66	Neck	RPL3
1.08095e-69	0.687108	0.867	0.669	1.83621e-65	Neck	DUSP1
1.26733e-69	0.261141	1	1	2.15281e-65	Neck	EEF1A1
3.21868e-67	0.65788	0.488	0.196	5.46757e-63	Neck	FMOD
1.71942e-63	0.691851	0.704	0.467	2.92077e-59	Neck	TOB1
1.23649e-61	0.541296	0.838	0.703	2.10042e-57	Neck	CCNI
1.48527e-61	0.389627	0.969	0.948	2.52303e-57	Neck	PFDN5
1.56524e-61	0.259584	1	0.998	2.65887e-57	Neck	RPL35A
3.31065e-60	0.303678	1	0.992	5.6238e-56	Neck	RPL10A
9.38721e-60	0.647952	0.777	0.543	1.59461e-55	Neck	ATF3
4.25728e-57	0.276918	0.998	0.995	7.23185e-53	Neck	RPL15
4.31892e-57	0.522085	0.846	0.756	7.33655e-53	Neck	TMED2
5.9308e-56	0.5174	0.799	0.646	1.00747e-51	Neck	SEC62
6.06725e-53	0.548479	0.415	0.167	1.03064e-48	Neck	SPDEF
1.86161e-49	0.482819	0.303	0.092	3.16231e-45	Neck	PCDH9
2.09964e-49	0.447193	0.898	0.852	3.56667e-45	Neck	ATP6V1G1
2.10635e-48	0.509037	0.847	0.669	3.57805e-44	Neck	ZFP36
2.59598e-48	0.370146	0.968	0.918	4.40979e-44	Neck	EEF2
4.5411e-48	0.548786	0.539	0.281	7.71397e-44	Neck	NUCB2
8.04399e-48	0.568139	0.695	0.491	1.36643e-43	Neck	TMEM97
2.15734e-47	0.283865	1	0.989	3.66468e-43	Neck	RPL6
1.83398e-46	0.364607	0.966	0.921	3.11539e-42	Neck	RPS4Y1
5.3435e-46	0.628132	0.634	0.398	9.077e-42	Neck	SOCS3
5.72105e-46	0.44292	0.303	0.097	9.71835e-42	Neck	ADA
6.83758e-46	0.620596	0.614	0.401	1.1615e-41	Neck	NFKBIZ
3.76457e-45	0.450531	0.815	0.705	6.39487e-41	Neck	EIF4A2
5.79394e-45	0.487802	0.417	0.182	9.84217e-41	Neck	XYLT2
1.16508e-44	0.514761	0.804	0.645	1.97913e-40	Neck	RHOB
3.94747e-43	0.560018	0.53	0.298	6.70556e-39	Neck	NR4A1
6.79097e-40	0.422611	0.373	0.15	1.15358e-35	Neck	PDIA2
1.10687e-39	0.446508	0.758	0.57	1.88025e-35	Neck	CLU
2.57037e-39	0.500523	0.569	0.349	4.36629e-35	Neck	ANXA5
1.6881e-38	0.431761	0.298	0.109	2.86757e-34	Neck	CREB3L4
9.01615e-38	0.261134	0.998	0.986	1.53157e-33	Neck	GNB2L1
1.61058e-37	0.394643	0.734	0.557	2.73588e-33	Neck	KCNE2
3.268e-37	0.511073	0.397	0.183	5.55134e-33	Neck	RGMB
1.16256e-36	0.479547	0.575	0.375	1.97483e-32	Neck	GPR160
1.09693e-35	0.394278	0.264	0.09	1.86335e-31	Neck	PTPRZ1
2.84027e-35	0.487679	0.397	0.192	4.82477e-31	Neck	FUT9
2.90387e-33	0.456553	0.381	0.184	4.93281e-29	Neck	BNIP3
7.51717e-33	0.481036	0.758	0.666	1.27694e-28	Neck	JUND
3.98744e-32	0.482242	0.652	0.529	6.77346e-28	Neck	ADI1
6.59562e-32	0.377601	0.819	0.693	1.1204e-27	Neck	MT1F
3.93196e-31	0.367866	0.908	0.852	6.67922e-27	Neck	CD24
2.69278e-29	0.509846	0.467	0.293	4.57423e-25	Neck	FKBP11
3.08082e-29	0.299309	0.964	0.96	5.2334e-25	Neck	H3F3B
6.3534e-28	0.250119	0.966	0.939	1.07925e-23	Neck	RPL17
7.99493e-28	0.405446	0.268	0.111	1.3581e-23	Neck	ANKRD37
2.75114e-27	0.360957	0.765	0.69	4.67337e-23	Neck	XBP1
9.24706e-27	0.386879	0.293	0.131	1.5708e-22	Neck	CYBRD1
2.45567e-26	0.419718	0.641	0.527	4.17145e-22	Neck	TSPAN13
3.83736e-25	0.397924	0.307	0.151	6.51852e-21	Neck	MYLIP
4.52693e-24	0.275902	0.921	0.894	7.6899e-20	Neck	COMMD6
4.7002e-24	0.344369	0.853	0.748	7.98423e-20	Neck	KLF6
6.57527e-24	0.463253	0.598	0.482	1.11694e-19	Neck	TSC22D1
9.07646e-24	0.438163	0.598	0.494	1.54182e-19	Neck	TTC3
2.8682e-23	0.33002	0.815	0.75	4.87222e-19	Neck	GLTSCR2
1.52517e-22	0.426975	0.575	0.462	2.5908e-18	Neck	FOXP1
2.37492e-22	0.36836	0.736	0.671	4.03427e-18	Neck	EIF3L
8.1247e-22	0.390095	0.557	0.441	1.38014e-17	Neck	TCEA3
2.34538e-21	0.401747	0.571	0.467	3.98409e-17	Neck	GALNT3
4.79494e-21	0.386956	0.671	0.575	8.14517e-17	Neck	HSPA1B
5.43008e-21	0.328917	0.384	0.222	9.22407e-17	Neck	CCKBR
6.67428e-21	0.381141	0.524	0.385	1.13376e-16	Neck	SEPP1
9.80201e-21	0.393785	0.341	0.198	1.66507e-16	Neck	MAFF
1.25169e-20	0.371132	0.499	0.363	2.12625e-16	Neck	ERGIC1
2.82687e-20	0.334159	0.654	0.577	4.802e-16	Neck	SARAF
3.90774e-20	0.336969	0.704	0.638	6.63808e-16	Neck	SLC12A2
4.22644e-20	0.393659	0.614	0.531	7.17945e-16	Neck	SH3YL1
4.49194e-20	0.405705	0.321	0.184	7.63046e-16	Neck	RP11-12G12.7
6.24076e-20	0.40792	0.381	0.238	1.06012e-15	Neck	LINC00261
1.00243e-19	0.363368	0.657	0.583	1.70282e-15	Neck	C12orf57
3.53657e-19	0.262582	0.864	0.818	6.00757e-15	Neck	EIF3E
5.18473e-19	0.384498	0.492	0.372	8.8073e-15	Neck	FAM3C
1.166e-18	0.365848	0.483	0.344	1.98068e-14	Neck	PNRC1
2.09852e-18	0.374809	0.447	0.316	3.56476e-14	Neck	PPP1R16A
3.0278e-18	0.331775	0.302	0.166	5.14333e-14	Neck	ARHGAP24
6.48677e-18	0.312041	0.273	0.143	1.10191e-13	Neck	HBP1
2.37972e-16	0.294744	0.785	0.771	4.04242e-12	Neck	DDX5
6.38131e-16	0.38056	0.408	0.287	1.08399e-11	Neck	SERTAD1
7.56662e-16	0.322962	0.264	0.144	1.28534e-11	Neck	BEX5
1.25249e-15	0.326549	0.666	0.63	2.12761e-11	Neck	RABAC1
1.44224e-15	0.258343	0.876	0.863	2.44994e-11	Neck	P4HB
2.65908e-15	0.332503	0.558	0.455	4.51699e-11	Neck	HMGCS2
5.21139e-15	0.289724	0.637	0.582	8.85258e-11	Neck	CXADR
1.4968e-14	0.306595	0.54	0.438	2.54261e-10	Neck	CCNG1
2.35474e-14	0.303363	0.578	0.508	4e-10	Neck	TMEM98
3.16107e-14	0.321217	0.621	0.567	5.36971e-10	Neck	CCNL1
4.9005e-14	0.314248	0.273	0.162	8.32447e-10	Neck	C1GALT1
6.09289e-14	0.350076	0.363	0.252	1.035e-09	Neck	ARL4A
7.44493e-14	0.310105	0.504	0.416	1.26467e-09	Neck	VAMP2
3.88034e-13	0.28643	0.664	0.624	6.59153e-09	Neck	MPC2
4.77345e-13	0.341825	0.508	0.433	8.10866e-09	Neck	SEPW1
5.309e-13	0.289553	0.619	0.575	9.0184e-09	Neck	DCXR
1.2535e-12	0.364001	0.503	0.42	2.12932e-08	Neck	DNAJB1
4.47062e-12	0.252905	0.28	0.173	7.59424e-08	Neck	GAMT
4.72302e-12	0.316175	0.359	0.256	8.023e-08	Neck	CEBPD
5.88256e-12	0.312549	0.499	0.413	9.9927e-08	Neck	PPP1R15A
7.4497e-12	0.281187	0.357	0.254	1.26548e-07	Neck	USP53
8.23572e-12	0.29567	0.566	0.517	1.399e-07	Neck	RAB4A
9.13136e-12	0.315646	0.427	0.345	1.55114e-07	Neck	NFIB
1.86249e-11	0.286961	0.506	0.432	3.16382e-07	Neck	IRF2BP2
2.21588e-11	0.287773	0.287	0.185	3.76411e-07	Neck	ECI2
2.75574e-11	0.261098	0.273	0.17	4.68118e-07	Neck	NTN4
3.43851e-11	0.293166	0.409	0.321	5.841e-07	Neck	COLCA1
4.22202e-11	0.304244	0.573	0.532	7.17194e-07	Neck	NR2F2
5.60681e-11	0.334665	0.582	0.539	9.52428e-07	Neck	ZFP36L1
6.90758e-11	0.312716	0.312	0.216	1.17339e-06	Neck	ENC1
9.28245e-11	0.273349	0.558	0.5	1.57681e-06	Neck	TCEA1
9.28312e-11	0.288311	0.348	0.252	1.57692e-06	Neck	ARFGEF3
9.29507e-11	0.307571	0.452	0.366	1.57895e-06	Neck	PIK3C2G
1.22776e-10	0.288277	0.373	0.282	2.0856e-06	Neck	PLPP5
3.03807e-10	0.300968	0.418	0.34	5.16077e-06	Neck	ZCRB1
3.11511e-10	0.30061	0.454	0.385	5.29164e-06	Neck	ASPH
3.9499e-10	0.278664	0.257	0.167	6.7097e-06	Neck	CREB3
4.86934e-10	0.291774	0.557	0.518	8.27155e-06	Neck	MCL1
6.18453e-10	0.26646	0.533	0.479	1.05057e-05	Neck	SMIM14
6.47993e-10	0.305562	0.522	0.489	1.10074e-05	Neck	PTP4A1
8.67692e-10	0.264724	0.366	0.274	1.47395e-05	Neck	ELL2
8.8131e-10	0.308538	0.309	0.222	1.49708e-05	Neck	HBEGF
1.46117e-09	0.284914	0.312	0.225	2.48209e-05	Neck	FBP2
1.57815e-09	0.26159	0.318	0.23	2.6808e-05	Neck	IRX2
1.71772e-09	0.316865	0.361	0.284	2.91789e-05	Neck	SAT2
2.27411e-09	0.35774	0.268	0.178	3.86302e-05	Neck	GDF15
6.98682e-09	0.292138	0.314	0.23	0.000118685	Neck	KLF10
3.21596e-08	0.280302	0.341	0.269	0.000546296	Neck	SLC25A36
3.6181e-08	0.265072	0.366	0.293	0.000614606	Neck	ADCK3
5.01637e-08	0.267037	0.309	0.234	0.000852131	Neck	ZFAND1
8.19671e-08	0.281659	0.442	0.394	0.00139238	Neck	TCEAL8
9.47576e-08	0.258825	0.469	0.417	0.00160965	Neck	GPRC5C
1.77894e-07	0.255216	0.379	0.313	0.00302188	Neck	ARHGAP18
1.91191e-07	0.256637	0.425	0.377	0.00324776	Neck	SH3BGRL
2.08896e-07	0.255762	0.338	0.274	0.00354852	Neck	ARFIP2
2.16019e-07	0.262973	0.49	0.464	0.00366952	Neck	SYF2
2.68004e-07	0.283191	0.379	0.32	0.00455259	Neck	IFT20
3.3808e-07	0.294182	0.408	0.357	0.00574296	Neck	NEDD4L
5.33755e-07	0.259495	0.388	0.333	0.0090669	Neck	CLK1
5.34465e-07	0.250689	0.56	0.548	0.00907895	Neck	MECOM
8.31633e-295	1.86356	0.862	0.074	1.4127e-290	Chief	NBPF12
2.33275e-195	0.956746	0.61	0.048	3.96264e-191	Chief	PDILT
2.30536e-141	1.57009	0.908	0.26	3.91612e-137	Chief	AZGP1
1.55715e-139	3.66181	1	0.612	2.64513e-135	Chief	PGA5
1.17218e-136	0.710974	0.417	0.031	1.99118e-132	Chief	LEPR
1.13088e-128	2.29168	0.995	0.545	1.92102e-124	Chief	PGA4
2.58587e-124	2.05186	1	0.988	4.39261e-120	Chief	PGC
8.40904e-122	1.09734	0.647	0.109	1.42844e-117	Chief	NUPR1
1.40176e-121	0.560241	0.339	0.021	2.38118e-117	Chief	PTP4A3
1.08212e-120	0.516882	0.275	0.012	1.8382e-116	Chief	UGT2B15
3.66684e-111	1.78286	0.968	0.543	6.22886e-107	Chief	PGA3
1.72551e-106	1.98131	1	0.997	2.93112e-102	Chief	LIPF
5.72648e-106	1.74052	1	0.98	9.72757e-102	Chief	MT1G
1.3368e-102	0.541777	0.317	0.023	2.27082e-98	Chief	GNMT
5.037e-101	0.850624	0.555	0.091	8.55635e-97	Chief	ERO1B
1.15407e-99	1.14127	0.844	0.287	1.96042e-95	Chief	NUCB2
4.26976e-99	0.654186	0.381	0.038	7.25304e-95	Chief	HOPX
1.37663e-94	1.75991	0.991	0.885	2.33849e-90	Chief	MT2A
2.61209e-92	0.999338	0.665	0.153	4.43716e-88	Chief	PDIA2
2.74121e-89	0.66737	0.417	0.054	4.65649e-85	Chief	TMED6
5.4315e-81	1.57819	0.991	0.857	9.22648e-77	Chief	MT1X
7.83823e-74	1.24873	0.931	0.698	1.33148e-69	Chief	MT1F
7.06995e-73	1.08982	0.789	0.309	1.20097e-68	Chief	PKIB
4.04859e-72	0.660779	0.404	0.067	6.87733e-68	Chief	DERL3
1.322e-63	0.959743	0.89	0.562	2.24567e-59	Chief	DCXR
9.3711e-61	0.45849	0.312	0.043	1.59187e-56	Chief	FAM134B
8.30835e-59	0.563456	0.376	0.068	1.41134e-54	Chief	ACP5
3.53519e-56	0.960525	0.968	0.996	6.00522e-52	Chief	MALAT1
3.95451e-56	1.13378	0.963	0.784	6.71753e-52	Chief	MT1M
5.76311e-56	1.14204	0.876	0.534	9.7898e-52	Chief	MT1H
4.06611e-53	0.55662	0.372	0.074	6.9071e-49	Chief	FMO5
4.7247e-53	0.715889	0.697	0.254	8.02584e-49	Chief	C16orf89
1.62545e-52	0.737871	0.954	0.763	2.76116e-48	Chief	CIRBP
1.52603e-51	0.429226	0.995	1	2.59227e-47	Chief	RPLP1
7.44696e-51	0.712721	0.922	0.654	1.26502e-46	Chief	SEC62
1.42744e-50	0.624148	0.385	0.083	2.4248e-46	Chief	LRRC17
9.80772e-50	0.562297	0.385	0.086	1.66604e-45	Chief	PAIP2B
4.14531e-49	0.913973	0.991	0.948	7.04164e-45	Chief	MT1E
5.3814e-49	1.70629	0.849	0.548	9.14138e-45	Chief	REG1A
9.31715e-49	0.813797	0.862	0.566	1.5827e-44	Chief	KCNE2
2.81783e-48	0.792813	0.908	0.76	4.78665e-44	Chief	TMED2
2.28471e-47	0.782785	0.885	0.69	3.88104e-43	Chief	XBP1
4.01172e-45	0.662383	0.927	0.693	6.81471e-41	Chief	SPCS2
1.92975e-42	0.533355	0.271	0.047	3.27807e-38	Chief	RASD1
2.96357e-42	0.690856	0.913	0.709	5.03421e-38	Chief	EIF4A2
5.52865e-42	0.771151	0.656	0.298	9.39151e-38	Chief	FKBP11
4.77808e-41	0.417517	0.275	0.051	8.11653e-37	Chief	PLTP
1.1419e-40	0.633215	0.963	0.838	1.93974e-36	Chief	GLUL
4.13385e-38	0.425274	0.335	0.076	7.02217e-34	Chief	SELM
5.40713e-38	0.613388	0.963	0.803	9.1851e-34	Chief	TMEM59
8.36026e-37	0.624444	0.739	0.385	1.42016e-32	Chief	SEPP1
9.92024e-34	0.404344	1	0.999	1.68515e-29	Chief	FTH1
1.48612e-31	0.531107	0.39	0.128	2.52447e-27	Chief	GSTA4
7.70543e-30	0.62417	0.67	0.385	1.30892e-25	Chief	TRAM1
4.86204e-29	0.788162	0.5	0.224	8.25914e-25	Chief	IFRD1
5.29041e-29	0.386034	0.284	0.073	8.98682e-25	Chief	ACSM3
5.50978e-29	0.504636	0.968	0.888	9.35947e-25	Chief	SSR4
7.7337e-29	0.5057	0.468	0.184	1.31372e-24	Chief	ECI2
3.77735e-24	0.450128	0.468	0.197	6.41658e-20	Chief	BNIP3
1.85408e-23	0.419888	0.339	0.118	3.14953e-19	Chief	RAMP1
3.55915e-23	0.480762	0.89	0.802	6.04592e-19	Chief	SERP1
4.88895e-23	0.381038	0.986	0.974	8.30485e-19	Chief	EEF1D
6.37731e-23	0.455207	0.555	0.276	1.08331e-18	Chief	ACAT1
1.71179e-22	0.517337	0.748	0.531	2.90781e-18	Chief	SH3YL1
2.86003e-22	0.480094	0.766	0.577	4.85833e-18	Chief	SARAF
1.25977e-21	0.456929	0.578	0.319	2.13998e-17	Chief	N4BP2L2
5.45739e-21	0.310913	0.995	0.995	9.27046e-17	Chief	FTL
9.6174e-21	0.481061	0.528	0.281	1.63371e-16	Chief	PLPP5
5.38981e-20	0.499697	0.734	0.54	9.15567e-16	Chief	GDI2
2.35634e-19	0.44488	0.312	0.118	4.00271e-15	Chief	RP5-1159O4.1
1.27224e-18	0.452843	0.596	0.377	2.16115e-14	Chief	SEC11C
1.50202e-18	0.478673	0.674	0.451	2.55148e-14	Chief	GSTM3
1.61337e-18	0.276116	0.991	0.975	2.74063e-14	Chief	EIF1
1.95396e-18	0.38035	0.913	0.862	3.31919e-14	Chief	P4HB
9.61607e-18	0.255635	0.982	0.98	1.63348e-13	Chief	CST3
1.00701e-17	0.329683	0.294	0.107	1.71061e-13	Chief	PRKACB
1.05225e-17	0.61284	0.615	0.422	1.78746e-13	Chief	NFKBIZ
1.44819e-17	0.350341	0.358	0.143	2.46004e-13	Chief	LTF
4.72937e-17	0.378194	0.867	0.708	8.03377e-13	Chief	PDIA6
7.70392e-17	0.2919	0.261	0.092	1.30867e-12	Chief	RARRES2
2.03545e-16	0.397112	0.885	0.821	3.45762e-12	Chief	EIF3E
5.0282e-16	0.441038	0.44	0.233	8.5414e-12	Chief	ZFAND1
6.06984e-16	0.408268	0.839	0.717	1.03108e-11	Chief	CCNI
9.57298e-16	0.552954	0.839	0.82	1.62616e-11	Chief	JUNB
1.41595e-15	0.519988	0.45	0.251	2.40527e-11	Chief	TSC22D3
3.32676e-15	0.416057	0.683	0.514	5.65116e-11	Chief	RAB4A
3.61346e-15	0.421011	0.761	0.609	6.13818e-11	Chief	RSL24D1
1.86282e-14	0.45251	0.67	0.492	3.16438e-10	Chief	TOB1
2.84176e-14	0.339458	0.89	0.793	4.82731e-10	Chief	DDT
3.46556e-14	0.450851	0.555	0.36	5.88695e-10	Chief	ALG5
3.76871e-14	0.541991	0.61	0.402	6.40191e-10	Chief	GADD45B
4.07439e-14	0.570316	0.812	0.824	6.92116e-10	Chief	IER2
5.54355e-14	0.395507	0.697	0.538	9.41683e-10	Chief	ADI1
7.18797e-14	0.296722	0.284	0.12	1.22102e-09	Chief	UBA5
8.09669e-14	0.355892	0.326	0.149	1.37538e-09	Chief	MBIP
2.99271e-13	0.319379	0.362	0.178	5.08372e-09	Chief	GAMT
4.90651e-13	0.467005	0.482	0.302	8.33469e-09	Chief	SEC63
5.96766e-13	0.313577	0.835	0.768	1.01373e-08	Chief	ANAPC16
6.94602e-13	0.35748	0.376	0.195	1.17992e-08	Chief	KLF9
9.61654e-13	0.31355	0.303	0.139	1.63356e-08	Chief	TPD52L1
1.20541e-12	0.420532	0.578	0.394	2.04763e-08	Chief	GPR160
1.51147e-12	0.392014	0.89	0.875	2.56753e-08	Chief	JUN
2.62573e-12	0.645457	0.61	0.452	4.46032e-08	Chief	HSPB1
3.92869e-12	0.346686	0.28	0.125	6.67367e-08	Chief	NMRK1
1.01476e-11	0.339194	0.537	0.37	1.72378e-07	Chief	IDH2
2.32793e-11	0.310366	0.885	0.826	3.95445e-07	Chief	CXCL17
4.64199e-11	0.253495	0.275	0.124	7.88534e-07	Chief	HOMER2
5.37003e-11	0.328845	0.431	0.26	9.12206e-07	Chief	TATDN1
1.872e-10	0.254491	0.261	0.119	3.17996e-06	Chief	LIFR
2.32644e-10	0.39668	0.729	0.654	3.95193e-06	Chief	FOSB
2.75488e-10	0.3005	0.372	0.206	4.67972e-06	Chief	SNRPN
4.82918e-10	0.334028	0.569	0.41	8.20333e-06	Chief	PDCD4
4.88561e-10	0.300138	0.303	0.154	8.29918e-06	Chief	CCPG1
7.07138e-10	0.323041	0.491	0.326	1.20122e-05	Chief	PPP1R16A
1.00736e-09	0.311253	0.422	0.26	1.7112e-05	Chief	USP53
1.18323e-09	0.358384	0.771	0.681	2.00995e-05	Chief	LAPTM4A
1.21631e-09	0.321316	0.761	0.698	2.06614e-05	Chief	SPCS1
1.31316e-09	0.293976	0.298	0.154	2.23067e-05	Chief	BEX5
1.31809e-09	0.312677	0.307	0.164	2.23905e-05	Chief	FNDC3A
1.55103e-09	0.344076	0.422	0.26	2.63474e-05	Chief	ARL4A
1.6283e-09	0.270405	0.33	0.179	2.766e-05	Chief	SPSB3
2.04558e-09	0.351946	0.67	0.537	3.47483e-05	Chief	TPD52
2.18138e-09	0.329778	0.463	0.312	3.7055e-05	Chief	EIF2A
3.97741e-09	0.511747	0.638	0.571	6.75642e-05	Chief	CCNL1
8.13871e-09	0.358041	0.523	0.392	0.000138252	Chief	PRDX4
8.65113e-09	0.345213	0.518	0.37	0.000146957	Chief	PIK3C2G
1.59103e-08	0.341172	0.537	0.381	0.000270268	Chief	FAM3C
2.48252e-08	0.251639	0.867	0.858	0.000421706	Chief	ATP6V1G1
4.03704e-08	0.257516	0.252	0.127	0.000685773	Chief	ANKRD37
4.36295e-08	0.303382	0.312	0.18	0.000741134	Chief	ERGIC2
4.51864e-08	0.29457	0.413	0.272	0.000767581	Chief	SLC25A36
5.01637e-08	0.281426	0.619	0.504	0.000852131	Chief	YWHAQ
5.46239e-08	0.30329	0.697	0.633	0.000927896	Chief	C11orf58
7.26052e-08	0.310398	0.523	0.399	0.00123334	Chief	ANAPC13
7.62706e-08	0.254832	0.252	0.131	0.00129561	Chief	DEPTOR
9.29401e-08	0.286626	0.417	0.276	0.00157877	Chief	LAMP2
1.12289e-07	0.271266	0.734	0.643	0.00190745	Chief	KRTCAP2
1.18955e-07	0.261862	0.716	0.658	0.00202068	Chief	PRDX6
1.58841e-07	0.426691	0.413	0.297	0.00269823	Chief	SNHG9
2.12206e-07	0.27464	0.362	0.233	0.00360474	Chief	CRELD2
2.81434e-07	0.317785	0.748	0.653	0.00478071	Chief	HERPUD1
5.83931e-07	0.410394	0.761	0.774	0.00991924	Chief	DDX5
0	1.62938	0.898	0.026	0	Parietal	GPR155
0	1.50472	0.739	0.012	0	Parietal	CPA2
0	0.896709	0.705	0.006	0	Parietal	LINC00671
0	0.647227	0.557	0.003	0	Parietal	SIGLEC11
0	0.632983	0.534	0.003	0	Parietal	KCNJ16
7.40092e-287	0.58711	0.455	0.003	1.25719e-282	Parietal	SLC26A7
1.69757e-282	2.34423	0.841	0.029	2.88366e-278	Parietal	IGFBP5
6.80895e-261	0.602089	0.511	0.007	1.15664e-256	Parietal	SLC2A12
7.61763e-255	0.594068	0.545	0.009	1.29401e-250	Parietal	KIT
2.42516e-249	0.41688	0.42	0.003	4.11962e-245	Parietal	TRIM50
8.04038e-214	1.6375	0.841	0.044	1.36582e-209	Parietal	ESRRG
6.67392e-205	0.942692	0.693	0.027	1.1337e-200	Parietal	PHLDA1
9.75236e-205	0.304157	0.307	0.001	1.65663e-200	Parietal	RBPMS2
1.00866e-203	0.62535	0.5	0.011	1.71341e-199	Parietal	RP11-617F23.1
7.38277e-196	0.686235	0.455	0.009	1.25411e-191	Parietal	FGA
8.01544e-190	0.715807	0.568	0.018	1.36158e-185	Parietal	EIF5A2
3.09032e-189	0.537017	0.375	0.005	5.24952e-185	Parietal	SERPINA5
7.01234e-188	0.63181	0.557	0.017	1.19119e-183	Parietal	APOBEC2
1.86271e-176	0.534328	0.307	0.003	3.16418e-172	Parietal	CKM
1.4249e-173	0.297326	0.33	0.004	2.42048e-169	Parietal	GRIP2
3.88622e-171	0.460901	0.466	0.012	6.60152e-167	Parietal	CYFIP2
2.79801e-166	0.474095	0.341	0.005	4.75298e-162	Parietal	COL2A1
1.13053e-163	1.99501	0.875	0.072	1.92043e-159	Parietal	G0S2
4.1177e-161	0.569752	0.455	0.013	6.99473e-157	Parietal	PPARGC1A
4.29421e-161	0.809547	0.614	0.028	7.29458e-157	Parietal	PTGER3
7.65083e-161	0.339969	0.273	0.002	1.29965e-156	Parietal	ADGRD1
3.90761e-159	1.02157	0.602	0.029	6.63786e-155	Parietal	TMEM171
1.27088e-157	1.23987	0.795	0.058	2.15885e-153	Parietal	PRSS23
2.30317e-145	0.715392	0.568	0.027	3.9124e-141	Parietal	SCPEP1
1.33625e-144	0.6741	0.625	0.034	2.26989e-140	Parietal	SLC26A9
3.17856e-141	0.398974	0.364	0.009	5.39942e-137	Parietal	SH3GL2
3.57485e-140	1.31271	0.841	0.078	6.0726e-136	Parietal	PP7080
3.55651e-137	0.418183	0.375	0.01	6.04144e-133	Parietal	FXYD4
1.20015e-130	0.450639	0.42	0.015	2.0387e-126	Parietal	CPM
1.02403e-129	0.654932	0.455	0.018	1.73953e-125	Parietal	ODAM
2.02021e-125	0.468136	0.443	0.018	3.43173e-121	Parietal	PDGFD
5.07313e-125	1.94597	0.932	0.127	8.61772e-121	Parietal	CLIC6
1.33359e-123	0.931842	0.761	0.068	2.26537e-119	Parietal	LRIG1
2.99751e-120	0.958826	0.716	0.061	5.09187e-116	Parietal	RAB11FIP2
4.04596e-120	0.275099	0.295	0.006	6.87287e-116	Parietal	VAV3
6.12991e-117	3.75764	0.989	0.172	1.04129e-112	Parietal	GIF
1.585e-110	0.38885	0.386	0.015	2.69244e-106	Parietal	SYNGR1
1.09875e-108	0.431668	0.455	0.023	1.86645e-104	Parietal	GMPR
2.73813e-108	1.41082	0.795	0.092	4.65127e-104	Parietal	INSIG1
6.856e-108	0.424775	0.386	0.016	1.16463e-103	Parietal	DBN1
1.25271e-103	1.15951	0.841	0.108	2.12798e-99	Parietal	SLC16A7
1.73485e-103	0.93555	0.784	0.087	2.947e-99	Parietal	LINC00982
8.29323e-103	1.82723	0.932	0.164	1.40877e-98	Parietal	MFSD4
1.7764e-101	0.383532	0.352	0.014	3.01757e-97	Parietal	CKMT2
1.90606e-100	3.45094	0.977	0.206	3.23782e-96	Parietal	ATP4A
2.69703e-97	3.94934	1	0.238	4.58144e-93	Parietal	ATP4B
2.07366e-96	0.294476	0.33	0.012	3.52252e-92	Parietal	MYRIP
3.94593e-96	1.07098	0.83	0.11	6.70295e-92	Parietal	LIFR
1.75609e-94	0.513659	0.466	0.029	2.98306e-90	Parietal	AQP4
5.10822e-94	0.677187	0.557	0.046	8.67733e-90	Parietal	DIAPH3
4.49053e-93	0.312407	0.284	0.009	7.62806e-89	Parietal	PAQR5
5.33196e-93	0.776483	0.739	0.084	9.0574e-89	Parietal	RAP1GAP
3.0596e-91	0.588037	0.5	0.036	5.19734e-87	Parietal	FILIP1L
8.52821e-89	0.3773	0.341	0.016	1.44869e-84	Parietal	SYT13
5.49693e-88	0.787564	0.693	0.078	9.33764e-84	Parietal	TM7SF2
6.59535e-86	0.982284	0.818	0.126	1.12035e-81	Parietal	KCNQ1
1.30077e-85	0.371764	0.364	0.019	2.20963e-81	Parietal	TMEM86B
6.0709e-85	0.98876	0.841	0.132	1.03126e-80	Parietal	TPD52L1
1.93916e-84	0.71705	0.727	0.088	3.29405e-80	Parietal	SIK2
7.7664e-84	0.567078	0.614	0.062	1.31928e-79	Parietal	RAP1GAP2
3.86345e-80	0.517029	0.545	0.05	6.56284e-76	Parietal	PPP2R3A
1.52819e-77	0.692119	0.602	0.065	2.59594e-73	Parietal	PBXIP1
3.0674e-75	0.441823	0.386	0.026	5.21059e-71	Parietal	MPP7
3.25445e-75	1.60347	0.955	0.244	5.52833e-71	Parietal	SLC25A4
2.58485e-73	0.845085	0.75	0.115	4.39088e-69	Parietal	NNT
3.80037e-73	0.264845	0.284	0.013	6.4557e-69	Parietal	DUSP19
2.05623e-72	0.750116	0.727	0.104	3.49291e-68	Parietal	PRKACB
9.55023e-72	0.973265	0.83	0.155	1.6223e-67	Parietal	SLC4A2
1.34653e-69	2.88998	0.989	0.39	2.28734e-65	Parietal	CKB
2.76678e-69	0.721294	0.636	0.081	4.69993e-65	Parietal	ATP8A1
1.05424e-66	1.84661	0.977	0.365	1.79084e-62	Parietal	IDH2
1.25562e-65	0.567166	0.602	0.076	2.13293e-61	Parietal	TBC1D14
2.60559e-65	0.386057	0.364	0.027	4.42612e-61	Parietal	CTIF
1.59769e-64	0.544313	0.58	0.071	2.71399e-60	Parietal	TMEM161B
1.62626e-62	0.319333	0.341	0.024	2.76253e-58	Parietal	TMEM116
6.37904e-59	0.288066	0.341	0.026	1.08361e-54	Parietal	TRIM73
6.40288e-59	0.330904	0.318	0.022	1.08766e-54	Parietal	ADM
2.19457e-58	0.321596	0.352	0.028	3.72791e-54	Parietal	ZNF219
5.33711e-57	0.350574	0.364	0.031	9.06615e-53	Parietal	ME3
6.87797e-57	0.365185	0.432	0.044	1.16836e-52	Parietal	HK2
8.27907e-55	0.807578	0.739	0.143	1.40637e-50	Parietal	GABARAPL1
2.52191e-54	0.538505	0.477	0.058	4.28397e-50	Parietal	ARRDC4
2.52404e-54	1.68147	1	0.776	4.28759e-50	Parietal	ATP1B1
5.91377e-54	1.50941	1	0.574	1.00457e-49	Parietal	KCNE2
5.96047e-54	0.56723	0.648	0.105	1.01251e-49	Parietal	DBT
1.255e-53	0.413792	0.5	0.062	2.13187e-49	Parietal	TMEM161B-AS1
7.74841e-52	0.318593	0.307	0.024	1.31622e-47	Parietal	NIN
1.05736e-51	1.4103	0.955	0.379	1.79614e-47	Parietal	GLOD4
1.58976e-51	1.59093	1	0.837	2.70053e-47	Parietal	SLC25A5
2.79285e-51	0.758582	0.716	0.144	4.74422e-47	Parietal	GOT1
4.57048e-51	1.28261	1	0.944	7.76387e-47	Parietal	COX7A2
4.61484e-51	1.46616	1	1	7.83923e-47	Parietal	MT-CO1
1.02915e-50	0.281829	0.341	0.03	1.74821e-46	Parietal	SYNE1
1.24655e-49	1.07467	0.864	0.268	2.11751e-45	Parietal	DUSP4
1.56413e-49	1.11115	0.898	0.298	2.65698e-45	Parietal	GATA6-AS1
1.581e-49	0.658883	0.67	0.125	2.68565e-45	Parietal	BTBD3
4.07785e-49	0.683087	0.773	0.172	6.92705e-45	Parietal	NDUFS1
4.31789e-49	0.256438	0.295	0.024	7.3348e-45	Parietal	CSF1R
1.36238e-48	0.938031	0.807	0.216	2.31428e-44	Parietal	FGD4
1.71047e-48	0.896671	0.83	0.224	2.90557e-44	Parietal	CYB5R1
2.56467e-48	1.05386	1	1	4.35661e-44	Parietal	MT-CO3
1.05142e-47	1.1866	1	1	1.78606e-43	Parietal	MT-CO2
1.61657e-47	0.38766	0.477	0.064	2.74606e-43	Parietal	HRH2
4.92261e-47	0.290501	0.318	0.029	8.36203e-43	Parietal	FZD8
1.28681e-46	1.02374	0.989	1	2.18591e-42	Parietal	MT-ND4
2.04971e-46	0.336597	0.398	0.045	3.48185e-42	Parietal	STK17A
5.95934e-46	0.63356	0.636	0.115	1.01231e-41	Parietal	ADA
1.39035e-45	1.13091	0.989	0.857	2.36178e-41	Parietal	CD24
1.61124e-45	0.397128	0.42	0.052	2.73701e-41	Parietal	SCD
9.86078e-45	0.387813	0.466	0.064	1.67505e-40	Parietal	VEGFB
1.12561e-44	1.20383	0.977	0.634	1.91208e-40	Parietal	IGFBP2
4.59679e-44	0.95372	0.83	0.254	7.80856e-40	Parietal	PXMP2
1.2125e-43	0.429528	0.432	0.057	2.05968e-39	Parietal	RHOU
1.73776e-43	0.409542	0.375	0.044	2.95194e-39	Parietal	TBC1D4
2.4299e-43	1.00025	0.875	0.278	4.12766e-39	Parietal	ACAT1
2.59608e-43	0.869334	1	0.999	4.40996e-39	Parietal	MT-CYB
2.70239e-43	0.646214	0.614	0.119	4.59056e-39	Parietal	SLC9A3R1
5.56372e-43	1.00204	0.875	0.305	9.45109e-39	Parietal	HADHB
4.06488e-42	1.0797	0.989	0.547	6.90501e-38	Parietal	GHITM
5.80012e-42	0.796761	0.773	0.202	9.85266e-38	Parietal	RGMB
5.88915e-42	1.19303	1	0.742	1.00039e-37	Parietal	LDHB
6.98831e-42	0.950648	0.875	0.326	1.1871e-37	Parietal	ACO2
7.44043e-42	0.261289	0.261	0.022	1.26391e-37	Parietal	WASF3
1.00187e-41	0.995571	0.909	0.377	1.70188e-37	Parietal	MPC1
1.41438e-41	0.369754	0.455	0.065	2.4026e-37	Parietal	MICALL1
1.45588e-41	1.06936	1	0.903	2.47311e-37	Parietal	UQCRQ
1.62744e-41	0.434771	0.466	0.07	2.76453e-37	Parietal	AUH
2.50925e-41	0.791813	0.989	0.999	4.26246e-37	Parietal	MT-ND2
4.99126e-41	0.917704	1	1	8.47866e-37	Parietal	MT-ATP6
9.77823e-41	0.394377	0.307	0.031	1.66103e-36	Parietal	RP11-356J5.12
2.03362e-40	1.12742	0.966	0.614	3.45451e-36	Parietal	EZR
2.30603e-40	1.09122	0.989	0.781	3.91724e-36	Parietal	COX6A1
2.83794e-40	1.02479	1	0.939	4.82081e-36	Parietal	NDUFA4
3.52269e-40	1.02334	1	0.745	5.98399e-36	Parietal	ALDH1A1
3.97312e-40	1.04599	0.966	0.714	6.74913e-36	Parietal	PSAP
1.27548e-39	0.617704	0.682	0.154	2.16666e-35	Parietal	LYRM5
1.82811e-39	0.619688	0.716	0.17	3.1054e-35	Parietal	COBLL1
2.68774e-39	0.488504	0.489	0.081	4.56566e-35	Parietal	ST3GAL1
1.22627e-38	0.3826	0.489	0.079	2.08306e-34	Parietal	APLP1
2.50137e-38	0.971344	0.943	0.393	4.24908e-34	Parietal	SEPP1
2.98075e-38	0.876997	1	0.55	5.0634e-34	Parietal	SUCLG2
3.73034e-38	0.986556	0.83	0.285	6.33673e-34	Parietal	REXO2
3.75367e-38	0.417029	0.568	0.108	6.37635e-34	Parietal	ATP6V1H
3.96535e-38	0.867361	0.841	0.271	6.73595e-34	Parietal	DLD
4.47128e-38	0.651176	0.807	0.219	7.59536e-34	Parietal	ACADM
4.83625e-38	0.457328	0.489	0.084	8.21534e-34	Parietal	MAP4K3
6.79406e-38	1.16975	1	0.705	1.15411e-33	Parietal	AKR7A3
8.54317e-38	0.98319	1	0.78	1.45123e-33	Parietal	ATP5G1
1.61723e-37	1.01014	0.989	0.819	2.74718e-33	Parietal	COX7B
1.81838e-37	0.972275	0.989	0.863	3.08888e-33	Parietal	PSCA
1.88355e-37	0.624343	0.739	0.196	3.19959e-33	Parietal	LIMS1
9.19815e-37	1.02565	1	0.739	1.56249e-32	Parietal	CYCS
1.97019e-36	0.353604	0.398	0.058	3.34675e-32	Parietal	KIAA1161
2.97859e-36	0.825376	0.989	0.979	5.05972e-32	Parietal	MT-ND5
4.03495e-36	1.08498	0.909	0.399	6.85417e-32	Parietal	MDH1
4.70887e-36	0.748546	0.784	0.241	7.99895e-32	Parietal	PDHA1
5.13973e-36	0.662446	1	0.99	8.73086e-32	Parietal	COX7C
7.15509e-36	0.745544	0.864	0.296	1.21543e-31	Parietal	PLEKHB2
8.31745e-36	1.09283	0.966	0.655	1.41289e-31	Parietal	MRPL41
1.1754e-35	0.817637	0.989	0.917	1.99665e-31	Parietal	TMBIM6
1.58826e-35	0.319693	0.455	0.075	2.69798e-31	Parietal	IGSF3
2.67088e-35	0.479942	0.648	0.152	4.53703e-31	Parietal	CPEB4
2.68023e-35	0.30528	0.364	0.05	4.55291e-31	Parietal	THRB
1.23327e-34	0.277258	0.386	0.056	2.09495e-30	Parietal	PINK1
2.00539e-34	0.428305	0.534	0.105	3.40655e-30	Parietal	NNT-AS1
4.12032e-34	0.414399	0.443	0.076	6.99919e-30	Parietal	HACD1
5.14021e-34	0.887564	0.989	0.856	8.73167e-30	Parietal	VSIG2
6.27932e-34	0.708746	0.989	0.997	1.06667e-29	Parietal	MT-ND1
8.93499e-34	0.417211	0.477	0.087	1.51779e-29	Parietal	PSD3
9.04785e-34	0.951484	1	0.744	1.53696e-29	Parietal	COX5A
9.91529e-34	0.737058	1	0.924	1.68431e-29	Parietal	UQCRH
2.28015e-33	0.920661	1	0.924	3.87329e-29	Parietal	COX5B
2.38578e-33	0.601485	0.705	0.189	4.05273e-29	Parietal	ECI2
4.60287e-33	0.827186	0.977	0.62	7.8189e-29	Parietal	COA3
4.97777e-33	1.08832	0.977	0.995	8.45574e-29	Parietal	MALAT1
5.32514e-33	0.848777	0.83	0.308	9.04581e-29	Parietal	ISCU
8.32944e-33	0.360956	0.364	0.052	1.41492e-28	Parietal	FAM134B
9.16991e-33	1.00585	0.909	0.395	1.55769e-28	Parietal	SOX4
1.15068e-32	0.373391	0.489	0.094	1.95466e-28	Parietal	MBOAT7
1.30904e-32	0.748612	0.83	0.294	2.22367e-28	Parietal	UGCG
1.40655e-32	0.49757	0.625	0.146	2.3893e-28	Parietal	RAB17
3.36177e-32	0.748423	0.943	0.412	5.71064e-28	Parietal	GPRC5C
5.26959e-32	0.359346	0.443	0.079	8.95146e-28	Parietal	ATPAF1
7.82166e-32	0.831157	0.989	0.831	1.32867e-27	Parietal	ATP5J
1.36639e-31	0.51556	0.545	0.122	2.32109e-27	Parietal	DST
1.37533e-31	0.545012	0.67	0.174	2.33627e-27	Parietal	NTN4
2.2263e-31	0.98674	0.92	0.431	3.78181e-27	Parietal	GSTA1
2.43151e-31	0.591463	0.568	0.133	4.13041e-27	Parietal	VRK1
3.34968e-31	0.975094	0.989	0.842	5.6901e-27	Parietal	GLUL
4.8503e-31	0.729091	0.83	0.3	8.2392e-27	Parietal	ACSL3
5.2976e-31	0.41272	0.364	0.055	8.99903e-27	Parietal	ITIH5
6.01617e-31	0.590207	0.784	0.234	1.02197e-26	Parietal	CCKBR
7.27881e-31	0.622814	1	0.991	1.23645e-26	Parietal	COX4I1
1.32807e-30	0.871633	0.966	0.761	2.25599e-26	Parietal	ATP5A1
1.71512e-30	0.420734	0.466	0.091	2.91348e-26	Parietal	ELK4
4.21676e-30	0.963491	0.989	0.726	7.16301e-26	Parietal	ATP5B
4.96824e-30	0.307876	0.398	0.067	8.43954e-26	Parietal	TBC1D9
6.17166e-30	0.432685	0.443	0.086	1.04838e-25	Parietal	SMYD2
6.49723e-30	0.716079	0.989	0.936	1.10369e-25	Parietal	COX6B1
7.13673e-30	0.605657	0.659	0.189	1.21232e-25	Parietal	KIAA1191
8.05652e-30	0.339351	0.466	0.091	1.36856e-25	Parietal	ZSCAN16-AS1
9.14787e-30	0.789462	0.898	0.427	1.55395e-25	Parietal	APLP2
1.00433e-29	0.692225	0.773	0.258	1.70605e-25	Parietal	IVNS1ABP
1.11715e-29	0.689006	1	0.87	1.89771e-25	Parietal	USMG5
1.12559e-29	0.596969	1	0.999	1.91204e-25	Parietal	FTH1
2.7662e-29	0.719044	1	0.88	4.69894e-25	Parietal	UQCRB
3.49215e-29	0.775569	1	0.85	5.93212e-25	Parietal	SLC25A3
3.60645e-29	0.798862	0.943	0.583	6.12628e-25	Parietal	NDUFA6
7.80632e-29	0.590897	0.795	0.274	1.32606e-24	Parietal	TRIM2
7.89243e-29	0.951542	0.955	0.494	1.34069e-24	Parietal	ACADVL
8.31934e-29	0.401486	0.523	0.116	1.41321e-24	Parietal	C14orf159
1.74039e-28	0.263628	0.443	0.084	2.95639e-24	Parietal	PIGN
2.23351e-28	0.278893	0.42	0.078	3.79407e-24	Parietal	TEX2
2.92366e-28	0.468685	0.625	0.164	4.96642e-24	Parietal	ATP11B
3.65416e-28	0.982268	0.977	0.854	6.20732e-24	Parietal	ATP5G3
4.32277e-28	0.425637	0.5	0.11	7.34308e-24	Parietal	SERPINA4
5.59807e-28	0.801772	0.989	0.794	9.50944e-24	Parietal	DDT
8.46177e-28	0.745106	0.977	0.739	1.4374e-23	Parietal	VDAC1
9.46779e-28	0.372345	0.443	0.089	1.60829e-23	Parietal	SECISBP2L
1.73036e-27	0.491551	0.682	0.195	2.93936e-23	Parietal	GCHFR
1.7999e-27	0.713969	0.989	0.869	3.05749e-23	Parietal	COX8A
1.95869e-27	0.558593	1	0.998	3.32722e-23	Parietal	MT-ND3
3.23498e-27	0.304042	0.318	0.049	5.49526e-23	Parietal	TACC1
3.83318e-27	0.576233	0.761	0.262	6.51142e-23	Parietal	SDHA
4.10962e-27	0.611278	1	0.945	6.98101e-23	Parietal	C14orf2
5.40596e-27	0.486022	1	0.998	9.18311e-23	Parietal	SERF2
5.79549e-27	0.307014	0.432	0.084	9.8448e-23	Parietal	GPT2
9.99726e-27	0.375727	0.511	0.117	1.69823e-22	Parietal	GCNT2
1.09625e-26	0.506375	0.534	0.13	1.8622e-22	Parietal	NR0B2
1.27661e-26	0.579604	1	0.941	2.16858e-22	Parietal	UQCR11
2.13532e-26	0.768558	0.955	0.689	3.62726e-22	Parietal	NDUFB9
2.19017e-26	0.525609	0.648	0.193	3.72043e-22	Parietal	HIBADH
2.44895e-26	0.326485	0.466	0.1	4.16003e-22	Parietal	BCKDHB
2.53791e-26	0.291186	0.33	0.054	4.31114e-22	Parietal	NADK2
2.5434e-26	0.820323	0.886	0.371	4.32047e-22	Parietal	DHRS7
3.31713e-26	0.711504	0.943	0.566	5.63481e-22	Parietal	CD164
4.32153e-26	0.561467	0.693	0.231	7.34099e-22	Parietal	CS
4.32383e-26	0.370765	0.386	0.075	7.34489e-22	Parietal	OXCT1
7.74544e-26	0.535653	0.784	0.283	1.31572e-21	Parietal	ITGA6
7.9244e-26	0.79517	0.966	0.679	1.34612e-21	Parietal	LAPTM4A
9.91145e-26	0.252672	0.42	0.083	1.68366e-21	Parietal	RNF14
3.10376e-25	0.702873	0.852	0.398	5.27236e-21	Parietal	DHCR24
5.22063e-25	0.662624	0.989	0.886	8.86829e-21	Parietal	PRDX5
8.76149e-25	0.284008	0.284	0.044	1.48831e-20	Parietal	CHST3
1.24196e-24	0.287162	0.318	0.054	2.10972e-20	Parietal	PTPN4
1.2693e-24	0.686403	0.864	0.383	2.15616e-20	Parietal	AK3
1.46023e-24	0.305395	0.284	0.042	2.4805e-20	Parietal	ZNF385B
1.56313e-24	0.855908	0.886	0.499	2.65529e-20	Parietal	NFE2L2
1.56607e-24	0.595266	0.841	0.338	2.66029e-20	Parietal	FAM96A
1.60418e-24	0.441033	0.58	0.16	2.72501e-20	Parietal	HPCAL1
2.19539e-24	0.252311	0.364	0.067	3.72931e-20	Parietal	WIPF3
2.37224e-24	0.773858	0.92	0.522	4.02973e-20	Parietal	NDUFA5
2.87603e-24	0.694245	0.977	0.831	4.88551e-20	Parietal	MT-ND4L
4.46859e-24	0.654197	0.727	0.272	7.5908e-20	Parietal	CD47
5.26478e-24	0.335006	0.557	0.144	8.94329e-20	Parietal	WWC1
5.50077e-24	0.759357	0.943	0.67	9.34416e-20	Parietal	UQCRFS1
1.95232e-23	0.748729	1	0.928	3.31641e-19	Parietal	COX6C
2.35732e-23	0.726101	0.966	0.691	4.00439e-19	Parietal	ATP5C1
2.67263e-23	0.746954	0.977	0.758	4.54e-19	Parietal	BSG
2.94113e-23	0.32128	0.489	0.119	4.9961e-19	Parietal	GAS6
2.98903e-23	0.509055	0.705	0.242	5.07747e-19	Parietal	CMTM4
3.81736e-23	0.492901	0.693	0.235	6.48454e-19	Parietal	PBLD
4.22773e-23	0.911848	0.955	0.682	7.18165e-19	Parietal	CD59
6.84686e-23	0.326112	0.477	0.115	1.16308e-18	Parietal	TRIB2
7.34828e-23	0.656801	0.955	0.72	1.24825e-18	Parietal	TBCA
9.20207e-23	0.308951	0.409	0.089	1.56316e-18	Parietal	MTURN
1.12958e-22	0.675467	0.852	0.425	1.91882e-18	Parietal	STX12
1.21949e-22	0.453478	0.557	0.159	2.07155e-18	Parietal	EPB41L1
1.97371e-22	0.404121	0.511	0.135	3.35274e-18	Parietal	MSI2
2.08992e-22	0.772554	0.966	0.871	3.55015e-18	Parietal	NEAT1
2.19689e-22	0.535887	0.989	0.972	3.73186e-18	Parietal	ATP5E
2.23643e-22	0.452995	0.614	0.192	3.79903e-18	Parietal	CLCN3
2.60384e-22	0.660104	0.773	0.316	4.42314e-18	Parietal	NCKAP1
3.02211e-22	0.28667	0.341	0.066	5.13365e-18	Parietal	GAS2L1
3.09293e-22	0.550011	1	0.96	5.25396e-18	Parietal	ATP5I
4.02122e-22	0.322292	0.489	0.123	6.83084e-18	Parietal	NR4A2
4.27261e-22	0.505447	0.67	0.227	7.25788e-18	Parietal	ATF7IP2
4.77987e-22	0.401153	0.67	0.213	8.11957e-18	Parietal	SYNJ2BP
5.55723e-22	0.625933	0.932	0.525	9.44007e-18	Parietal	NDUFB5
6.90195e-22	0.278301	0.386	0.084	1.17243e-17	Parietal	ABHD12
8.4491e-22	0.442074	0.432	0.104	1.43525e-17	Parietal	ARHGEF28
9.87964e-22	0.254051	0.364	0.074	1.67825e-17	Parietal	EPN3
1.16254e-21	0.507935	1	0.965	1.97481e-17	Parietal	ATP5L
1.79711e-21	0.614143	0.955	0.581	3.05275e-17	Parietal	GPX4
2.11718e-21	0.333043	0.5	0.133	3.59646e-17	Parietal	STK39
2.27284e-21	0.334297	0.466	0.118	3.86087e-17	Parietal	MRS2
2.37329e-21	0.739176	0.932	0.57	4.03151e-17	Parietal	UQCRC1
3.20289e-21	0.371495	0.523	0.144	5.44075e-17	Parietal	NDRG2
3.27906e-21	0.609999	0.83	0.382	5.57014e-17	Parietal	NDUFA8
3.62661e-21	0.286528	0.443	0.107	6.16052e-17	Parietal	RGS3
4.59029e-21	0.623725	0.727	0.275	7.79753e-17	Parietal	ID2
5.60839e-21	0.692617	0.92	0.67	9.52697e-17	Parietal	NDUFB10
6.0619e-21	0.328851	0.432	0.105	1.02974e-16	Parietal	MAST4
1.12962e-20	0.360688	0.455	0.117	1.91889e-16	Parietal	PWWP2A
1.30128e-20	0.358765	0.466	0.125	2.21048e-16	Parietal	AKIRIN1
1.64688e-20	0.604881	0.92	0.481	2.79756e-16	Parietal	NDUFV1
1.70489e-20	0.254743	0.273	0.046	2.89609e-16	Parietal	SEMA3B-AS1
1.9945e-20	0.667545	0.966	0.808	3.38806e-16	Parietal	ITM2B
2.77992e-20	0.325857	0.5	0.135	4.72224e-16	Parietal	TFCP2L1
2.9298e-20	0.727078	0.898	0.558	4.97686e-16	Parietal	CYC1
3.70164e-20	0.49841	0.75	0.291	6.28798e-16	Parietal	CDK6
3.75462e-20	0.545962	0.955	0.721	6.37797e-16	Parietal	PRR13
4.07374e-20	0.481351	0.716	0.274	6.92006e-16	Parietal	LAMP2
5.92344e-20	0.640051	0.909	0.521	1.00621e-15	Parietal	UQCRC2
6.56965e-20	0.621356	0.966	0.757	1.11599e-15	Parietal	MINOS1
6.64578e-20	0.32785	0.432	0.11	1.12892e-15	Parietal	FAHD2B
1.16838e-19	0.718922	0.966	0.76	1.98473e-15	Parietal	PRDX2
1.21116e-19	0.52352	0.784	0.33	2.0574e-15	Parietal	CD46
1.49293e-19	0.29035	0.409	0.097	2.53604e-15	Parietal	COQ10B
1.55081e-19	0.438376	0.773	0.299	2.63435e-15	Parietal	GBAS
2.31627e-19	0.27398	0.42	0.104	3.93465e-15	Parietal	UBR4
2.57905e-19	0.509979	0.682	0.263	4.38103e-15	Parietal	SDHB
3.24149e-19	0.647731	0.898	0.583	5.50632e-15	Parietal	TMPRSS2
3.43954e-19	0.56292	1	0.922	5.84275e-15	Parietal	UQCR10
3.84458e-19	0.308601	0.5	0.142	6.5308e-15	Parietal	NFE2L1
5.28263e-19	0.261211	0.409	0.102	8.9736e-15	Parietal	CPTP
5.37158e-19	0.259087	0.318	0.067	9.12471e-15	Parietal	FAT1
5.38575e-19	0.290968	0.409	0.101	9.14878e-15	Parietal	PPP2R1B
5.40409e-19	0.324155	0.443	0.115	9.17993e-15	Parietal	RHOT1
6.05659e-19	0.535677	0.75	0.319	1.02883e-14	Parietal	NDUFA9
7.70935e-19	0.578908	0.841	0.414	1.30959e-14	Parietal	TAX1BP1
8.47879e-19	0.272425	0.466	0.124	1.44029e-14	Parietal	KLHL24
8.73475e-19	0.420224	0.477	0.141	1.48377e-14	Parietal	AIFM1
9.1403e-19	0.429357	0.716	0.272	1.55266e-14	Parietal	AK1
9.5023e-19	0.444216	0.534	0.17	1.61416e-14	Parietal	ST5
1.02915e-18	0.425679	0.568	0.185	1.74821e-14	Parietal	NDFIP2
1.15423e-18	0.285931	0.398	0.098	1.96069e-14	Parietal	NOSTRIN
1.18553e-18	0.289719	0.398	0.099	2.01386e-14	Parietal	GNS
1.21164e-18	0.579312	0.989	0.875	2.05822e-14	Parietal	NDUFA1
1.53014e-18	0.38237	0.591	0.195	2.59925e-14	Parietal	B4GALNT3
1.54923e-18	0.290192	0.489	0.136	2.63167e-14	Parietal	CNN3
1.72908e-18	0.359259	0.602	0.2	2.93719e-14	Parietal	TRAK1
3.24668e-18	0.287219	0.295	0.06	5.51513e-14	Parietal	KCNJ15
3.58775e-18	0.531232	0.807	0.391	6.09451e-14	Parietal	PTTG1IP
4.67346e-18	0.59113	0.92	0.644	7.9388e-14	Parietal	ATP5F1
5.4783e-18	0.325426	0.375	0.092	9.306e-14	Parietal	AKR1B1
6.57945e-18	0.484618	0.659	0.257	1.11765e-13	Parietal	CHPT1
7.02281e-18	0.557284	0.943	0.622	1.19296e-13	Parietal	MPC2
8.99289e-18	0.408604	0.58	0.199	1.52762e-13	Parietal	ACADS
1.13171e-17	0.413363	0.602	0.215	1.92243e-13	Parietal	TOR1AIP2
1.41269e-17	0.503886	0.693	0.308	2.39974e-13	Parietal	POLE4
1.63319e-17	0.270217	0.398	0.102	2.77431e-13	Parietal	RCOR3
1.7868e-17	0.498552	0.761	0.359	3.03524e-13	Parietal	AHCYL1
1.82949e-17	0.264792	0.364	0.09	3.10775e-13	Parietal	MYO19
2.1258e-17	0.300243	0.352	0.084	3.61109e-13	Parietal	ZNRF2
2.31978e-17	0.5793	0.966	0.863	3.94061e-13	Parietal	NDUFB2
2.79988e-17	0.292148	0.398	0.104	4.75615e-13	Parietal	TNKS1BP1
3.23792e-17	0.356505	0.511	0.16	5.50025e-13	Parietal	DPP7
4.79513e-17	0.541896	0.807	0.38	8.14549e-13	Parietal	FAM3C
4.87498e-17	0.707696	0.818	0.481	8.28113e-13	Parietal	TXNIP
5.14623e-17	0.274752	0.511	0.157	8.74189e-13	Parietal	PPP2R5A
5.39862e-17	0.51479	0.818	0.396	9.17064e-13	Parietal	NDUFS2
5.59236e-17	0.275206	0.341	0.082	9.49975e-13	Parietal	APOO
5.89761e-17	0.432569	0.739	0.305	1.00183e-12	Parietal	MGAT4B
6.86946e-17	0.382999	0.625	0.233	1.16692e-12	Parietal	GRSF1
6.87798e-17	0.258728	0.42	0.116	1.16836e-12	Parietal	TMEM8A
8.06744e-17	0.426621	0.5	0.153	1.37042e-12	Parietal	EDN1
8.8034e-17	0.280626	0.489	0.148	1.49543e-12	Parietal	WSB2
9.24083e-17	0.30767	0.42	0.117	1.56974e-12	Parietal	PDHX
9.77206e-17	0.390936	0.625	0.238	1.65998e-12	Parietal	GOT2
9.90549e-17	0.374984	0.511	0.165	1.68264e-12	Parietal	INTS6
1.08099e-16	0.282183	0.341	0.081	1.83627e-12	Parietal	RPS6KA5
1.40938e-16	0.259096	0.477	0.14	2.39411e-12	Parietal	BRWD1
1.59184e-16	0.45942	0.989	0.897	2.70407e-12	Parietal	SRP14
2.095e-16	0.450049	0.67	0.276	3.55878e-12	Parietal	MT-ND6
2.50838e-16	0.312491	0.534	0.174	4.26099e-12	Parietal	CERS2
2.57481e-16	0.317336	0.545	0.178	4.37383e-12	Parietal	ARHGAP24
3.07144e-16	0.363509	0.648	0.242	5.21746e-12	Parietal	HSD17B12
3.39645e-16	0.353168	0.534	0.178	5.76955e-12	Parietal	IDI1
3.48264e-16	0.353781	0.557	0.193	5.91597e-12	Parietal	HIP1R
3.61307e-16	0.3869	0.636	0.24	6.13752e-12	Parietal	MARCH6
3.90474e-16	0.369235	0.602	0.222	6.63298e-12	Parietal	C7orf55
4.79883e-16	0.306971	0.42	0.125	8.15177e-12	Parietal	CCNB1IP1
7.12509e-16	0.472168	0.636	0.258	1.21034e-11	Parietal	DECR1
8.29839e-16	0.344414	0.489	0.162	1.40965e-11	Parietal	FAM102A
9.73274e-16	0.291877	0.386	0.108	1.6533e-11	Parietal	CLMN
9.9181e-16	0.532277	0.92	0.581	1.68479e-11	Parietal	VDAC2
1.19538e-15	0.629698	0.83	0.404	2.03059e-11	Parietal	GADD45B
1.32701e-15	0.298312	0.466	0.145	2.25419e-11	Parietal	SULT1B1
1.39171e-15	0.252299	0.375	0.1	2.36409e-11	Parietal	MUT
1.39261e-15	0.279986	0.352	0.091	2.36562e-11	Parietal	APOOL
2.12296e-15	0.604149	0.761	0.408	3.60627e-11	Parietal	FAM162A
2.51529e-15	0.344743	0.614	0.232	4.27271e-11	Parietal	CRLS1
2.89994e-15	0.295395	0.534	0.182	4.92613e-11	Parietal	ZMYND8
3.19513e-15	0.419094	0.625	0.257	5.42757e-11	Parietal	SNX6
3.2094e-15	0.379805	0.5	0.169	5.45181e-11	Parietal	PDK4
4.37172e-15	0.390872	0.636	0.26	7.42623e-11	Parietal	STT3B
5.49829e-15	0.462906	0.761	0.371	9.33994e-11	Parietal	LASP1
6.46778e-15	0.543277	0.92	0.614	1.09868e-10	Parietal	NDUFAB1
8.98086e-15	0.461221	0.875	0.491	1.52558e-10	Parietal	UBL3
9.11029e-15	0.445642	0.716	0.315	1.54757e-10	Parietal	MRPS36
9.63815e-15	0.325627	0.705	0.286	1.63723e-10	Parietal	UQCRHL
1.02547e-14	0.390098	0.58	0.221	1.74197e-10	Parietal	ACSS1
1.1802e-14	0.364331	0.602	0.227	2.00481e-10	Parietal	ATP6V1E1
1.26781e-14	0.302389	0.398	0.119	2.15363e-10	Parietal	FAM13A
1.38912e-14	0.385465	0.58	0.213	2.3597e-10	Parietal	PDHB
1.5767e-14	0.549262	0.705	0.341	2.67834e-10	Parietal	BOLA3
1.69905e-14	0.39394	0.75	0.326	2.88618e-10	Parietal	PPP1R16A
1.99841e-14	0.338172	0.443	0.139	3.39471e-10	Parietal	ALCAM
2.04737e-14	0.459193	0.92	0.74	3.47787e-10	Parietal	STARD10
2.35755e-14	0.322962	0.534	0.188	4.00476e-10	Parietal	BCAT2
2.55106e-14	0.504212	0.852	0.504	4.33348e-10	Parietal	TMEM141
2.94912e-14	0.517306	0.773	0.395	5.00967e-10	Parietal	HSPA9
3.54179e-14	0.387659	0.591	0.234	6.01644e-10	Parietal	ALDH6A1
3.7292e-14	0.334353	0.591	0.231	6.33478e-10	Parietal	PLA2G12A
3.83622e-14	0.270697	0.466	0.151	6.51659e-10	Parietal	PRKAA1
3.92479e-14	0.560579	0.818	0.459	6.66703e-10	Parietal	RTN4
4.05524e-14	0.341488	0.42	0.133	6.88864e-10	Parietal	CLOCK
4.09554e-14	0.266267	0.477	0.161	6.95709e-10	Parietal	MTFP1
4.29792e-14	0.436139	0.898	0.518	7.30087e-10	Parietal	GATA6
4.55561e-14	0.281303	0.455	0.144	7.73861e-10	Parietal	C18orf32
5.15176e-14	0.260847	0.341	0.093	8.7513e-10	Parietal	PCDH7
5.49681e-14	0.429601	0.75	0.368	9.33744e-10	Parietal	IQGAP2
5.86479e-14	0.445107	0.693	0.311	9.96251e-10	Parietal	SMCO4
5.94733e-14	0.266144	0.455	0.147	1.01027e-09	Parietal	GDE1
8.29411e-14	0.439653	0.739	0.366	1.40892e-09	Parietal	ST6GALNAC1
9.11654e-14	0.262748	0.42	0.13	1.54863e-09	Parietal	TMED1
1.0769e-13	0.270502	0.5	0.171	1.82932e-09	Parietal	NBR1
1.08012e-13	0.475004	0.818	0.446	1.8348e-09	Parietal	NDUFA12
1.08998e-13	0.253308	0.5	0.17	1.85155e-09	Parietal	PMM1
1.13974e-13	0.465022	0.955	0.661	1.93607e-09	Parietal	COX7A2L
1.28679e-13	0.259848	0.341	0.095	2.18587e-09	Parietal	SLC35F5
2.11258e-13	0.486856	0.727	0.37	3.58863e-09	Parietal	FAM195A
2.1248e-13	0.432882	0.773	0.411	3.6094e-09	Parietal	PDCD4
2.15609e-13	0.331063	0.432	0.146	3.66255e-09	Parietal	CEP350
2.43222e-13	0.28592	0.398	0.124	4.13162e-09	Parietal	MICU2
3.04496e-13	0.322824	0.477	0.17	5.17248e-09	Parietal	XPA
3.25752e-13	0.321059	0.523	0.196	5.53355e-09	Parietal	C1orf116
3.55985e-13	0.318788	0.659	0.275	6.04712e-09	Parietal	ATP6V1D
3.93423e-13	0.260225	0.511	0.184	6.68308e-09	Parietal	VEGFA
5.3035e-13	0.264795	0.489	0.174	9.00905e-09	Parietal	TMEM70
5.61155e-13	0.466042	0.761	0.434	9.53233e-09	Parietal	HINT2
6.01857e-13	0.298475	0.534	0.201	1.02237e-08	Parietal	USP8
6.12362e-13	0.277845	0.545	0.2	1.04022e-08	Parietal	APIP
6.45066e-13	0.334323	0.557	0.22	1.09577e-08	Parietal	AAK1
7.173e-13	0.255685	0.386	0.121	1.21848e-08	Parietal	FRK
8.60942e-13	0.260585	0.557	0.207	1.46248e-08	Parietal	IL6ST
8.92794e-13	0.25287	0.545	0.202	1.51659e-08	Parietal	RNF10
9.36902e-13	0.270474	0.511	0.188	1.59152e-08	Parietal	AP1B1
9.72247e-13	0.269468	0.409	0.134	1.65156e-08	Parietal	RASSF3
1.07888e-12	0.518663	0.875	0.514	1.83269e-08	Parietal	ABHD2
1.1596e-12	0.310069	0.648	0.271	1.96982e-08	Parietal	KTN1
1.39634e-12	0.311211	0.557	0.219	2.37196e-08	Parietal	CD320
2.80724e-12	0.429695	0.841	0.486	4.76866e-08	Parietal	NDUFA10
2.92704e-12	0.291953	0.545	0.208	4.97216e-08	Parietal	TM2D1
3.02352e-12	0.309125	0.58	0.245	5.13605e-08	Parietal	IMMT
3.19204e-12	0.286802	0.534	0.206	5.42232e-08	Parietal	ISCA1
3.51031e-12	0.303736	0.773	0.43	5.96296e-08	Parietal	KLK11
5.56878e-12	0.391557	0.807	0.477	9.45969e-08	Parietal	C1orf43
5.96315e-12	0.290535	0.489	0.184	1.01296e-07	Parietal	ITFG1
6.03315e-12	0.351817	0.568	0.234	1.02485e-07	Parietal	RNF128
6.70609e-12	0.297202	0.534	0.208	1.13916e-07	Parietal	SNRPN
7.74282e-12	0.344987	0.58	0.244	1.31527e-07	Parietal	C9orf152
8.14428e-12	0.250631	0.33	0.1	1.38347e-07	Parietal	PEX7
8.69491e-12	0.399133	1	0.896	1.477e-07	Parietal	ATP5O
1.0857e-11	0.342787	0.682	0.314	1.84427e-07	Parietal	ARHGAP18
1.25887e-11	0.277254	0.386	0.127	2.13843e-07	Parietal	RB1CC1
1.56618e-11	0.268142	0.5	0.191	2.66046e-07	Parietal	HIF1A
1.63742e-11	0.489321	0.898	0.658	2.78148e-07	Parietal	ATP5H
1.69949e-11	0.258436	0.386	0.13	2.88692e-07	Parietal	PNPLA4
1.82876e-11	0.519377	0.898	0.664	3.10652e-07	Parietal	NDUFB8
1.83243e-11	0.255588	0.42	0.149	3.11274e-07	Parietal	OPA1
1.91138e-11	0.459269	0.795	0.445	3.24686e-07	Parietal	NDUFS3
2.31992e-11	0.349376	0.636	0.296	3.94084e-07	Parietal	ADCK3
2.50142e-11	0.317883	0.648	0.289	4.24916e-07	Parietal	RP11-532F12.5
2.61248e-11	0.271162	0.534	0.216	4.43783e-07	Parietal	CYP3A5
2.99232e-11	0.432859	0.773	0.468	5.08306e-07	Parietal	MRPS12
3.43491e-11	0.326512	0.568	0.233	5.83487e-07	Parietal	AFTPH
4.18868e-11	0.345164	0.58	0.252	7.1153e-07	Parietal	TEX264
4.51452e-11	0.43557	0.977	0.884	7.66881e-07	Parietal	NDUFS5
4.6012e-11	0.283544	0.659	0.294	7.81606e-07	Parietal	TFRC
5.50579e-11	0.422275	0.875	0.554	9.35268e-07	Parietal	PLEKHJ1
6.20971e-11	0.405753	0.864	0.599	1.05484e-06	Parietal	NDUFS7
6.5229e-11	0.304929	0.557	0.231	1.10804e-06	Parietal	ECHDC1
7.16494e-11	0.26103	0.591	0.252	1.21711e-06	Parietal	MRPS18B
7.28952e-11	0.448325	0.989	0.817	1.23827e-06	Parietal	NDUFA13
8.19243e-11	0.364989	0.511	0.217	1.39165e-06	Parietal	CAT
8.63138e-11	0.453182	0.909	0.592	1.46621e-06	Parietal	ATP6V0B
9.6017e-11	0.481393	0.886	0.591	1.63104e-06	Parietal	PKM
1.01503e-10	0.372544	0.943	0.803	1.72423e-06	Parietal	NDUFB7
1.09635e-10	0.280896	0.489	0.195	1.86238e-06	Parietal	CMC2
1.29219e-10	0.265049	0.489	0.2	2.19505e-06	Parietal	MMP15
1.33516e-10	0.271575	0.625	0.275	2.26803e-06	Parietal	KIF1C
1.42184e-10	0.385289	0.864	0.516	2.41527e-06	Parietal	RAB4A
2.10714e-10	0.257221	0.489	0.194	3.5794e-06	Parietal	WBP2
2.11535e-10	0.417928	0.886	0.567	3.59334e-06	Parietal	COX14
2.31445e-10	0.402827	0.716	0.383	3.93155e-06	Parietal	DSG2
2.39296e-10	0.282507	0.602	0.268	4.06492e-06	Parietal	SURF1
2.75595e-10	0.324484	0.523	0.228	4.68153e-06	Parietal	MTX2
2.8692e-10	0.385609	0.909	0.669	4.87392e-06	Parietal	NDUFC1
3.09006e-10	0.429425	0.818	0.545	5.24908e-06	Parietal	ECHS1
3.52873e-10	0.287688	0.534	0.236	5.99425e-06	Parietal	MRPL35
4.23915e-10	0.470094	0.818	0.518	7.20104e-06	Parietal	ID3
4.54453e-10	0.342765	0.705	0.378	7.71979e-06	Parietal	NDUFS4
5.26295e-10	0.397349	0.773	0.402	8.94017e-06	Parietal	HIGD1A
6.74927e-10	0.351205	0.739	0.387	1.1465e-05	Parietal	ASPH
9.58309e-10	0.373973	0.614	0.321	1.62788e-05	Parietal	HDDC2
1.00989e-09	0.359441	0.92	0.565	1.7155e-05	Parietal	PRDX3
1.05772e-09	0.307861	0.648	0.311	1.79675e-05	Parietal	PRR15L
1.08349e-09	0.28919	0.636	0.298	1.84052e-05	Parietal	OAT
1.12882e-09	0.348889	0.705	0.35	1.91753e-05	Parietal	MRPS7
1.15671e-09	0.276948	0.466	0.192	1.96491e-05	Parietal	RNF13
1.34318e-09	0.309572	0.773	0.425	2.28167e-05	Parietal	LYPLA1
1.52124e-09	0.255354	0.273	0.086	2.58413e-05	Parietal	ADTRP
1.56357e-09	0.350278	0.955	0.773	2.65604e-05	Parietal	NDUFA3
1.75746e-09	0.261815	0.432	0.172	2.9854e-05	Parietal	NIPSNAP3A
1.97456e-09	0.427239	0.932	0.721	3.35419e-05	Parietal	SOD1
2.05105e-09	0.276508	0.557	0.258	3.48413e-05	Parietal	PRPS2
2.54282e-09	0.253026	0.5	0.215	4.3195e-05	Parietal	CHCHD3
3.67079e-09	0.348323	0.784	0.438	6.23557e-05	Parietal	SUCLG1
4.56071e-09	0.280176	0.67	0.333	7.74728e-05	Parietal	PNISR
5.04028e-09	0.252275	0.466	0.202	8.56192e-05	Parietal	NFU1
5.21185e-09	0.332338	0.795	0.436	8.85336e-05	Parietal	PPCS
6.0881e-09	0.280589	0.534	0.238	0.000103418	Parietal	UROS
6.44199e-09	0.335795	0.841	0.537	0.00010943	Parietal	SH3YL1
6.49927e-09	0.343049	0.932	0.715	0.000110403	Parietal	COX17
7.37072e-09	0.250101	0.625	0.293	0.000125206	Parietal	SNRNP25
8.47068e-09	0.262049	0.58	0.277	0.000143891	Parietal	MRPS6
8.50637e-09	0.255432	0.557	0.263	0.000144498	Parietal	AKAP1
8.52411e-09	0.261061	0.693	0.355	0.000144799	Parietal	VTI1B
9.67448e-09	0.282376	0.534	0.254	0.00016434	Parietal	SMIM20
9.94445e-09	0.267234	0.716	0.36	0.000168926	Parietal	SERINC2
1.39168e-08	0.25616	0.591	0.29	0.000236404	Parietal	SRSF9
1.44116e-08	0.336721	0.886	0.605	0.000244809	Parietal	RBM47
1.5778e-08	0.372905	0.705	0.416	0.00026802	Parietal	LINC00657
1.67435e-08	0.257652	0.761	0.421	0.000284423	Parietal	VAMP2
1.73884e-08	0.260029	0.705	0.364	0.000295377	Parietal	BAG1
1.79936e-08	0.291755	0.739	0.425	0.000305658	Parietal	GTF2I
1.92866e-08	0.275532	0.67	0.333	0.000327622	Parietal	CHMP5
2.12331e-08	0.273583	0.545	0.254	0.000360686	Parietal	ATP6AP2
2.13985e-08	0.301858	0.716	0.407	0.000363497	Parietal	SPTBN1
2.56147e-08	0.311989	0.739	0.414	0.000435117	Parietal	ETFA
2.9741e-08	0.331569	0.83	0.533	0.000505211	Parietal	MDH2
3.66816e-08	0.291771	0.784	0.443	0.00062311	Parietal	COX20
4.70313e-08	0.274587	0.807	0.464	0.000798921	Parietal	FAM107B
5.00542e-08	0.353901	0.75	0.474	0.00085027	Parietal	SDHC
5.09857e-08	0.316684	0.852	0.54	0.000866095	Parietal	LMAN1
5.93655e-08	0.271346	0.67	0.349	0.00100844	Parietal	HIPK2
6.31779e-08	0.338119	0.92	0.783	0.0010732	Parietal	TPI1
6.62416e-08	0.367993	0.977	0.808	0.00112525	Parietal	TMEM59
7.17475e-08	0.307366	0.648	0.345	0.00121877	Parietal	ZCRB1
7.80616e-08	0.315464	0.727	0.408	0.00132603	Parietal	SOD2
7.86591e-08	0.308217	0.909	0.743	0.00133618	Parietal	GUK1
8.45798e-08	0.273375	0.591	0.299	0.00143676	Parietal	SDHD
9.78964e-08	0.330461	0.955	0.652	0.00166297	Parietal	RAB11A
1.20513e-07	0.35227	0.83	0.626	0.00204716	Parietal	NDUFS8
1.24989e-07	0.327411	0.795	0.456	0.00212319	Parietal	GSTM3
1.35514e-07	0.348346	0.898	0.618	0.00230198	Parietal	NDUFV2
2.14296e-07	0.333829	0.693	0.407	0.00364024	Parietal	CISD1
2.36611e-07	0.263755	0.716	0.422	0.00401931	Parietal	EFCAB14
2.76746e-07	0.310568	0.682	0.405	0.00470109	Parietal	MIEN1
4.49457e-07	0.265178	0.705	0.406	0.00763493	Parietal	NDUFA7
4.50499e-07	0.28022	0.727	0.414	0.00765263	Parietal	HMOX2
4.96359e-07	0.27531	0.83	0.582	0.00843164	Parietal	PNKD
0	2.28874	0.637	0.009	0	Endocrine	MAOB
0	1.70754	0.524	0.004	0	Endocrine	LHX5-AS1
0	1.64705	0.629	0.008	0	Endocrine	RBP1
0	1.54648	0.581	0.007	0	Endocrine	BEX1
0	1.41767	0.548	0.006	0	Endocrine	HEPACAM2
5.88288e-286	0.887084	0.419	0.002	9.99325e-282	Endocrine	PROX1
2.80568e-283	1.19843	0.427	0.003	4.766e-279	Endocrine	LY6H
1.9344e-273	1.01384	0.403	0.002	3.28597e-269	Endocrine	SCG3
1.73481e-272	1.84026	0.476	0.006	2.94692e-268	Endocrine	HDC
4.10383e-267	1.06066	0.395	0.002	6.97117e-263	Endocrine	CPE
9.33629e-265	0.967326	0.379	0.002	1.58595e-260	Endocrine	GFRA3
2.36769e-248	0.898687	0.371	0.002	4.02199e-244	Endocrine	PCSK1N
2.61628e-234	1.73478	0.645	0.026	4.44427e-230	Endocrine	TUBA1A
1.92073e-226	0.96903	0.371	0.004	3.26274e-222	Endocrine	SCG5
2.22252e-226	0.909709	0.371	0.004	3.7754e-222	Endocrine	CHGB
1.71791e-225	1.25536	0.524	0.015	2.91821e-221	Endocrine	MS4A8
1.50446e-213	4.01675	0.702	0.04	2.55563e-209	Endocrine	CHGA
5.77307e-213	0.875756	0.363	0.004	9.80672e-209	Endocrine	TMEM176B
5.16752e-207	1.09213	0.379	0.006	8.77807e-203	Endocrine	SCGN
1.20501e-205	0.665438	0.29	0.001	2.04695e-201	Endocrine	KIF1A
1.86961e-205	0.637953	0.29	0.001	3.17591e-201	Endocrine	SNAP25
4.78848e-203	0.730703	0.306	0.002	8.13419e-199	Endocrine	RAB3C
3.11995e-200	0.79019	0.29	0.001	5.29986e-196	Endocrine	LHX5
2.82002e-198	0.853342	0.274	0.001	4.79037e-194	Endocrine	KLK12
1.05929e-197	0.636329	0.266	0.001	1.79941e-193	Endocrine	TUBB2B
4.09384e-194	0.674714	0.306	0.003	6.9542e-190	Endocrine	VSTM2L
5.52844e-194	0.765433	0.282	0.001	9.39116e-190	Endocrine	SLC18A2
4.96197e-179	0.784179	0.331	0.005	8.4289e-175	Endocrine	TMEM176A
5.41731e-153	0.857834	0.298	0.005	9.20239e-149	Endocrine	ERP27
1.07024e-149	0.642759	0.258	0.003	1.81803e-145	Endocrine	DIRAS3
2.77367e-139	0.945402	0.444	0.022	4.71164e-135	Endocrine	KCTD12
1.56917e-133	1.22789	0.274	0.006	2.66556e-129	Endocrine	TM4SF4
1.53401e-130	0.725307	0.266	0.005	2.60583e-126	Endocrine	SSTR2
7.64088e-113	1.14856	0.331	0.014	1.29796e-108	Endocrine	GC
1.25228e-105	0.846991	0.403	0.026	2.12725e-101	Endocrine	TUSC3
1.09772e-102	0.65175	0.323	0.015	1.86469e-98	Endocrine	CERS4
6.36546e-102	1.53437	0.573	0.064	1.0813e-97	Endocrine	ACSL1
1.02396e-75	0.883223	0.476	0.057	1.73939e-71	Endocrine	PFN2
1.3214e-72	0.819975	0.403	0.042	2.24467e-68	Endocrine	BCAM
4.14577e-67	0.781327	0.331	0.029	7.04241e-63	Endocrine	EGR3
7.20217e-67	1.9284	0.774	0.233	1.22343e-62	Endocrine	MDK
8.82949e-64	1.6669	0.516	0.085	1.49987e-59	Endocrine	SERPINA1
6.21692e-63	0.715492	0.395	0.046	1.05607e-58	Endocrine	CDC42EP3
7.30779e-61	1.60257	1	0.994	1.24137e-56	Endocrine	MALAT1
7.8637e-59	1.28265	0.669	0.172	1.33581e-54	Endocrine	UCP2
2.09495e-58	1.2012	0.548	0.103	3.5587e-54	Endocrine	ERO1B
1.58957e-49	0.727119	0.29	0.031	2.70021e-45	Endocrine	DNASE1
2.1353e-47	1.75632	0.758	0.282	3.62724e-43	Endocrine	AZGP1
1.2631e-41	1.05638	0.508	0.122	2.14562e-37	Endocrine	WFDC2
5.65702e-40	0.616224	0.379	0.067	9.60957e-36	Endocrine	PBXIP1
9.35759e-40	1.02056	0.992	0.959	1.58957e-35	Endocrine	H3F3B
1.82823e-36	2.16613	0.669	0.279	3.10562e-32	Endocrine	C10orf10
9.58426e-35	1.51442	0.903	0.746	1.62808e-30	Endocrine	ALDH1A1
3.18504e-34	1.22807	0.895	0.626	5.41043e-30	Endocrine	BTG2
6.29856e-34	1.23765	0.952	0.817	1.06994e-29	Endocrine	JUNB
6.52112e-34	1.6756	0.758	0.395	1.10774e-29	Endocrine	SOX4
3.2261e-33	0.897714	0.581	0.203	5.48017e-29	Endocrine	SNRPN
7.50869e-30	0.814661	0.508	0.16	1.2755e-25	Endocrine	BEX2
2.27145e-29	0.979913	0.605	0.251	3.85851e-25	Endocrine	QDPR
2.83287e-29	0.630574	0.347	0.076	4.8122e-25	Endocrine	CNKSR3
5.43191e-29	0.682461	0.355	0.08	9.22719e-25	Endocrine	APLP1
9.4695e-29	0.731966	0.306	0.061	1.60858e-24	Endocrine	CLDN4
1.78598e-28	0.993248	0.96	0.819	3.03385e-24	Endocrine	IER2
3.17284e-28	0.743965	0.532	0.18	5.38971e-24	Endocrine	PBX1
6.27709e-28	0.978264	0.702	0.36	1.06629e-23	Endocrine	SERPINB6
1.07327e-27	0.942892	0.613	0.232	1.82316e-23	Endocrine	PHGR1
1.12489e-27	0.606355	0.298	0.059	1.91086e-23	Endocrine	ECE1
6.70669e-26	0.823404	0.927	0.769	1.13927e-21	Endocrine	CIRBP
9.69008e-25	0.857606	0.895	0.715	1.64605e-20	Endocrine	EIF4A2
2.10266e-24	1.52886	0.694	0.429	3.57179e-20	Endocrine	KLK11
5.10306e-24	0.589148	0.274	0.056	8.66857e-20	Endocrine	SDC2
9.77552e-24	0.674406	0.484	0.173	1.66057e-19	Endocrine	TERF2IP
4.85552e-23	0.554176	0.258	0.052	8.24808e-19	Endocrine	TMEM53
1.18772e-22	1.15871	0.54	0.237	2.01757e-18	Endocrine	CCKBR
1.50327e-22	0.774123	0.798	0.581	2.5536e-18	Endocrine	SARAF
1.85249e-22	0.743767	0.935	0.811	3.14682e-18	Endocrine	UBC
1.42861e-21	0.766893	0.637	0.324	2.42678e-17	Endocrine	N4BP2L2
2.08824e-21	0.685494	0.984	0.925	3.54729e-17	Endocrine	FOS
3.97997e-21	0.590072	0.306	0.08	6.76078e-17	Endocrine	C3orf14
6.47429e-21	0.762413	0.645	0.327	1.09979e-16	Endocrine	PKIB
8.92045e-21	0.879207	0.669	0.396	1.51532e-16	Endocrine	GPR160
1.10671e-20	0.664157	0.419	0.146	1.87997e-16	Endocrine	EPHX1
4.95765e-20	0.790117	0.903	0.767	8.42156e-16	Endocrine	HLA-A
1.10475e-19	0.707907	0.903	0.768	1.87664e-15	Endocrine	DDX5
1.94807e-19	0.534416	0.323	0.091	3.30918e-15	Endocrine	EVL
8.90142e-19	0.349176	1	0.999	1.51208e-14	Endocrine	RPL3
9.54557e-19	0.703255	0.758	0.565	1.62151e-14	Endocrine	EPCAM
1.37406e-18	0.661574	0.968	0.872	2.33411e-14	Endocrine	JUN
1.38889e-18	0.847315	0.669	0.421	2.3593e-14	Endocrine	VAMP2
1.39679e-18	0.4635	0.306	0.084	2.37272e-14	Endocrine	SELM
1.45341e-18	0.654002	0.75	0.496	2.46891e-14	Endocrine	GABARAPL2
8.70194e-18	0.498396	0.331	0.102	1.4782e-13	Endocrine	TEAD1
9.37252e-18	0.599798	0.387	0.138	1.59211e-13	Endocrine	P4HTM
1.32669e-17	0.907594	0.637	0.381	2.25364e-13	Endocrine	SEC11C
6.898e-17	0.669058	0.516	0.258	1.17176e-12	Endocrine	STAT3
1.39527e-16	0.705434	0.444	0.188	2.37015e-12	Endocrine	SEZ6L2
1.41323e-16	0.556598	0.298	0.089	2.40065e-12	Endocrine	HIST2H2BE
2.05485e-16	0.518739	0.992	0.982	3.49058e-12	Endocrine	H3F3A
4.46777e-16	0.621904	0.855	0.678	7.58941e-12	Endocrine	EGR1
6.41953e-16	0.556334	0.968	0.856	1.09049e-11	Endocrine	HLA-C
7.50907e-16	0.620889	0.774	0.568	1.27557e-11	Endocrine	CCNL1
8.20216e-16	0.416545	0.266	0.075	1.3933e-11	Endocrine	CHD6
8.92441e-16	0.492817	0.903	0.809	1.51599e-11	Endocrine	TMEM59
1.80475e-15	0.755308	0.669	0.402	3.06572e-11	Endocrine	STMN1
1.91125e-15	0.597042	0.742	0.539	3.24665e-11	Endocrine	EID1
7.54272e-15	0.435034	0.29	0.093	1.28128e-10	Endocrine	AKR1B1
1.37163e-14	0.514719	0.29	0.094	2.32999e-10	Endocrine	IDS
2.03164e-14	0.640624	0.694	0.504	3.45115e-10	Endocrine	YWHAQ
2.36871e-14	0.452529	0.984	0.952	4.02372e-10	Endocrine	UBB
2.48362e-14	0.598069	0.605	0.359	4.21892e-10	Endocrine	AKAP9
2.71899e-14	0.647864	0.339	0.126	4.61875e-10	Endocrine	PRKCDBP
5.78322e-14	0.600949	0.411	0.181	9.82396e-10	Endocrine	FAM213A
6.47531e-14	0.658875	0.508	0.268	1.09996e-09	Endocrine	UPF3A
6.52992e-14	0.628788	0.806	0.653	1.10924e-09	Endocrine	FOSB
6.74279e-14	0.475713	0.323	0.116	1.1454e-09	Endocrine	ORMDL3
6.75307e-14	0.318605	1	0.999	1.14714e-09	Endocrine	FTH1
8.42117e-14	0.662872	0.621	0.421	1.4305e-09	Endocrine	FCGRT
9.04597e-14	0.502542	0.871	0.792	1.53664e-09	Endocrine	PEBP1
1.18638e-13	0.569222	0.331	0.123	2.0153e-09	Endocrine	IFI6
1.47084e-13	0.580818	0.331	0.125	2.49851e-09	Endocrine	NR4A2
1.76862e-13	0.499125	0.395	0.173	3.00435e-09	Endocrine	RHBDD2
3.18519e-13	0.335633	0.984	0.976	5.41069e-09	Endocrine	EIF1
3.25477e-13	0.566588	0.379	0.162	5.52888e-09	Endocrine	DPP7
7.75187e-13	0.435724	0.282	0.097	1.31681e-08	Endocrine	SLC39A6
1.16212e-12	0.66158	0.637	0.438	1.9741e-08	Endocrine	SEPW1
1.22301e-12	0.630247	0.734	0.582	2.07752e-08	Endocrine	NGFRAP1
1.58219e-12	0.598524	0.839	0.691	2.68767e-08	Endocrine	ZFP36
1.84192e-12	0.608993	0.548	0.334	3.12888e-08	Endocrine	PNISR
2.23137e-12	0.669966	0.589	0.376	3.79043e-08	Endocrine	ZKSCAN1
2.23406e-12	0.456242	0.258	0.086	3.79501e-08	Endocrine	CBX6
2.30831e-12	0.507312	0.395	0.178	3.92113e-08	Endocrine	BEX4
3.86269e-12	0.678737	0.556	0.344	6.56155e-08	Endocrine	C6orf48
5.02796e-12	0.492479	0.468	0.245	8.541e-08	Endocrine	C1orf122
5.09139e-12	0.430043	0.266	0.092	8.64875e-08	Endocrine	GDI1
5.13616e-12	0.444741	0.323	0.126	8.7248e-08	Endocrine	PTPRN2
7.13916e-12	0.443158	0.315	0.124	1.21273e-07	Endocrine	EXOC7
9.37624e-12	0.491369	0.306	0.121	1.59274e-07	Endocrine	GCNT2
9.77547e-12	0.556592	0.363	0.165	1.66056e-07	Endocrine	ERI3
1.27739e-11	0.460051	0.298	0.114	2.1699e-07	Endocrine	BAZ2B
2.47367e-11	0.396547	0.911	0.822	4.20203e-07	Endocrine	SKP1
3.56026e-11	0.561472	0.637	0.467	6.04782e-07	Endocrine	KIAA1324
4.20548e-11	0.51915	0.476	0.267	7.14385e-07	Endocrine	ZNF428
5.65511e-11	0.474248	0.815	0.721	9.60633e-07	Endocrine	CCNI
6.14995e-11	0.542026	0.46	0.255	1.04469e-06	Endocrine	FAM200B
6.22332e-11	0.549924	0.782	0.665	1.05715e-06	Endocrine	SEC62
6.54387e-11	0.495242	0.742	0.593	1.11161e-06	Endocrine	PKM
7.99901e-11	0.434858	0.734	0.584	1.35879e-06	Endocrine	GPX4
8.32868e-11	0.544023	0.331	0.145	1.41479e-06	Endocrine	MAGED2
8.65159e-11	0.429577	0.411	0.207	1.46965e-06	Endocrine	HOOK2
9.35731e-11	5.41005	0.387	0.202	1.58953e-06	Endocrine	GHRL
9.9454e-11	0.35039	0.952	0.885	1.68943e-06	Endocrine	CALM2
1.1193e-10	0.469595	0.96	0.936	1.90136e-06	Endocrine	HLA-B
1.29073e-10	0.455129	0.323	0.138	2.19256e-06	Endocrine	MSI2
1.53167e-10	0.406086	1	0.998	2.60185e-06	Endocrine	B2M
1.57799e-10	0.671074	0.379	0.177	2.68053e-06	Endocrine	PDIA2
1.63095e-10	0.489577	0.532	0.339	2.7705e-06	Endocrine	SNHG25
2.22365e-10	0.547941	0.435	0.24	3.77731e-06	Endocrine	PAIP2
3.79589e-10	0.556244	0.565	0.378	6.44808e-06	Endocrine	SH3BGRL
4.21787e-10	0.420774	0.952	0.898	7.16489e-06	Endocrine	SRP14
4.23016e-10	0.605302	0.379	0.185	7.18578e-06	Endocrine	DNAJB9
4.90135e-10	0.45983	0.298	0.127	8.32592e-06	Endocrine	ABHD14A
5.9473e-10	0.46128	0.347	0.165	1.01027e-05	Endocrine	FKBP1B
9.90998e-10	0.403716	0.323	0.145	1.68341e-05	Endocrine	ITM2C
1.53722e-09	0.732402	0.605	0.457	2.61127e-05	Endocrine	HSPB1
1.8569e-09	0.442631	0.847	0.811	3.15431e-05	Endocrine	SPINT2
1.89634e-09	0.41737	0.315	0.14	3.2213e-05	Endocrine	C1orf132
2.89735e-09	0.695463	0.435	0.254	4.92174e-05	Endocrine	LINC00261
3.48876e-09	0.422119	0.677	0.51	5.92635e-05	Endocrine	SELK
4.02619e-09	0.455633	0.605	0.445	6.83928e-05	Endocrine	GABARAP
5.04149e-09	0.601729	0.484	0.319	8.56397e-05	Endocrine	WSB1
6.49868e-09	0.520658	0.339	0.169	0.000110393	Endocrine	MYL6B
7.19677e-09	0.316976	0.976	0.95	0.000122251	Endocrine	PFDN5
1.01328e-08	0.451919	0.258	0.108	0.000172125	Endocrine	MAST4
1.13039e-08	0.418766	0.621	0.449	0.00019202	Endocrine	XRCC5
1.32099e-08	0.434523	0.718	0.637	0.000224396	Endocrine	CUTA
1.67577e-08	0.463477	0.379	0.203	0.000284663	Endocrine	PLD3
1.68081e-08	0.440475	0.371	0.193	0.00028552	Endocrine	PHIP
1.70214e-08	0.317968	0.911	0.805	0.000289143	Endocrine	HMGN2
1.7071e-08	0.432311	0.323	0.162	0.000289986	Endocrine	CYTH2
1.81268e-08	0.461614	0.419	0.245	0.000307921	Endocrine	IP6K2
2.63137e-08	0.520907	0.516	0.359	0.000446991	Endocrine	CNOT7
2.65736e-08	0.37159	0.387	0.21	0.000451406	Endocrine	TM2D1
3.03799e-08	0.321829	0.911	0.857	0.000516063	Endocrine	ATP6V1G1
3.08294e-08	0.436699	0.726	0.6	0.0005237	Endocrine	SRP9
3.39237e-08	0.661035	0.427	0.266	0.000576262	Endocrine	SNHG19
4.45223e-08	0.449445	0.806	0.761	0.0007563	Endocrine	CALM1
4.53334e-08	0.432811	0.79	0.718	0.000770078	Endocrine	PSAP
4.87843e-08	0.456726	0.339	0.176	0.000828699	Endocrine	SAFB2
6.57137e-08	0.462695	0.435	0.272	0.00111628	Endocrine	SMIM6
6.80024e-08	0.340454	0.944	0.891	0.00115516	Endocrine	SSR4
9.06559e-08	0.536866	0.629	0.484	0.00153997	Endocrine	TXNIP
1.27927e-07	0.447616	0.581	0.429	0.0021731	Endocrine	LRPAP1
1.28821e-07	0.446904	0.621	0.476	0.00218829	Endocrine	SRSF5
1.35354e-07	0.392041	0.315	0.157	0.00229926	Endocrine	TCEAL3
1.53069e-07	0.431285	0.476	0.315	0.00260019	Endocrine	ISCU
2.05916e-07	0.387846	0.258	0.117	0.0034979	Endocrine	CTD-3252C9.4
2.08775e-07	0.437682	0.339	0.183	0.00354647	Endocrine	PCM1
2.08807e-07	0.35101	0.347	0.185	0.00354701	Endocrine	NKTR
2.24862e-07	0.489802	0.54	0.418	0.00381973	Endocrine	FKBP8
2.54944e-07	0.352933	0.734	0.671	0.00433073	Endocrine	PHPT1
2.9695e-07	0.373664	0.71	0.595	0.00504428	Endocrine	ATP6V0B
3.47636e-07	0.465964	0.29	0.146	0.00590529	Endocrine	ATP6V1B2
3.48774e-07	0.350024	0.315	0.157	0.00592463	Endocrine	BEX5
3.78291e-07	0.381591	0.363	0.208	0.00642602	Endocrine	EPC1
3.81456e-07	0.330523	0.774	0.702	0.00647979	Endocrine	MORF4L1
3.86729e-07	0.45242	0.298	0.154	0.00656937	Endocrine	FAM195B
4.46159e-07	0.535458	0.484	0.328	0.0075789	Endocrine	NR4A1
5.86319e-07	0.276685	0.927	0.913	0.00995981	Endocrine	OAZ1

## Sheet: DEGs_of_gastric_corpus_STRT
Figure S1C: DEGs of gastric corpus (STRT)
p_val	avg_logFC	pct.1	pct.2	p_val_adj	cluster	gene
3.87781e-46	2.09085	0.795	0.136	7.46439e-42	Surface	LGALS9B
2.52942e-45	2.43449	0.936	0.295	4.86888e-41	Surface	PSAPL1
2.52763e-42	2.27699	0.833	0.188	4.86544e-38	Surface	LGALS9C
1.01223e-40	1.96943	1	0.79	1.94845e-36	Surface	SYTL2
6.13859e-40	1.70777	1	0.854	1.18162e-35	Surface	GSN
8.98767e-39	1.78621	1	0.905	1.73004e-34	Surface	CAPN8
2.8377e-38	1.7014	1	0.996	5.46229e-34	Surface	TFF1
3.74188e-38	1.57314	1	0.994	7.20275e-34	Surface	S100P
3.91672e-38	1.48011	1	0.981	7.53929e-34	Surface	AKR1B10
1.00763e-36	1.96596	0.667	0.118	1.93958e-32	Surface	SCNN1B
2.26154e-36	1.31053	1	0.94	4.35325e-32	Surface	BCAS1
9.23747e-36	1.07249	1	0.998	1.77812e-31	Surface	CA2
1.25995e-35	1.9717	0.962	0.557	2.42528e-31	Surface	SDCBP2
3.65712e-35	1.78762	0.808	0.212	7.03958e-31	Surface	B3GNT6
3.74792e-35	1.1092	1	0.975	7.21438e-31	Surface	TAGLN2
5.94477e-35	1.69355	0.974	0.59	1.14431e-30	Surface	LINC01133
1.9856e-34	1.7159	0.949	0.431	3.82209e-30	Surface	FSIP2
3.38369e-34	2.32926	0.936	0.518	6.51327e-30	Surface	AKR1C1
4.1171e-34	1.51518	1	0.751	7.92501e-30	Surface	PLAC8
4.44658e-34	1.56991	0.974	0.557	8.55922e-30	Surface	PDE4C
6.64342e-34	1.41223	1	0.885	1.27879e-29	Surface	HPGD
7.22284e-34	1.26247	1	0.88	1.39033e-29	Surface	TSPAN1
9.67441e-34	1.21444	1	1	1.86223e-29	Surface	TFF2
1.12045e-33	1.26291	1	0.99	2.15675e-29	Surface	KRT19
2.22539e-33	1.77876	0.936	0.472	4.28365e-29	Surface	PLA2G10
3.34651e-33	2.33309	0.692	0.157	6.44169e-29	Surface	COL17A1
6.62152e-33	2.21034	1	0.983	1.27458e-28	Surface	GKN2
6.91176e-33	0.889047	1	0.998	1.33044e-28	Surface	CTSE
1.6316e-32	1.05147	1	0.996	3.14066e-28	Surface	S100A6
1.72347e-32	1.60268	0.974	0.551	3.31751e-28	Surface	CAPN9
2.23134e-32	0.993566	1	0.981	4.29511e-28	Surface	NQO1
6.30866e-32	1.76342	0.974	0.843	1.21435e-27	Surface	LGALS4
7.08043e-32	0.742482	1	0.998	1.36291e-27	Surface	TSPAN8
1.01526e-31	1.02731	1	1	1.95427e-27	Surface	KRT8
1.03314e-31	1.86716	0.91	0.462	1.9887e-27	Surface	REP15
1.16937e-31	1.11541	1	0.909	2.25092e-27	Surface	TPM4
2.35589e-31	0.98249	1	0.971	4.53486e-27	Surface	ABLIM1
2.85806e-31	2.38782	0.885	0.394	5.50148e-27	Surface	AKR1C2
2.9282e-31	2.13293	0.936	0.456	5.63649e-27	Surface	IL1R2
3.09501e-31	1.2906	1	0.876	5.95758e-27	Surface	CYP3A5
3.33593e-31	1.59695	1	0.889	6.42134e-27	Surface	SULT1C2
4.07986e-31	1.12741	1	1	7.85333e-27	Surface	MUC5AC
4.80472e-31	1.58387	0.987	0.891	9.24861e-27	Surface	IFI27
2.01673e-30	1.58783	1	0.981	3.882e-26	Surface	DPCR1
3.91792e-30	1.50461	0.936	0.412	7.5416e-26	Surface	CYP2C18
8.68894e-30	1.72189	0.821	0.305	1.67253e-25	Surface	SCIN
9.3717e-30	2.03138	0.821	0.315	1.80396e-25	Surface	NKX6-2
2.05671e-29	1.90209	0.718	0.202	3.95897e-25	Surface	OAS1
2.35214e-29	1.28906	0.974	0.792	4.52764e-25	Surface	TST
2.92358e-29	1.24339	1	0.924	5.62759e-25	Surface	AKR1C3
5.42525e-29	1.44348	0.949	0.645	1.04431e-24	Surface	CYP2S1
5.91487e-29	1.88784	0.718	0.202	1.13855e-24	Surface	OASL
1.15328e-28	1.58529	0.962	0.699	2.21994e-24	Surface	VILL
1.34184e-28	1.13511	0.987	0.932	2.58291e-24	Surface	AHNAK
1.60056e-28	0.756741	1	0.994	3.08092e-24	Surface	ANXA10
2.18646e-28	1.49239	0.897	0.394	4.20872e-24	Surface	ZBTB7C
3.25767e-28	0.948146	1	0.988	6.27069e-24	Surface	VSIG1
3.99124e-28	1.64032	0.833	0.301	7.68274e-24	Surface	FER1L6
8.67273e-28	1.27104	0.987	0.676	1.66941e-23	Surface	GALNT6
9.23718e-28	1.2488	1	0.74	1.77806e-23	Surface	HN1
9.28308e-28	1.71857	0.936	0.563	1.7869e-23	Surface	SOSTDC1
1.122e-27	1.37559	0.949	0.46	2.15974e-23	Surface	IL1RN
1.23347e-27	1.61949	0.897	0.487	2.3743e-23	Surface	SPTSSB
1.65792e-27	1.8757	1	1	3.19133e-23	Surface	GKN1
1.69532e-27	1.25677	0.987	0.823	3.26332e-23	Surface	CLTB
2.22834e-27	1.7892	0.654	0.163	4.28933e-23	Surface	SYTL5
8.72614e-27	1.4927	0.897	0.427	1.6797e-22	Surface	MAP7D2
1.05492e-26	0.932217	1	0.986	2.03061e-22	Surface	S100A11
1.44781e-26	1.43271	0.936	0.522	2.78688e-22	Surface	AADAC
2.66983e-26	1.4121	0.513	0.082	5.13915e-22	Surface	LRRC66
3.19814e-26	1.05577	1	0.885	6.1561e-22	Surface	FAM101A
4.28501e-26	2.51464	0.577	0.128	8.24822e-22	Surface	SLC5A5
4.37969e-26	1.47759	0.936	0.55	8.43046e-22	Surface	FAM177B
7.62892e-26	1.91832	0.487	0.083	1.46849e-21	Surface	IGFBP4
7.70204e-26	1.48364	0.949	0.707	1.48256e-21	Surface	ARL14
1.28252e-25	1.36417	0.962	0.608	2.46872e-21	Surface	FBLIM1
1.28624e-25	1.08689	0.974	0.806	2.47587e-21	Surface	CCND1
1.93583e-25	1.37116	0.923	0.487	3.72627e-21	Surface	MGLL
1.96662e-25	1.28413	0.962	0.687	3.78554e-21	Surface	ATP2A3
2.03503e-25	0.7696	1	0.967	3.91724e-21	Surface	CTNND1
2.51831e-25	1.17646	0.987	0.779	4.84749e-21	Surface	TRNP1
2.84354e-25	1.73177	0.782	0.287	5.47352e-21	Surface	IGSF9
3.20801e-25	0.667432	1	0.998	6.1751e-21	Surface	ACTB
4.21896e-25	0.940533	1	0.977	8.12108e-21	Surface	MGST3
4.5228e-25	1.53132	0.833	0.351	8.70594e-21	Surface	ITPKA
4.96903e-25	1.64331	0.821	0.363	9.56488e-21	Surface	CYP2C9
4.97107e-25	1.23941	0.949	0.581	9.56881e-21	Surface	LPCAT4
5.042e-25	1.1489	1	0.816	9.70535e-21	Surface	ACTN4
8.42639e-25	1.1919	1	0.825	1.622e-20	Surface	ALDH3A1
8.44897e-25	0.855488	1	0.994	1.62634e-20	Surface	RNASE1
9.02701e-25	1.30317	0.974	0.575	1.73761e-20	Surface	SLC16A1
1.14781e-24	2.10075	0.782	0.32	2.20943e-20	Surface	C15orf48
1.17603e-24	0.602535	1	1	2.26375e-20	Surface	CLDN18
1.18212e-24	1.06979	0.987	0.837	2.27546e-20	Surface	GPX2
1.3084e-24	1.64171	0.744	0.247	2.51853e-20	Surface	LAMC2
1.76954e-24	1.33515	0.885	0.394	3.40618e-20	Surface	ANO1
1.9739e-24	1.41866	0.897	0.518	3.79955e-20	Surface	LAMA3
2.49445e-24	2.82819	0.859	0.52	4.80157e-20	Surface	PHGR1
2.55995e-24	0.802616	1	0.95	4.92764e-20	Surface	CTNNA1
3.3182e-24	1.17668	0.949	0.777	6.3872e-20	Surface	SLC9A1
4.47371e-24	1.8241	0.821	0.408	8.61145e-20	Surface	CSTA
5.58456e-24	1.28987	0.41	0.052	1.07497e-19	Surface	SLC16A9
6.3087e-24	1.76496	0.654	0.196	1.21436e-19	Surface	HSD17B2
7.10365e-24	1.07689	0.962	0.732	1.36738e-19	Surface	ITGB4
7.56972e-24	0.765853	1	0.994	1.4571e-19	Surface	CFL1
8.67386e-24	0.930891	1	0.88	1.66963e-19	Surface	ABCC3
9.0456e-24	1.59016	0.59	0.142	1.74119e-19	Surface	PRSS3
9.21709e-24	1.43437	0.936	0.619	1.7742e-19	Surface	RASEF
1.08838e-23	1.07455	0.974	0.779	2.09503e-19	Surface	LGALS9
1.40604e-23	0.970379	1	0.852	2.70649e-19	Surface	MVP
1.45891e-23	1.36773	0.91	0.553	2.80826e-19	Surface	EFNB2
1.56346e-23	0.864399	1	0.979	3.0095e-19	Surface	MLPH
1.62566e-23	1.76461	0.577	0.132	3.12923e-19	Surface	EMP1
1.80683e-23	0.972435	1	0.852	3.47797e-19	Surface	RAB27A
2.65378e-23	1.03606	0.974	0.821	5.10825e-19	Surface	SLC7A8
2.96763e-23	1.49465	0.949	0.697	5.71239e-19	Surface	FCGBP
4.84433e-23	1.44754	0.91	0.596	9.32485e-19	Surface	CES2
6.195e-23	0.88244	1	0.932	1.19248e-18	Surface	TESC
9.34211e-23	1.00152	0.987	0.891	1.79826e-18	Surface	EFHD2
1.031e-22	1.4679	0.846	0.462	1.98458e-18	Surface	NBL1
1.04987e-22	1.24558	0.91	0.538	2.02089e-18	Surface	CAPG
1.15921e-22	1.27896	0.872	0.431	2.23137e-18	Surface	ELOVL6
1.17939e-22	1.02723	0.987	0.856	2.2702e-18	Surface	GALE
1.82617e-22	0.691335	0.987	0.983	3.5152e-18	Surface	MYL12A
1.87179e-22	0.921201	1	0.994	3.603e-18	Surface	SPINK1
1.89618e-22	1.63815	0.846	0.443	3.64996e-18	Surface	MAL
2.38226e-22	1.35457	0.756	0.295	4.58562e-18	Surface	RHBDL2
2.44002e-22	1.307	0.808	0.367	4.6968e-18	Surface	CORO1C
5.49378e-22	1.3361	0.833	0.384	1.0575e-17	Surface	ME1
8.13538e-22	0.644444	1	0.981	1.56598e-17	Surface	YWHAZ
1.05911e-21	1.43406	0.603	0.159	2.03868e-17	Surface	ARL4C
1.35078e-21	1.32048	0.859	0.458	2.60012e-17	Surface	PKP3
1.45538e-21	0.731106	0.987	0.965	2.80147e-17	Surface	QSOX1
1.58827e-21	0.889858	1	0.812	3.05727e-17	Surface	RAB27B
1.92835e-21	0.544543	1	1	3.71189e-17	Surface	FXYD3
2.05734e-21	1.45259	0.705	0.247	3.96017e-17	Surface	P3H2
2.18592e-21	1.57076	0.885	0.575	4.20768e-17	Surface	AGR3
2.27182e-21	1.37592	0.897	0.573	4.37303e-17	Surface	SOX21
2.35506e-21	1.21328	0.846	0.394	4.53325e-17	Surface	PFKP
6.56839e-21	0.503191	1	1	1.26435e-16	Surface	ACTG1
6.81286e-21	1.36498	0.885	0.518	1.31141e-16	Surface	PPARG
7.02269e-21	1.34185	0.885	0.577	1.3518e-16	Surface	S100A14
9.86874e-21	2.33576	0.667	0.239	1.89963e-16	Surface	DUOX2
1.23796e-20	1.09011	0.936	0.672	2.38295e-16	Surface	VASP
1.37616e-20	1.15494	0.949	0.662	2.64896e-16	Surface	MAPK3
1.37842e-20	1.79175	0.41	0.068	2.65333e-16	Surface	B3GALT5
1.99268e-20	1.52254	0.359	0.049	3.83571e-16	Surface	BTNL8
2.32222e-20	1.45844	0.333	0.039	4.47004e-16	Surface	AMTN
3.02145e-20	1.32948	0.436	0.076	5.81599e-16	Surface	ATP10B
3.6279e-20	1.29426	0.5	0.111	6.98335e-16	Surface	GCKR
4.24947e-20	1.26969	0.846	0.452	8.1798e-16	Surface	PLCD3
5.11344e-20	1.5066	0.603	0.181	9.84287e-16	Surface	SLC7A11
5.92201e-20	1.10327	0.923	0.573	1.13993e-15	Surface	KCNK1
6.08939e-20	1.12076	0.949	0.678	1.17215e-15	Surface	ZDHHC3
6.84438e-20	1.37524	0.577	0.157	1.31747e-15	Surface	AXDND1
9.08719e-20	0.715757	0.987	0.973	1.74919e-15	Surface	PPDPF
1.51136e-19	1.45101	0.91	0.751	2.90921e-15	Surface	MSMB
1.66659e-19	0.845864	0.974	0.86	3.20803e-15	Surface	RASSF6
2.00097e-19	1.40753	0.654	0.214	3.85167e-15	Surface	SYTL4
2.23482e-19	1.12247	0.436	0.083	4.30181e-15	Surface	AOC1
2.60686e-19	1.70456	0.564	0.163	5.01794e-15	Surface	SAMD9
3.04258e-19	1.43863	0.577	0.165	5.85666e-15	Surface	BASP1
3.1515e-19	0.894077	0.962	0.796	6.06633e-15	Surface	ANG
3.63227e-19	1.32724	0.846	0.464	6.99175e-15	Surface	RHOC
3.98997e-19	1.37732	0.385	0.062	7.6803e-15	Surface	RP1-140K8.5
4.01583e-19	1.25957	0.744	0.307	7.73006e-15	Surface	FAM83E
4.55826e-19	1.10632	0.833	0.383	8.77419e-15	Surface	ANO7
4.91348e-19	1.08384	0.936	0.633	9.45796e-15	Surface	CAPN5
5.17445e-19	1.45512	0.744	0.326	9.96031e-15	Surface	PRR15
5.80186e-19	0.905216	0.949	0.885	1.1168e-14	Surface	JUP
7.37048e-19	1.05826	0.936	0.732	1.41874e-14	Surface	UTRN
8.22725e-19	0.961745	0.987	0.812	1.58366e-14	Surface	KLF2
9.50271e-19	0.717455	1	0.981	1.82918e-14	Surface	ABHD2
1.3986e-18	0.470093	1	0.998	2.69217e-14	Surface	MYL6
1.41053e-18	1.76314	0.821	0.509	2.71514e-14	Surface	DSC2
1.56404e-18	1.51254	0.667	0.249	3.01061e-14	Surface	SCGB2A1
1.57781e-18	1.29384	0.705	0.285	3.03712e-14	Surface	C10orf54
2.29762e-18	0.979466	0.974	0.711	4.42269e-14	Surface	SPATS2L
2.50508e-18	1.68121	0.795	0.429	4.82203e-14	Surface	DDX60
2.5736e-18	1.70989	0.718	0.363	4.95392e-14	Surface	CYP4F12
2.65722e-18	0.645615	1	1	5.11487e-14	Surface	NEAT1
2.94501e-18	0.799354	0.987	0.975	5.66884e-14	Surface	HLA-A
2.97523e-18	1.59675	0.513	0.138	5.72702e-14	Surface	CWH43
4.02061e-18	0.711847	0.987	0.926	7.73927e-14	Surface	MAL2
4.69033e-18	0.582846	1	0.994	9.02841e-14	Surface	MUC1
4.94005e-18	1.04833	0.923	0.72	9.5091e-14	Surface	FA2H
5.2047e-18	0.974958	0.962	0.786	1.00185e-13	Surface	LAMB3
5.38653e-18	1.04047	0.923	0.602	1.03685e-13	Surface	RAP2B
5.93709e-18	1.31501	0.846	0.528	1.14283e-13	Surface	PKIB
7.50531e-18	0.805019	1	0.79	1.4447e-13	Surface	CTSS
8.21583e-18	0.780229	1	0.895	1.58146e-13	Surface	KLF4
1.03538e-17	0.739368	1	0.899	1.99301e-13	Surface	BLVRB
1.41987e-17	1.43516	0.295	0.035	2.73311e-13	Surface	CD3G
1.70646e-17	0.854231	0.974	0.823	3.28476e-13	Surface	ACTR3
1.87735e-17	1.08304	0.885	0.577	3.61372e-13	Surface	MCU
1.89846e-17	0.921904	0.987	0.862	3.65434e-13	Surface	LMO7
2.35146e-17	0.76936	0.987	0.86	4.52632e-13	Surface	CAP1
2.89658e-17	0.904578	0.962	0.705	5.57563e-13	Surface	YWHAH
2.9933e-17	0.763403	0.987	0.922	5.76181e-13	Surface	SLC44A4
3.65158e-17	1.51419	0.641	0.26	7.02892e-13	Surface	GDPD3
3.84877e-17	0.775916	1	0.891	7.4085e-13	Surface	SLC44A1
3.85884e-17	2.77659	0.628	0.274	7.42788e-13	Surface	KRT20
4.08856e-17	0.637435	1	0.988	7.87006e-13	Surface	PFN1
5.25279e-17	1.5119	0.513	0.144	1.01111e-12	Surface	PRSS12
6.94154e-17	0.987441	0.962	0.703	1.33618e-12	Surface	ABCC5
7.67605e-17	1.01253	0.91	0.616	1.47756e-12	Surface	JAG1
7.96386e-17	1.20021	0.769	0.386	1.53296e-12	Surface	B3GNT7
8.01404e-17	1.11536	0.846	0.489	1.54262e-12	Surface	GALNT5
8.3153e-17	1.03729	0.91	0.524	1.60061e-12	Surface	FHL2
8.84983e-17	1.28094	0.833	0.565	1.7035e-12	Surface	SULT1B1
8.86189e-17	0.714944	1	0.953	1.70583e-12	Surface	CSTB
8.90977e-17	0.731621	1	0.887	1.71504e-12	Surface	DNM2
9.55601e-17	1.06931	0.872	0.517	1.83944e-12	Surface	MYO5B
9.89158e-17	0.498029	1	0.996	1.90403e-12	Surface	LGALS3
1.12251e-16	0.742105	0.987	0.854	2.16071e-12	Surface	CLIC1
1.16227e-16	0.884573	0.936	0.596	2.23726e-12	Surface	BAZ1A
1.22608e-16	0.937695	0.91	0.773	2.36008e-12	Surface	TAX1BP3
1.64047e-16	1.02056	0.949	0.66	3.15773e-12	Surface	PARP4
1.64713e-16	0.805347	0.987	0.883	3.17056e-12	Surface	WDR1
2.57657e-16	0.800333	0.974	0.854	4.95964e-12	Surface	PCSK7
2.66974e-16	1.17488	0.808	0.441	5.13899e-12	Surface	SIRT7
2.76111e-16	0.694311	1	0.938	5.31486e-12	Surface	ALDH2
3.56981e-16	1.44891	0.641	0.264	6.87153e-12	Surface	MYO1A
4.20346e-16	1.12802	0.808	0.425	8.09124e-12	Surface	EP400NL
5.67178e-16	0.410935	1	0.998	1.09176e-11	Surface	CD63
6.37707e-16	1.32032	0.474	0.126	1.22752e-11	Surface	C6orf141
7.17807e-16	1.18903	0.744	0.361	1.38171e-11	Surface	CORO2A
7.79724e-16	1.29543	0.513	0.153	1.50089e-11	Surface	MMP28
8.56733e-16	1.46121	0.615	0.25	1.64913e-11	Surface	DISP1
8.66047e-16	1.55097	0.91	0.753	1.66705e-11	Surface	ANKRD36C
9.17475e-16	0.662106	0.974	0.936	1.76605e-11	Surface	LIMA1
9.83992e-16	0.886266	0.962	0.724	1.89409e-11	Surface	INF2
1.32861e-15	0.96262	0.821	0.47	2.55744e-11	Surface	USP54
1.44329e-15	1.16844	0.654	0.268	2.77819e-11	Surface	SLC45A3
1.91803e-15	0.669211	0.987	0.899	3.69202e-11	Surface	SH3BGRL2
1.99458e-15	0.638654	1	0.905	3.83937e-11	Surface	CAST
2.00907e-15	1.43807	0.513	0.163	3.86726e-11	Surface	GLIPR2
2.30302e-15	1.14545	0.295	0.045	4.43308e-11	Surface	KCNE4
2.64527e-15	1.08497	0.372	0.074	5.09187e-11	Surface	LINC01127
2.80989e-15	0.565358	1	0.973	5.40876e-11	Surface	SMIM22
2.90213e-15	1.02981	0.795	0.377	5.5863e-11	Surface	SOX21-AS1
2.91196e-15	1.09048	0.885	0.606	5.60524e-11	Surface	SQRDL
2.9918e-15	0.971734	0.885	0.641	5.75892e-11	Surface	MAPK13
3.08972e-15	0.635514	0.987	0.94	5.94739e-11	Surface	CLTC
3.1983e-15	1.51186	0.321	0.056	6.15641e-11	Surface	MTMR11
3.23376e-15	0.656544	0.987	0.93	6.22466e-11	Surface	ETNK1
3.36306e-15	1.42869	0.359	0.072	6.47356e-11	Surface	MYEOV
3.71315e-15	0.761059	0.974	0.88	7.14745e-11	Surface	ARPC1A
3.92512e-15	0.80949	1	0.852	7.55546e-11	Surface	HACD3
4.69368e-15	1.12946	0.256	0.031	9.03487e-11	Surface	LSAMP
4.91144e-15	1.23411	0.705	0.348	9.45403e-11	Surface	SLC22A18
5.44387e-15	0.836293	0.923	0.633	1.04789e-10	Surface	RALA
5.78513e-15	0.899184	0.821	0.431	1.11358e-10	Surface	SMPD3
6.39966e-15	1.27874	0.692	0.33	1.23187e-10	Surface	ARHGEF2
6.41272e-15	0.832215	0.923	0.751	1.23438e-10	Surface	TNFRSF21
6.70978e-15	0.503059	1	0.979	1.29156e-10	Surface	YWHAB
6.83041e-15	1.22578	0.295	0.047	1.31479e-10	Surface	HHLA2
7.15511e-15	0.86167	0.949	0.885	1.37729e-10	Surface	PPIF
7.3222e-15	0.679678	1	0.95	1.40945e-10	Surface	LMNA
7.33241e-15	1.45118	0.641	0.303	1.41142e-10	Surface	CCDC64
8.09306e-15	0.585664	0.987	0.973	1.55783e-10	Surface	RHOA
9.15289e-15	1.05206	0.795	0.507	1.76184e-10	Surface	PTK6
9.6919e-15	0.651499	0.987	0.93	1.86559e-10	Surface	ACTR2
1.05938e-14	0.636309	0.987	0.887	2.03919e-10	Surface	LRP10
1.09339e-14	1.30236	0.359	0.076	2.10466e-10	Surface	ADH7
1.11612e-14	0.521977	1	1	2.14843e-10	Surface	B2M
1.29946e-14	0.862999	0.936	0.833	2.50134e-10	Surface	ALDH3A2
1.35842e-14	1.23313	0.41	0.105	2.61482e-10	Surface	SECTM1
1.51137e-14	0.730739	0.962	0.87	2.90924e-10	Surface	PLEC
1.74387e-14	0.99643	0.679	0.283	3.35677e-10	Surface	PLCB3
1.80315e-14	0.844792	0.91	0.623	3.47088e-10	Surface	MST1R
2.00047e-14	1.57502	0.423	0.113	3.85071e-10	Surface	FUT3
2.02889e-14	1.19796	0.654	0.295	3.90541e-10	Surface	UNC5B
2.0307e-14	1.04948	0.782	0.419	3.90889e-10	Surface	TTC39A
2.25064e-14	0.740309	0.962	0.786	4.33227e-10	Surface	LAD1
2.42365e-14	1.2875	0.474	0.144	4.66529e-10	Surface	ADRB2
2.64532e-14	1.20562	0.5	0.157	5.09197e-10	Surface	GBP1
2.70562e-14	0.91862	0.962	0.841	5.20805e-10	Surface	CBR1
3.03388e-14	0.756777	0.974	0.802	5.83992e-10	Surface	RAB10
3.52626e-14	1.17434	0.859	0.583	6.78769e-10	Surface	SLPI
4.41366e-14	0.961712	0.795	0.452	8.49586e-10	Surface	TSKU
5.16133e-14	0.943495	0.692	0.313	9.93504e-10	Surface	EFNB1
5.24605e-14	0.487145	1	0.994	1.00981e-09	Surface	ALDOA
5.24607e-14	0.579438	1	0.998	1.00982e-09	Surface	HLA-B
5.26814e-14	1.04274	0.321	0.06	1.01407e-09	Surface	ANKS4B
5.27953e-14	0.971038	0.923	0.713	1.01626e-09	Surface	OSBPL7
5.33873e-14	0.791595	0.949	0.889	1.02765e-09	Surface	B4GALT1
6.18808e-14	0.532321	1	0.979	1.19114e-09	Surface	PTPRF
7.69591e-14	0.715932	0.962	0.753	1.48139e-09	Surface	LYPD6B
7.82037e-14	1.18943	0.731	0.379	1.50534e-09	Surface	TTC22
8.67709e-14	0.758157	0.974	0.829	1.67025e-09	Surface	NET1
8.73314e-14	1.11107	0.679	0.324	1.68104e-09	Surface	TLCD2
9.3844e-14	1.07769	0.782	0.46	1.8064e-09	Surface	IFNGR2
9.66151e-14	1.07492	0.731	0.39	1.85974e-09	Surface	MXD1
1.02482e-13	1.13314	0.692	0.317	1.97268e-09	Surface	AIM1
1.04728e-13	1.59879	0.731	0.419	2.01592e-09	Surface	LINC00342
1.41623e-13	0.995653	0.679	0.317	2.7261e-09	Surface	MYD88
1.60223e-13	0.579164	0.987	0.955	3.08414e-09	Surface	DSG2
1.63349e-13	0.815654	0.949	0.715	3.1443e-09	Surface	B4GALNT3
1.74266e-13	1.11577	0.833	0.565	3.35445e-09	Surface	TMEM54
1.90755e-13	0.904642	0.782	0.41	3.67185e-09	Surface	POF1B
1.97951e-13	0.577019	0.962	0.938	3.81035e-09	Surface	PLLP
1.98521e-13	0.964932	0.808	0.487	3.82133e-09	Surface	PLXNA2
2.00869e-13	1.0577	0.359	0.08	3.86653e-09	Surface	RAB6B
2.14266e-13	0.980131	0.872	0.604	4.12441e-09	Surface	RETSAT
2.37272e-13	1.14608	0.321	0.064	4.56725e-09	Surface	GSN-AS1
2.42298e-13	0.953275	0.821	0.491	4.664e-09	Surface	HLA-F
3.20111e-13	0.978769	0.897	0.633	6.16182e-09	Surface	MICALL2
3.31844e-13	0.724372	0.987	0.852	6.38766e-09	Surface	FOSL2
3.82618e-13	1.12378	0.667	0.287	7.36501e-09	Surface	SLC30A4
3.98162e-13	1.05532	0.256	0.039	7.66422e-09	Surface	SLCO2A1
4.17876e-13	0.812976	0.91	0.682	8.0437e-09	Surface	DOPEY2
4.8617e-13	0.581082	1	0.87	9.35829e-09	Surface	HES1
5.36047e-13	0.858892	0.885	0.662	1.03184e-08	Surface	TSPAN15
5.60495e-13	1.22958	0.628	0.309	1.0789e-08	Surface	ENTPD5
5.70645e-13	1.00208	0.705	0.344	1.09843e-08	Surface	AMN
6.23733e-13	1.39715	0.551	0.223	1.20062e-08	Surface	MUC13
6.37968e-13	1.24913	0.423	0.124	1.22802e-08	Surface	PSORS1C1
6.50235e-13	0.988127	0.795	0.528	1.25164e-08	Surface	GTF2E2
6.649e-13	1.87122	0.282	0.052	1.27987e-08	Surface	CEACAM5
7.15311e-13	1.01794	0.808	0.458	1.3769e-08	Surface	SFN
9.31591e-13	1.04592	0.295	0.056	1.79322e-08	Surface	RAB31
9.31847e-13	0.480952	1	0.992	1.79371e-08	Surface	GSTP1
1.01955e-12	0.562233	1	0.975	1.96253e-08	Surface	VMP1
1.02976e-12	0.559245	0.987	0.969	1.98218e-08	Surface	DYNLL1
1.11494e-12	0.821838	0.936	0.701	2.14615e-08	Surface	MANF
1.14515e-12	0.523987	0.987	0.95	2.20431e-08	Surface	RAC1
1.18996e-12	0.424667	1	0.99	2.29055e-08	Surface	TSPO
1.19552e-12	0.939483	0.577	0.221	2.30126e-08	Surface	GIPR
1.26986e-12	1.09128	0.628	0.297	2.44436e-08	Surface	GBP2
1.35706e-12	1.58316	0.603	0.299	2.61221e-08	Surface	SLC28A2
1.38447e-12	0.978319	0.744	0.377	2.66498e-08	Surface	CHFR
1.42155e-12	1.4107	0.333	0.078	2.73633e-08	Surface	CDHR2
1.45705e-12	0.42537	1	1	2.80468e-08	Surface	MT1G
1.48694e-12	0.55098	0.987	0.924	2.86221e-08	Surface	ANXA2
1.65496e-12	1.21346	0.795	0.509	3.18563e-08	Surface	ABO
1.7581e-12	0.829499	0.846	0.65	3.38416e-08	Surface	SH3BGRL3
1.89219e-12	0.764292	0.974	0.831	3.64228e-08	Surface	IBTK
1.98799e-12	1.12928	0.667	0.324	3.82668e-08	Surface	TMPRSS4
2.35262e-12	1.08935	0.769	0.458	4.52856e-08	Surface	DDX60L
2.41129e-12	0.919248	0.795	0.48	4.6415e-08	Surface	STK38
2.42876e-12	0.696218	0.962	0.817	4.67511e-08	Surface	GCNT1
2.5656e-12	1.008	0.718	0.361	4.93853e-08	Surface	RAPGEFL1
3.11035e-12	1.01288	0.654	0.295	5.98711e-08	Surface	RP11-800A18.4
3.18555e-12	0.667831	0.923	0.79	6.13187e-08	Surface	SCAMP2
3.22286e-12	1.04523	0.603	0.245	6.20369e-08	Surface	TNK2
4.31418e-12	0.709296	0.949	0.783	8.30436e-08	Surface	MYO5C
4.31969e-12	0.945826	0.795	0.507	8.31497e-08	Surface	CKMT1A
4.40252e-12	1.26312	0.564	0.225	8.47441e-08	Surface	TRIM31
4.42606e-12	0.823077	0.846	0.52	8.51972e-08	Surface	FAM20A
4.88798e-12	0.575619	0.987	0.852	9.40887e-08	Surface	TJP2
6.20938e-12	1.29926	0.372	0.101	1.19524e-07	Surface	UNC5B-AS1
7.51525e-12	1.45693	0.436	0.136	1.44661e-07	Surface	DEFB1
8.00396e-12	1.02795	0.692	0.363	1.54068e-07	Surface	PLBD1
8.45218e-12	1.16022	0.577	0.239	1.62696e-07	Surface	STYK1
9.17426e-12	0.558096	1	0.934	1.76595e-07	Surface	GOLM1
1.00504e-11	1.1609	0.705	0.433	1.9346e-07	Surface	OTUD1
1.09538e-11	0.835848	0.859	0.577	2.10849e-07	Surface	AHR
1.12846e-11	0.809283	0.897	0.643	2.17218e-07	Surface	CYTH1
1.16902e-11	0.52025	0.987	0.942	2.25025e-07	Surface	TSPAN3
1.27839e-11	0.67484	0.962	0.856	2.46078e-07	Surface	SPINT1
1.3842e-11	0.928376	0.859	0.701	2.66445e-07	Surface	PIP4K2C
1.40387e-11	0.61994	0.962	0.87	2.70231e-07	Surface	MT1M
1.60176e-11	0.559929	1	0.924	3.08322e-07	Surface	RAB11A
1.90103e-11	1.13209	0.679	0.404	3.65929e-07	Surface	C4orf32
1.96201e-11	0.591439	0.962	0.852	3.77668e-07	Surface	ATP2A2
2.01882e-11	0.856074	0.833	0.59	3.88603e-07	Surface	CASP7
2.3155e-11	1.04353	0.628	0.291	4.45711e-07	Surface	PTK2B
2.38996e-11	0.336874	1	1	4.60043e-07	Surface	VSIG2
2.6313e-11	1.18227	0.295	0.066	5.06498e-07	Surface	MYL4
3.16061e-11	0.670156	0.974	0.85	6.08385e-07	Surface	GAK
3.23528e-11	1.37352	0.423	0.142	6.22759e-07	Surface	RDH12
3.2371e-11	0.703326	0.885	0.744	6.23109e-07	Surface	RAP1A
3.25578e-11	1.16652	0.5	0.2	6.26705e-07	Surface	RP11-844P9.2
3.28846e-11	0.903874	0.667	0.371	6.32996e-07	Surface	B4GALT4
3.35139e-11	0.500025	1	0.934	6.4511e-07	Surface	SLC44A2
3.4151e-11	0.552802	0.962	0.938	6.57373e-07	Surface	LRRFIP1
3.84272e-11	1.04709	0.731	0.454	7.39685e-07	Surface	PAQR8
3.98783e-11	0.875518	0.705	0.373	7.67618e-07	Surface	BTN3A2
4.06454e-11	1.10845	0.641	0.353	7.82384e-07	Surface	KCTD5
4.29425e-11	0.711365	0.91	0.682	8.26601e-07	Surface	PTER
4.37e-11	1.08504	0.462	0.163	8.41182e-07	Surface	TIMP2
4.59068e-11	0.660494	0.949	0.841	8.83661e-07	Surface	ARPC4
5.18119e-11	0.651709	0.923	0.75	9.97327e-07	Surface	TRIOBP
5.35764e-11	0.632819	0.936	0.759	1.03129e-06	Surface	SERPINB6
6.42211e-11	0.448604	0.987	0.975	1.23619e-06	Surface	ARPC3
6.58307e-11	0.825404	0.897	0.769	1.26718e-06	Surface	BCAR1
7.05151e-11	0.491246	0.962	0.959	1.35735e-06	Surface	FAM3B
7.57468e-11	0.732598	0.897	0.61	1.45805e-06	Surface	PYGB
7.71197e-11	0.774753	0.821	0.569	1.48448e-06	Surface	LYST
9.56861e-11	0.999156	0.705	0.441	1.84186e-06	Surface	UNC5CL
9.58071e-11	0.758705	0.885	0.645	1.84419e-06	Surface	FUT2
9.64091e-11	0.925211	0.769	0.511	1.85578e-06	Surface	FMN1
9.7377e-11	1.03723	0.679	0.388	1.87441e-06	Surface	MBOAT2
1.03369e-10	0.689807	0.936	0.783	1.98974e-06	Surface	ARF6
1.04125e-10	1.05393	0.667	0.357	2.00429e-06	Surface	ADGRG2
1.19142e-10	0.738595	0.667	0.307	2.29336e-06	Surface	PLEK2
1.19207e-10	0.885952	0.718	0.412	2.29461e-06	Surface	GAREM1
1.21511e-10	0.388666	1	1	2.33896e-06	Surface	PSCA
1.4194e-10	0.647209	0.91	0.746	2.73219e-06	Surface	MAGI3
1.42678e-10	0.822715	0.885	0.693	2.7464e-06	Surface	S100A16
1.47405e-10	0.543645	0.974	0.909	2.8374e-06	Surface	SDCBP
1.49206e-10	0.954038	0.769	0.513	2.87206e-06	Surface	ADTRP
1.54088e-10	1.20635	0.321	0.085	2.96605e-06	Surface	ADAMTS15
1.54302e-10	0.880528	0.705	0.386	2.97015e-06	Surface	USH1C
1.57029e-10	0.932833	0.846	0.676	3.02265e-06	Surface	CHMP4B
1.71203e-10	0.906489	0.654	0.324	3.29549e-06	Surface	SH3D19
1.82227e-10	0.865443	0.833	0.575	3.5077e-06	Surface	PPP6R1
1.86983e-10	0.62241	0.923	0.81	3.59924e-06	Surface	ZBTB7A
1.94635e-10	0.684732	0.744	0.41	3.74653e-06	Surface	KANK2
1.99967e-10	0.814507	0.833	0.701	3.84916e-06	Surface	SDC1
2.04589e-10	0.936557	0.474	0.177	3.93813e-06	Surface	SH3TC1
2.21578e-10	0.770522	0.859	0.697	4.26515e-06	Surface	CHMP1A
2.50819e-10	0.667401	0.923	0.823	4.82801e-06	Surface	SLK
2.54351e-10	0.511353	0.962	0.936	4.896e-06	Surface	CTTN
2.6406e-10	0.718802	0.91	0.769	5.08289e-06	Surface	HDAC1
2.67478e-10	0.800951	0.808	0.59	5.14868e-06	Surface	ITGB6
2.91184e-10	0.459072	1	1	5.60499e-06	Surface	AGR2
2.94699e-10	0.736218	0.91	0.804	5.67266e-06	Surface	FAM129B
3.17775e-10	0.856428	0.782	0.499	6.11685e-06	Surface	TRIM16
3.19069e-10	0.294116	1	1	6.14176e-06	Surface	CYSTM1
3.24841e-10	0.625799	0.987	0.92	6.25286e-06	Surface	WBP5
3.26277e-10	0.813467	0.808	0.604	6.28051e-06	Surface	FAM102A
3.35602e-10	0.895121	0.667	0.346	6.45999e-06	Surface	RALGPS2
3.36446e-10	1.06244	0.474	0.181	6.47625e-06	Surface	AC009133.12
3.37712e-10	1.07429	0.41	0.14	6.50063e-06	Surface	INPP4B
3.44972e-10	0.884654	0.821	0.565	6.64036e-06	Surface	CDS1
3.56996e-10	0.826005	0.615	0.299	6.87182e-06	Surface	TM4SF5
3.72641e-10	0.585655	0.936	0.841	7.17297e-06	Surface	CD2AP
3.84294e-10	0.697533	0.923	0.817	7.39727e-06	Surface	LGMN
4.12744e-10	0.664419	0.885	0.767	7.9449e-06	Surface	TCF7L2
4.17441e-10	1.34515	0.321	0.091	8.03532e-06	Surface	GDA
4.38509e-10	0.79053	0.628	0.305	8.44086e-06	Surface	IL6R
4.53178e-10	1.19686	0.346	0.101	8.72323e-06	Surface	RP11-99J16__A.2
4.53413e-10	1.32244	0.513	0.229	8.72774e-06	Surface	ALS2CL
4.57731e-10	0.973986	0.436	0.155	8.81087e-06	Surface	ASPHD2
4.7319e-10	0.917859	0.718	0.47	9.10844e-06	Surface	KCNK6
5.29698e-10	0.700941	0.923	0.779	1.01962e-05	Surface	NR2F6
5.62043e-10	0.717759	0.859	0.67	1.08188e-05	Surface	RIOK3
6.07136e-10	0.401803	0.987	0.973	1.16868e-05	Surface	SCP2
6.6417e-10	0.932569	0.692	0.398	1.27846e-05	Surface	PIM1
6.7981e-10	1.03141	0.692	0.462	1.30857e-05	Surface	MAF
7.59087e-10	0.521128	0.987	0.784	1.46117e-05	Surface	SCNN1A
8.4147e-10	1.038	0.526	0.227	1.61975e-05	Surface	INPP1
9.06867e-10	0.522455	0.974	0.924	1.74563e-05	Surface	BACE2
1.08472e-09	0.467779	1	0.926	2.08797e-05	Surface	SMIM24
1.22143e-09	0.46871	0.974	0.955	2.35112e-05	Surface	AKAP13
1.2718e-09	0.560008	0.987	0.872	2.44809e-05	Surface	TRAK1
1.31298e-09	1.0527	0.513	0.229	2.52735e-05	Surface	SLC2A1
1.44365e-09	1.06464	0.641	0.365	2.77888e-05	Surface	MYO1E
1.52849e-09	0.615631	0.91	0.74	2.94218e-05	Surface	FAM46A
1.53591e-09	1.13772	0.487	0.212	2.95647e-05	Surface	SPINK5
1.57998e-09	0.866829	0.385	0.128	3.04131e-05	Surface	STON2
1.58134e-09	0.735729	0.782	0.522	3.04392e-05	Surface	SYK
1.67028e-09	0.456917	0.987	0.957	3.21512e-05	Surface	FAM120A
1.68727e-09	0.799107	0.795	0.583	3.24783e-05	Surface	B4GALT5
1.79352e-09	0.338707	1	0.99	3.45234e-05	Surface	SPINT2
1.81062e-09	0.621884	0.949	0.833	3.48526e-05	Surface	UBA1
1.96267e-09	0.857989	0.833	0.612	3.77794e-05	Surface	PROM2
2.02222e-09	0.92736	0.705	0.429	3.89258e-05	Surface	CCL28
2.09643e-09	0.93159	0.705	0.462	4.03542e-05	Surface	GBP3
2.11865e-09	0.443829	0.987	0.934	4.07819e-05	Surface	RAB2A
2.23492e-09	0.810012	0.679	0.388	4.302e-05	Surface	MX1
2.35484e-09	1.19027	0.474	0.202	4.53282e-05	Surface	SAMD9L
2.37439e-09	1.15594	0.538	0.25	4.57047e-05	Surface	RASAL1
2.50265e-09	0.52626	0.962	0.887	4.81735e-05	Surface	PDCD6IP
2.59377e-09	0.702606	0.833	0.616	4.99275e-05	Surface	SLC39A11
2.8198e-09	0.368659	1	0.975	5.42783e-05	Surface	NCOR1
2.94867e-09	0.794874	0.769	0.522	5.67589e-05	Surface	ITGA3
2.99632e-09	0.358756	1	1	5.76762e-05	Surface	MYL12B
3.25363e-09	1.14158	0.449	0.19	6.26291e-05	Surface	VDR
3.28251e-09	0.722777	0.936	0.804	6.31851e-05	Surface	RAB5B
3.35701e-09	0.683442	0.833	0.581	6.4619e-05	Surface	SEC24D
3.46322e-09	0.725761	0.795	0.53	6.66635e-05	Surface	ZBTB43
3.64054e-09	0.771916	0.731	0.423	7.00768e-05	Surface	RECQL5
3.6511e-09	1.13252	0.5	0.227	7.028e-05	Surface	GCNT3
3.75307e-09	0.816624	0.744	0.489	7.22428e-05	Surface	PET117
3.8865e-09	0.710812	0.872	0.697	7.48112e-05	Surface	PLP2
3.92166e-09	0.795767	0.5	0.214	7.54879e-05	Surface	CTA-243E7.1
3.95194e-09	0.794383	0.577	0.289	7.6071e-05	Surface	CNNM4
3.95704e-09	0.581423	0.91	0.68	7.6169e-05	Surface	FAM114A1
4.25407e-09	0.72148	0.692	0.381	8.18865e-05	Surface	GSDMB
4.60068e-09	0.491329	0.949	0.932	8.85585e-05	Surface	EDEM3
4.63998e-09	0.402356	1	0.959	8.9315e-05	Surface	MT1X
4.97247e-09	0.712051	0.897	0.715	9.57151e-05	Surface	TFRC
4.97286e-09	0.738818	0.885	0.647	9.57226e-05	Surface	CACFD1
5.04918e-09	0.586777	0.846	0.6	9.71916e-05	Surface	TMEM246
5.15476e-09	0.337911	0.987	0.986	9.9224e-05	Surface	DSP
5.37056e-09	0.729234	0.859	0.722	0.000103378	Surface	RNPEPL1
6.5057e-09	0.75527	0.782	0.559	0.000125228	Surface	MFSD6
6.5254e-09	0.517952	0.974	0.854	0.000125607	Surface	HIGD1A
6.59344e-09	0.528117	0.333	0.101	0.000126917	Surface	LTBP1
6.70307e-09	0.94532	0.667	0.439	0.000129027	Surface	LRRC1
7.99372e-09	0.595724	0.91	0.74	0.000153871	Surface	MICU1
8.11545e-09	0.768204	0.782	0.586	0.000156214	Surface	NAB1
8.25426e-09	1.33447	0.295	0.089	0.000158886	Surface	UPK1B
8.35734e-09	0.822726	0.397	0.14	0.00016087	Surface	TMCC3
8.38948e-09	1.12942	0.449	0.188	0.000161489	Surface	LINC00365
8.81553e-09	0.429354	0.962	0.932	0.00016969	Surface	SMIM14
9.85442e-09	0.724843	0.808	0.639	0.000189688	Surface	TJP3
1.04894e-08	0.356369	0.974	0.981	0.00020191	Surface	CALM2
1.07334e-08	0.469982	0.962	0.864	0.000206607	Surface	FLNB
1.08011e-08	0.666256	0.449	0.175	0.000207911	Surface	CDHR3
1.14504e-08	1.07725	0.321	0.101	0.000220408	Surface	SERPINB5
1.15505e-08	0.462093	0.987	0.948	0.000222336	Surface	ANXA4
1.18352e-08	0.436187	0.987	0.942	0.000227816	Surface	MARCKS
1.23948e-08	0.754864	0.667	0.365	0.000238588	Surface	KAZALD1
1.25022e-08	0.888386	0.538	0.254	0.000240655	Surface	RRAS
1.30049e-08	0.608881	0.846	0.559	0.000250331	Surface	RDH13
1.31327e-08	0.719013	0.821	0.647	0.000252791	Surface	SPPL2B
1.41099e-08	1.04652	0.615	0.4	0.000271602	Surface	IMPA1
1.41254e-08	1.21728	0.256	0.066	0.000271899	Surface	IL1B
1.56769e-08	0.948352	0.436	0.173	0.000301764	Surface	SDR16C5
1.57792e-08	0.438208	1	0.959	0.000303733	Surface	PLXNB2
1.75485e-08	0.45149	0.974	0.934	0.000337791	Surface	LSR
1.8351e-08	0.91389	0.654	0.388	0.000353239	Surface	DOCK6
1.92546e-08	1.16773	0.5	0.241	0.000370632	Surface	TIMP1
1.97878e-08	0.639615	0.846	0.604	0.000380896	Surface	ABHD17C
2.00415e-08	0.995799	0.385	0.144	0.000385779	Surface	TMEM106A
2.01935e-08	0.729151	0.731	0.47	0.000388705	Surface	GPD1L
2.02599e-08	0.616661	0.859	0.672	0.000389983	Surface	OSBPL2
2.06981e-08	0.890418	0.308	0.093	0.000398418	Surface	DGKA
2.61799e-08	0.794407	0.692	0.412	0.000503937	Surface	ARHGAP32
2.70345e-08	0.89255	0.692	0.476	0.000520388	Surface	EPS8L3
2.94122e-08	0.668468	0.436	0.173	0.000566156	Surface	SRGAP1
3.15625e-08	0.378942	1	0.994	0.000607547	Surface	KRT18
3.18061e-08	0.674714	0.872	0.746	0.000612235	Surface	SGSM3
3.1834e-08	1.00241	0.487	0.225	0.000612772	Surface	EHBP1L1
3.4935e-08	0.480477	0.962	0.878	0.000672463	Surface	TPD52
4.0194e-08	0.373	1	0.984	0.000773694	Surface	KDELR2
4.3037e-08	0.775099	0.769	0.517	0.000828419	Surface	DENND2D
4.56541e-08	0.618711	0.821	0.633	0.000878796	Surface	SLC35D2
4.57953e-08	0.453498	0.987	0.903	0.000881513	Surface	CDC42BPA
4.74115e-08	0.832197	0.551	0.282	0.000912623	Surface	RAB35
4.75562e-08	0.728661	0.526	0.274	0.00091541	Surface	TWF2
5.00184e-08	0.539678	0.885	0.814	0.000962804	Surface	ST14
5.118e-08	1.03924	0.385	0.153	0.000985164	Surface	PLA2G4F
5.37455e-08	0.549795	0.923	0.821	0.00103455	Surface	PGRMC1
5.38803e-08	0.401475	0.987	0.959	0.00103714	Surface	PERP
5.44262e-08	0.600782	0.833	0.629	0.00104765	Surface	SLC25A24
5.58986e-08	0.903703	0.641	0.4	0.00107599	Surface	PML
5.59014e-08	0.481096	0.974	0.905	0.00107605	Surface	VPS35
5.74299e-08	0.542215	0.91	0.804	0.00110547	Surface	STXBP2
5.77238e-08	0.39683	1	0.948	0.00111113	Surface	SERPINB1
5.91997e-08	0.329658	1	0.998	0.00113953	Surface	MT1E
6.19505e-08	0.723504	0.897	0.72	0.00119249	Surface	ITGAV
6.67433e-08	0.551424	0.91	0.761	0.00128474	Surface	LGR4
6.83817e-08	0.614472	0.91	0.769	0.00131628	Surface	MT1H
6.96729e-08	0.646668	0.859	0.682	0.00134113	Surface	EIF4G3
7.53085e-08	0.874293	0.564	0.289	0.00144961	Surface	MISP
7.88265e-08	0.945259	0.295	0.095	0.00151733	Surface	MIR194-2HG
8.12916e-08	0.783944	0.346	0.124	0.00156478	Surface	STK24
8.28437e-08	0.739714	0.808	0.577	0.00159466	Surface	DEGS2
8.34087e-08	0.549292	0.782	0.534	0.00160553	Surface	SH2D3A
8.43986e-08	0.72528	0.872	0.687	0.00162459	Surface	PSMB8
8.45545e-08	0.773754	0.705	0.45	0.00162759	Surface	IHH
8.50824e-08	0.670331	0.679	0.406	0.00163775	Surface	FURIN
8.60159e-08	0.359353	0.974	0.955	0.00165572	Surface	CDC42
8.72253e-08	0.837299	0.256	0.07	0.001679	Surface	MFSD2A
8.72803e-08	0.845488	0.5	0.245	0.00168006	Surface	TSPAN5
8.96752e-08	1.11991	0.346	0.132	0.00172616	Surface	SCNN1G
9.953e-08	0.512188	0.936	0.804	0.00191585	Surface	PPP4C
1.01272e-07	0.43531	0.974	0.944	0.00194939	Surface	GMDS
1.03242e-07	0.810432	0.705	0.483	0.0019873	Surface	TMEM38A
1.07232e-07	0.629856	0.744	0.493	0.0020641	Surface	NBEAL2
1.1042e-07	0.411488	0.962	0.936	0.00212547	Surface	TMBIM1
1.1351e-07	0.658236	0.731	0.501	0.00218495	Surface	ABHD3
1.18046e-07	1.05483	0.564	0.32	0.00227227	Surface	RP11-203J24.8
1.22691e-07	0.669884	0.718	0.483	0.00236169	Surface	RHPN2
1.25744e-07	0.679416	0.833	0.617	0.00242044	Surface	ELOVL1
1.30466e-07	0.465205	0.962	0.858	0.00251135	Surface	SIDT2
1.31625e-07	0.839926	0.59	0.346	0.00253365	Surface	DOK4
1.35028e-07	1.07163	0.269	0.082	0.00259914	Surface	SLC6A14
1.36501e-07	0.437642	0.987	0.963	0.00262751	Surface	RBM47
1.44649e-07	0.688223	0.705	0.435	0.00278435	Surface	ACOT11
1.46253e-07	0.805028	0.641	0.4	0.00281523	Surface	SEC23A
1.4854e-07	0.684039	0.628	0.367	0.00285925	Surface	PIK3C2B
1.56514e-07	0.886424	0.641	0.383	0.00301275	Surface	MAFG
1.58546e-07	0.697685	0.577	0.305	0.00305186	Surface	C1orf106
1.61042e-07	0.831656	0.346	0.128	0.0030999	Surface	TMEM163
1.72785e-07	0.648481	0.795	0.509	0.00332594	Surface	SEPT11
1.76019e-07	0.735306	0.513	0.249	0.00338819	Surface	TGFA
1.76663e-07	0.409803	0.987	0.967	0.00340058	Surface	ARF4
1.79233e-07	0.571294	0.513	0.235	0.00345005	Surface	PTGER4
1.82578e-07	0.355397	1	0.998	0.00351445	Surface	MT2A
1.88413e-07	0.339367	0.974	0.955	0.00362676	Surface	DAZAP2
2.0738e-07	0.684089	0.769	0.561	0.00399185	Surface	LCN2
2.22115e-07	0.544143	0.923	0.814	0.00427549	Surface	C19orf33
2.43256e-07	0.908237	0.59	0.361	0.00468244	Surface	SPIRE2
2.44764e-07	0.289017	1	0.979	0.00471146	Surface	NDRG1
2.4536e-07	0.843706	0.59	0.361	0.00472294	Surface	LRP1
2.47985e-07	0.60849	0.756	0.52	0.00477347	Surface	CGN
2.50602e-07	0.633327	0.846	0.658	0.00482384	Surface	AGPAT2
2.55701e-07	0.441603	0.936	0.874	0.00492198	Surface	RAB7A
2.6704e-07	0.82729	0.513	0.262	0.00514025	Surface	PPARD
2.6953e-07	0.887457	0.308	0.107	0.00518818	Surface	SLC4A8
2.80516e-07	0.568887	0.923	0.734	0.00539966	Surface	CCNDBP1
2.84046e-07	0.787986	0.564	0.317	0.00546761	Surface	MT1A
2.90353e-07	0.869023	0.603	0.392	0.00558901	Surface	MICAL1
3.25321e-07	0.668422	0.731	0.487	0.0062621	Surface	BCL2L15
3.33083e-07	0.754507	0.603	0.342	0.00641152	Surface	TEP1
3.55063e-07	0.701619	0.603	0.34	0.00683461	Surface	ARHGAP27
3.61531e-07	0.694665	0.833	0.662	0.0069591	Surface	TUBB2A
3.71052e-07	0.477171	0.603	0.322	0.00714237	Surface	EPS15L1
3.77921e-07	0.841107	0.423	0.186	0.00727461	Surface	DENND1A
4.0201e-07	0.55884	0.821	0.542	0.00773829	Surface	ITSN1
4.04523e-07	0.826454	0.538	0.299	0.00778667	Surface	ZYX
4.55117e-07	0.474991	0.897	0.823	0.00876055	Surface	UGDH
4.73565e-07	0.850843	0.308	0.107	0.00911565	Surface	RP11-420A23.1
4.92203e-07	0.704324	0.846	0.6	0.00947441	Surface	NAPEPLD
5.09315e-07	0.431675	0.987	0.936	0.0098038	Surface	CD151
1.03867e-30	1.62222	0.642	0.147	1.99933e-26	Progenitor	MCM2
9.48352e-30	1.00193	1	0.952	1.82548e-25	Progenitor	ADH1C
1.41707e-28	1.46834	0.926	0.524	2.72771e-24	Progenitor	LCN2
4.98222e-27	1.64337	0.811	0.369	9.59028e-23	Progenitor	MCM6
7.44501e-26	1.3341	0.905	0.512	1.43309e-21	Progenitor	MCM3
2.10036e-25	0.893815	1	0.819	4.04297e-21	Progenitor	ALDH3A1
5.21217e-25	0.878332	1	0.994	1.00329e-20	Progenitor	SPINK1
1.40963e-24	1.26517	0.853	0.416	2.71339e-20	Progenitor	KCNE3
1.49747e-24	1.41905	0.842	0.373	2.88249e-20	Progenitor	CXCL3
1.64921e-24	0.663991	1	1	3.17456e-20	Progenitor	KRT8
3.12259e-24	0.537822	1	0.998	6.01068e-20	Progenitor	PPIA
6.60419e-24	0.893811	1	0.805	1.27124e-19	Progenitor	LDHA
2.69417e-23	0.583587	1	0.992	5.186e-19	Progenitor	GSTP1
5.95159e-23	1.49658	0.453	0.084	1.14562e-18	Progenitor	CDC6
7.38141e-23	1.22656	0.768	0.329	1.42085e-18	Progenitor	POLD3
1.62103e-22	1.73087	0.6	0.173	3.12033e-18	Progenitor	RGS5
1.67657e-22	1.45176	0.726	0.293	3.22723e-18	Progenitor	MCM5
1.89287e-22	0.546682	1	0.99	3.64358e-18	Progenitor	TSPO
2.63676e-22	1.16652	0.842	0.43	5.0755e-18	Progenitor	CRIP2
4.30791e-22	0.814038	0.979	0.799	8.2923e-18	Progenitor	C19orf33
4.43829e-22	0.638796	1	0.996	8.54326e-18	Progenitor	S100A6
5.24279e-22	0.986781	0.916	0.56	1.00919e-17	Progenitor	TLN2
5.99696e-22	1.23144	0.926	0.629	1.15435e-17	Progenitor	GPRC5A
1.30175e-21	1.3071	0.516	0.12	2.50573e-17	Progenitor	CDT1
1.47713e-21	0.763318	1	0.769	2.84332e-17	Progenitor	TRNP1
1.53866e-21	1.36623	0.8	0.408	2.96177e-17	Progenitor	MCM4
2.05158e-21	0.77273	0.989	0.924	3.94909e-17	Progenitor	AKR1C3
4.48314e-21	0.470771	1	0.998	8.62959e-17	Progenitor	ACTB
1.08694e-20	0.515314	1	0.986	2.09226e-16	Progenitor	S100A11
1.25873e-20	0.675096	1	0.92	2.42293e-16	Progenitor	ANXA2
1.29523e-20	0.903465	0.937	0.618	2.49319e-16	Progenitor	NME1
1.50064e-20	1.19147	0.874	0.478	2.88859e-16	Progenitor	HLA-DRB5
2.9684e-20	1.4054	0.684	0.257	5.71388e-16	Progenitor	HLA-DPA1
2.96997e-20	0.667968	1	0.99	5.7169e-16	Progenitor	KRT19
4.74926e-20	1.02844	0.463	0.098	9.14186e-16	Progenitor	E2F1
9.69806e-20	0.879749	0.989	0.831	1.86678e-15	Progenitor	GPX2
1.0796e-19	0.968222	0.947	0.689	2.07813e-15	Progenitor	FCGBP
1.97372e-19	0.824958	0.968	0.779	3.79921e-15	Progenitor	LAD1
2.73039e-19	0.659165	1	0.743	5.25573e-15	Progenitor	PLAC8
4.14142e-19	0.866473	0.979	0.773	7.97182e-15	Progenitor	HLA-DRB1
4.53664e-19	1.12704	0.653	0.227	8.73257e-15	Progenitor	ORM2
5.86055e-19	0.562237	1	0.976	1.1281e-14	Progenitor	NCL
8.28745e-19	0.638756	1	0.978	1.59525e-14	Progenitor	NDRG1
1.04014e-18	1.34041	0.358	0.06	2.00216e-14	Progenitor	DTL
1.08475e-18	0.513441	1	0.982	2.08803e-14	Progenitor	SERBP1
1.26993e-18	0.775548	1	0.988	2.44449e-14	Progenitor	PIGR
1.45221e-18	0.58055	1	0.886	2.79536e-14	Progenitor	SULT1C2
2.07947e-18	1.18713	0.411	0.082	4.00278e-14	Progenitor	FAM111B
2.70533e-18	0.932919	0.516	0.131	5.20748e-14	Progenitor	ORM1
3.39266e-18	1.08718	0.589	0.197	6.53054e-14	Progenitor	HPDL
4.06247e-18	0.512502	1	0.98	7.81984e-14	Progenitor	NQO1
4.27371e-18	0.495416	0.989	0.835	8.22647e-14	Progenitor	LGALS4
6.32198e-18	0.847924	0.884	0.512	1.21692e-13	Progenitor	FXYD5
7.11905e-18	0.494638	1	0.988	1.37035e-13	Progenitor	PFN1
7.45794e-18	0.690928	1	0.886	1.43558e-13	Progenitor	EIF5A
9.25037e-18	0.3797	1	0.994	1.7806e-13	Progenitor	ANXA10
1.19563e-17	0.82536	0.884	0.516	2.30148e-13	Progenitor	FHL2
1.24942e-17	0.431531	1	0.998	2.40501e-13	Progenitor	RPL28
1.27145e-17	1.21959	0.8	0.406	2.44742e-13	Progenitor	HELLS
1.42615e-17	1.18102	0.568	0.187	2.7452e-13	Progenitor	CHAF1A
2.77933e-17	0.569891	1	0.994	5.34994e-13	Progenitor	S100P
3.23445e-17	0.857358	0.884	0.538	6.22599e-13	Progenitor	PAICS
3.33566e-17	0.958898	0.8	0.412	6.42081e-13	Progenitor	SRM
3.9322e-17	0.805212	0.968	0.729	7.5691e-13	Progenitor	TKT
3.99316e-17	1.17052	0.389	0.084	7.68644e-13	Progenitor	ZNF367
4.1319e-17	0.537426	1	0.936	7.9535e-13	Progenitor	ALDH2
4.90776e-17	0.535585	1	0.972	9.44694e-13	Progenitor	HLA-A
5.05432e-17	0.94325	0.821	0.444	9.72906e-13	Progenitor	SFN
6.22233e-17	0.552006	1	0.876	1.19774e-12	Progenitor	TSPAN1
1.06795e-16	0.610261	0.863	0.446	2.0557e-12	Progenitor	NBL1
1.12227e-16	0.693084	0.958	0.739	2.16027e-12	Progenitor	ANKRD36C
1.34894e-16	0.842424	0.768	0.337	2.59657e-12	Progenitor	FAM3D
1.58771e-16	0.63648	0.316	0.048	3.05619e-12	Progenitor	RP11-350J20.12
1.62274e-16	0.80768	0.926	0.616	3.12361e-12	Progenitor	DKC1
1.80225e-16	1.34501	0.389	0.086	3.46915e-12	Progenitor	CLSPN
1.89207e-16	0.46834	1	0.998	3.64204e-12	Progenitor	RPS2
1.9125e-16	0.596936	1	0.98	3.68138e-12	Progenitor	AKR1B10
2.15768e-16	0.719173	0.989	0.805	4.15333e-12	Progenitor	KLF2
2.98676e-16	0.707485	0.905	0.574	5.74922e-12	Progenitor	SLC16A1
3.62963e-16	0.513213	1	0.988	6.98667e-12	Progenitor	VSIG1
3.74933e-16	0.452638	1	0.998	7.21709e-12	Progenitor	HLA-B
3.76223e-16	0.759105	0.853	0.462	7.24192e-12	Progenitor	IL1RN
4.07243e-16	0.967319	0.642	0.251	7.83901e-12	Progenitor	TYMS
4.13439e-16	1.04808	0.821	0.558	7.95829e-12	Progenitor	PCNA
4.43023e-16	1.06113	0.768	0.426	8.52775e-12	Progenitor	NOP16
4.99666e-16	0.851266	0.821	0.446	9.61808e-12	Progenitor	C19orf48
5.08508e-16	0.883018	0.663	0.281	9.78826e-12	Progenitor	RP11-800A18.4
5.19593e-16	1.07295	0.811	0.544	1.00016e-11	Progenitor	MCM7
6.72153e-16	1.53899	0.389	0.096	1.29383e-11	Progenitor	UHRF1
7.9281e-16	1.07887	0.389	0.09	1.52608e-11	Progenitor	WDHD1
8.75595e-16	0.50122	1	1	1.68543e-11	Progenitor	AGR2
1.04947e-15	0.344462	1	1	2.02013e-11	Progenitor	RPS24
1.07294e-15	0.628195	0.926	0.552	2.0653e-11	Progenitor	PDE4C
1.13988e-15	0.556942	0.989	0.952	2.19416e-11	Progenitor	SRSF2
1.30306e-15	0.563862	0.979	0.934	2.50826e-11	Progenitor	ENO1
1.46379e-15	1.26406	0.474	0.143	2.81765e-11	Progenitor	CDCA7
1.47174e-15	0.693713	0.937	0.669	2.83294e-11	Progenitor	PSMB8
2.15725e-15	0.716687	0.884	0.53	4.15249e-11	Progenitor	CAPG
2.40947e-15	0.766736	0.853	0.566	4.63799e-11	Progenitor	TTLL12
2.4677e-15	1.12837	0.463	0.135	4.75008e-11	Progenitor	WDR76
3.17434e-15	1.00779	0.716	0.367	6.11029e-11	Progenitor	COLGALT1
3.91194e-15	0.586262	0.989	0.932	7.5301e-11	Progenitor	APRT
5.3695e-15	1.06937	0.632	0.271	1.03357e-10	Progenitor	LYZ
5.49541e-15	0.661108	0.937	0.679	1.05781e-10	Progenitor	PLP2
5.95774e-15	0.90276	0.642	0.255	1.14681e-10	Progenitor	HLA-DQB1
6.23782e-15	0.724995	0.853	0.524	1.20072e-10	Progenitor	AADAC
6.61495e-15	0.640636	0.979	0.845	1.27331e-10	Progenitor	SNRPF
7.47034e-15	0.753004	0.863	0.558	1.43797e-10	Progenitor	DEGS2
7.88893e-15	0.41371	1	0.988	1.51854e-10	Progenitor	LRRC75A
8.06785e-15	0.825108	0.726	0.329	1.55298e-10	Progenitor	CMTM7
8.22145e-15	0.36525	1	0.998	1.58255e-10	Progenitor	CA2
8.56201e-15	0.479161	0.989	0.946	1.6481e-10	Progenitor	ANXA4
9.40761e-15	0.609025	0.958	0.697	1.81087e-10	Progenitor	ARL14
9.98674e-15	0.64472	0.905	0.556	1.92235e-10	Progenitor	SOSTDC1
1.09961e-14	0.751639	0.979	0.847	2.11664e-10	Progenitor	HLA-DRA
1.17481e-14	0.597501	1	0.974	2.2614e-10	Progenitor	CD74
1.3295e-14	0.635586	0.979	0.916	2.55916e-10	Progenitor	RAN
1.45403e-14	0.55803	0.968	0.853	2.79885e-10	Progenitor	MVP
1.52026e-14	0.966274	0.842	0.647	2.92635e-10	Progenitor	DNMT1
1.6925e-14	0.760442	0.8	0.43	3.2579e-10	Progenitor	ELOVL6
1.86151e-14	0.861595	0.989	0.89	3.58322e-10	Progenitor	ID1
1.95181e-14	0.842694	0.537	0.179	3.75703e-10	Progenitor	E2F3
2.12175e-14	0.976129	0.411	0.108	4.08416e-10	Progenitor	GINS1
2.38616e-14	0.586959	0.979	0.735	4.59311e-10	Progenitor	HN1
2.62096e-14	0.476159	1	0.994	5.04509e-10	Progenitor	KRT18
2.67261e-14	0.671659	0.905	0.596	5.14452e-10	Progenitor	FASN
2.81325e-14	0.351609	1	0.998	5.41522e-10	Progenitor	RPS21
3.1428e-14	0.441942	1	0.974	6.04958e-10	Progenitor	NPM1
3.41431e-14	0.832311	0.442	0.124	6.5722e-10	Progenitor	MTHFD1L
3.60194e-14	0.474424	1	1	6.93338e-10	Progenitor	TFF2
3.61951e-14	0.743583	0.905	0.727	6.96719e-10	Progenitor	NOP56
3.66551e-14	0.492357	1	0.924	7.05574e-10	Progenitor	SMIM24
3.84938e-14	0.59647	0.979	0.803	7.40967e-10	Progenitor	LGMN
3.96238e-14	0.773133	0.789	0.45	7.62719e-10	Progenitor	PLCD3
4.90047e-14	0.566407	1	0.882	9.43291e-10	Progenitor	FAM101A
5.88677e-14	0.364952	1	0.994	1.13314e-09	Progenitor	CFL1
6.53106e-14	0.804526	0.358	0.08	1.25716e-09	Progenitor	CFI
6.57825e-14	0.949033	0.558	0.213	1.26625e-09	Progenitor	MMS22L
7.55871e-14	0.531197	1	0.938	1.45498e-09	Progenitor	GMDS
7.79674e-14	0.839086	0.863	0.58	1.50079e-09	Progenitor	DCTPP1
8.09576e-14	0.350372	1	0.998	1.55835e-09	Progenitor	CTSE
9.50038e-14	0.729225	0.937	0.779	1.82873e-09	Progenitor	SNRPD1
9.50106e-14	0.667759	0.768	0.402	1.82886e-09	Progenitor	LINC00342
1.25465e-13	0.856925	0.516	0.179	2.41508e-09	Progenitor	RBL1
1.2796e-13	0.72963	0.947	0.857	2.4631e-09	Progenitor	DDX21
1.29505e-13	0.395664	1	0.996	2.49284e-09	Progenitor	TFF1
1.35053e-13	0.644312	0.947	0.827	2.59963e-09	Progenitor	IFITM3
1.42565e-13	0.463568	1	0.948	2.74424e-09	Progenitor	LMNA
1.80593e-13	0.799648	0.347	0.078	3.47623e-09	Progenitor	ADRA2A
1.83046e-13	0.669716	0.926	0.697	3.52346e-09	Progenitor	NOLC1
2.02522e-13	0.71132	0.926	0.805	3.89834e-09	Progenitor	PRKDC
2.20055e-13	0.813669	0.842	0.56	4.23584e-09	Progenitor	ETHE1
2.2335e-13	0.946827	0.568	0.225	4.29927e-09	Progenitor	PUS7
2.25328e-13	0.669863	0.937	0.797	4.33734e-09	Progenitor	HMGA1
2.6082e-13	0.709241	0.884	0.598	5.02053e-09	Progenitor	RAP2B
2.81567e-13	0.570426	0.958	0.853	5.41989e-09	Progenitor	G3BP1
2.88769e-13	0.73921	0.747	0.378	5.55851e-09	Progenitor	B3GNT7
3.06146e-13	0.296856	1	1	5.89301e-09	Progenitor	ACTG1
3.09585e-13	0.534792	1	0.888	5.95921e-09	Progenitor	GPI
3.22856e-13	0.598328	1	0.865	6.21466e-09	Progenitor	HES1
3.23094e-13	0.532052	0.968	0.771	6.21923e-09	Progenitor	EMP2
3.87845e-13	0.641237	0.937	0.871	7.46562e-09	Progenitor	NOP58
4.08882e-13	0.871069	0.758	0.402	7.87058e-09	Progenitor	ANO1
4.7523e-13	0.329384	1	0.996	9.14769e-09	Progenitor	RPL35
5.84278e-13	0.347253	1	0.996	1.12468e-08	Progenitor	RPL29
5.89908e-13	0.280498	1	0.998	1.13551e-08	Progenitor	RPL27A
6.71329e-13	0.433958	1	1	1.29224e-08	Progenitor	MUC5AC
7.02217e-13	0.595982	0.747	0.39	1.3517e-08	Progenitor	CMSS1
7.14352e-13	0.411253	1	0.988	1.37506e-08	Progenitor	EEF1B2
7.14371e-13	0.341593	1	0.998	1.37509e-08	Progenitor	TSPAN8
7.60118e-13	0.28221	1	1	1.46315e-08	Progenitor	RPL27
7.96944e-13	0.649748	0.937	0.793	1.53404e-08	Progenitor	PA2G4
8.40158e-13	0.398149	1	0.994	1.61722e-08	Progenitor	ALDOA
1.0638e-12	1.00529	0.411	0.124	2.04771e-08	Progenitor	BRCA2
1.14185e-12	0.74509	0.274	0.052	2.19794e-08	Progenitor	CHAF1B
1.16867e-12	0.366987	0.989	0.998	2.24958e-08	Progenitor	RPS15A
1.21306e-12	0.69952	0.642	0.281	2.33502e-08	Progenitor	SLC28A2
1.31223e-12	0.312023	1	1	2.52592e-08	Progenitor	RPS3
1.39202e-12	1.1416	0.811	0.512	2.6795e-08	Progenitor	CXCL2
1.40152e-12	0.372036	1	0.974	2.69778e-08	Progenitor	TAGLN2
1.42187e-12	0.354074	1	0.998	2.73696e-08	Progenitor	RPL23
1.79954e-12	0.503998	0.947	0.777	3.46394e-08	Progenitor	LGALS9
2.50537e-12	0.690511	0.884	0.631	4.82258e-08	Progenitor	PPP1R14B
2.67755e-12	0.310593	1	1	5.15402e-08	Progenitor	PABPC1
3.39329e-12	0.65371	0.853	0.572	6.53174e-08	Progenitor	MCU
3.51419e-12	0.888453	0.421	0.131	6.76447e-08	Progenitor	GBP4
3.6317e-12	0.630542	0.916	0.705	6.99065e-08	Progenitor	TFRC
3.99921e-12	0.65235	0.863	0.588	7.69808e-08	Progenitor	VCL
4.01111e-12	0.808416	0.726	0.39	7.72099e-08	Progenitor	RUVBL1
4.62394e-12	0.654371	0.705	0.378	8.90063e-08	Progenitor	CASP2
4.95988e-12	0.307919	0.811	0.464	9.54726e-08	Progenitor	IL1R2
5.02733e-12	0.254625	1	0.902	9.67711e-08	Progenitor	CAPN8
5.35265e-12	0.458029	1	0.952	1.03033e-07	Progenitor	HNRNPF
5.56122e-12	0.582183	0.737	0.388	1.07048e-07	Progenitor	ME1
5.69474e-12	0.643356	0.842	0.496	1.09618e-07	Progenitor	PDCD11
5.9752e-12	0.850384	0.453	0.151	1.15017e-07	Progenitor	RCC1
6.74197e-12	0.528781	0.968	0.902	1.29776e-07	Progenitor	BLVRB
7.20383e-12	0.419002	0.979	0.948	1.38667e-07	Progenitor	SET
7.38388e-12	0.932989	0.811	0.506	1.42132e-07	Progenitor	HLA-DPB1
7.84066e-12	0.334068	1	0.996	1.50925e-07	Progenitor	LGALS3
8.07225e-12	0.570873	0.926	0.727	1.55383e-07	Progenitor	PPA1
8.54355e-12	0.599363	0.905	0.667	1.64455e-07	Progenitor	TFDP1
9.12166e-12	0.707565	0.726	0.388	1.75583e-07	Progenitor	SNHG12
9.19585e-12	0.259881	1	1	1.77011e-07	Progenitor	TMSB10
9.23187e-12	0.565989	0.947	0.823	1.77704e-07	Progenitor	CISD3
9.32213e-12	0.338431	1	0.994	1.79442e-07	Progenitor	RPL23A
1.06484e-11	0.891355	0.547	0.229	2.04971e-07	Progenitor	EZH2
1.19002e-11	0.888192	0.516	0.207	2.29066e-07	Progenitor	FEN1
1.19434e-11	0.533138	0.979	0.849	2.29898e-07	Progenitor	PCSK7
1.22916e-11	0.778034	0.411	0.124	2.36602e-07	Progenitor	CENPM
1.3215e-11	0.768701	0.4	0.127	2.54375e-07	Progenitor	TNFRSF11A
1.32727e-11	0.294658	1	0.986	2.55487e-07	Progenitor	RPL26
1.36702e-11	0.314689	0.979	0.853	2.63137e-07	Progenitor	GSN
1.38225e-11	0.348176	1	0.984	2.6607e-07	Progenitor	BTF3
1.44786e-11	0.800296	0.389	0.118	2.78699e-07	Progenitor	FANCA
1.45667e-11	0.572192	0.947	0.857	2.80394e-07	Progenitor	CLIC1
1.56673e-11	0.916032	0.326	0.088	3.0158e-07	Progenitor	GINS2
1.69847e-11	0.595813	0.937	0.807	3.26939e-07	Progenitor	CCND1
1.90546e-11	0.710853	0.684	0.351	3.66783e-07	Progenitor	GRWD1
2.11772e-11	0.311942	1	0.996	4.0764e-07	Progenitor	RPL18A
2.2244e-11	0.285507	1	1	4.28175e-07	Progenitor	RPL32
2.29474e-11	0.653524	0.737	0.4	4.41714e-07	Progenitor	PFKP
2.45379e-11	0.279681	1	0.998	4.72329e-07	Progenitor	RPL39
2.56492e-11	0.557003	0.884	0.61	4.93721e-07	Progenitor	JAG1
2.96224e-11	0.808468	0.779	0.544	5.70201e-07	Progenitor	TOMM40
3.13308e-11	0.675501	0.642	0.329	6.03086e-07	Progenitor	CLN6
3.37566e-11	0.512533	0.989	0.785	6.49782e-07	Progenitor	CTSS
3.94372e-11	0.580732	0.811	0.544	7.59127e-07	Progenitor	TP53
3.96121e-11	0.619939	0.442	0.147	7.62493e-07	Progenitor	E2F8
4.0358e-11	0.690708	0.568	0.251	7.76851e-07	Progenitor	RCN1
4.08328e-11	0.757194	0.621	0.325	7.85991e-07	Progenitor	SNHG15
4.27425e-11	0.576154	0.916	0.697	8.2275e-07	Progenitor	MANF
4.74308e-11	0.743909	0.463	0.177	9.12996e-07	Progenitor	DDX11
4.87131e-11	0.309163	1	1	9.37678e-07	Progenitor	RPS19
5.06637e-11	0.449405	0.811	0.48	9.75226e-07	Progenitor	PLA2G10
5.22413e-11	0.377843	1	0.972	1.00559e-06	Progenitor	RPS26
5.45444e-11	0.392553	1	0.958	1.04992e-06	Progenitor	RBM3
5.79864e-11	0.913334	0.263	0.058	1.11618e-06	Progenitor	CDC25A
6.22908e-11	0.595602	0.263	0.054	1.19904e-06	Progenitor	DCLRE1B
6.80421e-11	0.684674	0.811	0.488	1.30974e-06	Progenitor	CDC42EP5
6.92839e-11	0.589429	0.905	0.719	1.33365e-06	Progenitor	WDR43
6.93316e-11	0.753125	0.853	0.627	1.33456e-06	Progenitor	CYBA
6.934e-11	0.737843	0.442	0.157	1.33473e-06	Progenitor	SPRY4
8.12383e-11	0.422176	0.968	0.851	1.56376e-06	Progenitor	PTBP1
8.17684e-11	0.710508	0.705	0.369	1.57396e-06	Progenitor	IER3
8.51702e-11	0.28632	1	1	1.63944e-06	Progenitor	RPS12
9.38569e-11	0.652647	0.621	0.291	1.80665e-06	Progenitor	NEK6
9.51349e-11	0.502583	0.853	0.552	1.83125e-06	Progenitor	EFNB2
9.65056e-11	0.616198	0.874	0.552	1.85764e-06	Progenitor	RSU1
9.93644e-11	0.385705	1	0.922	1.91267e-06	Progenitor	MAL2
1.02435e-10	0.946365	0.684	0.392	1.97177e-06	Progenitor	PYCARD
1.06662e-10	0.304354	1	1	2.05315e-06	Progenitor	PTMA
1.07608e-10	0.663271	0.379	0.112	2.07135e-06	Progenitor	MYCN
1.0833e-10	0.806664	0.453	0.173	2.08525e-06	Progenitor	NR2C2AP
1.13435e-10	0.668849	0.295	0.072	2.1835e-06	Progenitor	MB21D1
1.26979e-10	0.508571	0.895	0.645	2.44423e-06	Progenitor	CYP2S1
1.34651e-10	0.830942	0.484	0.201	2.59189e-06	Progenitor	CTPS1
1.37556e-10	0.563046	0.737	0.384	2.64782e-06	Progenitor	PM20D2
1.43832e-10	0.253551	1	1	2.76863e-06	Progenitor	B2M
1.5434e-10	0.37681	1	0.976	2.97089e-06	Progenitor	MGST3
1.54367e-10	0.305561	1	1	2.97141e-06	Progenitor	RPS8
1.63484e-10	0.588491	0.8	0.522	3.1469e-06	Progenitor	PPARG
1.64885e-10	0.401414	1	0.876	3.17387e-06	Progenitor	ABCC3
1.75486e-10	0.286819	1	1	3.37792e-06	Progenitor	RPS18
1.7754e-10	0.640149	0.4	0.131	3.41747e-06	Progenitor	DONSON
1.78797e-10	0.645786	0.863	0.691	3.44166e-06	Progenitor	S100A16
1.80405e-10	0.682332	0.8	0.556	3.47261e-06	Progenitor	SLBP
2.14974e-10	0.569858	0.895	0.629	4.13803e-06	Progenitor	NAA50
2.44492e-10	0.290121	1	1	4.70623e-06	Progenitor	RPS6
2.53037e-10	0.829677	0.379	0.127	4.87072e-06	Progenitor	POLE2
2.53683e-10	0.524035	0.884	0.655	4.88315e-06	Progenitor	TSPAN15
2.67198e-10	0.513381	0.842	0.516	5.14329e-06	Progenitor	LAMA3
2.70374e-10	0.452891	0.979	0.962	5.20443e-06	Progenitor	DBI
2.72915e-10	0.283455	1	0.998	5.25334e-06	Progenitor	RPS17
2.8142e-10	0.514087	0.716	0.367	5.41706e-06	Progenitor	CYP2C9
3.3434e-10	0.436207	0.989	0.916	6.43572e-06	Progenitor	HDGF
3.37964e-10	0.574224	0.895	0.715	6.50547e-06	Progenitor	MRPL14
3.42789e-10	0.524105	0.895	0.777	6.59835e-06	Progenitor	PARD6B
3.46966e-10	0.542651	0.947	0.777	6.67875e-06	Progenitor	MRPS35
3.58996e-10	0.54818	0.958	0.867	6.91032e-06	Progenitor	FBP1
3.66384e-10	0.354319	1	0.976	7.05253e-06	Progenitor	RPSA
3.66445e-10	0.25174	1	0.998	7.0537e-06	Progenitor	RPL36
4.19466e-10	0.835047	0.579	0.281	8.07431e-06	Progenitor	STEAP1
4.53632e-10	0.465079	0.926	0.793	8.73197e-06	Progenitor	DNPH1
5.00566e-10	0.741985	0.716	0.436	9.63539e-06	Progenitor	BMP2
5.27028e-10	0.28033	1	1	1.01448e-05	Progenitor	RPS5
5.32835e-10	0.347882	1	0.906	1.02565e-05	Progenitor	TPM4
5.35181e-10	0.504986	0.863	0.57	1.03017e-05	Progenitor	S100A14
5.46354e-10	1.04877	0.411	0.151	1.05168e-05	Progenitor	BRCA1
5.65604e-10	0.299186	1	1	1.08873e-05	Progenitor	RPL13
6.07606e-10	0.829563	0.642	0.371	1.16958e-05	Progenitor	MYC
6.54018e-10	0.46295	0.947	0.833	1.25892e-05	Progenitor	MGAT4B
6.83706e-10	0.53864	0.905	0.771	1.31607e-05	Progenitor	PSMA5
6.95047e-10	0.572605	0.789	0.492	1.3379e-05	Progenitor	IRAK1
7.10338e-10	0.396993	1	0.93	1.36733e-05	Progenitor	LIMA1
7.25726e-10	0.522936	0.579	0.259	1.39695e-05	Progenitor	GDPD3
7.40234e-10	0.979138	0.453	0.185	1.42488e-05	Progenitor	CHEK1
7.57822e-10	0.598079	0.747	0.438	1.45873e-05	Progenitor	VARS
7.60267e-10	0.684281	0.589	0.275	1.46344e-05	Progenitor	MISP
7.7807e-10	0.402167	1	0.932	1.49771e-05	Progenitor	GOLM1
8.02455e-10	0.615527	0.653	0.341	1.54465e-05	Progenitor	RPS6KA4
8.24304e-10	0.476868	0.926	0.745	1.5867e-05	Progenitor	ODC1
8.25208e-10	0.567219	0.737	0.432	1.58844e-05	Progenitor	CYP2C18
9.51594e-10	0.603967	0.821	0.522	1.83172e-05	Progenitor	CDR2L
1.00737e-09	0.71276	0.589	0.299	1.93908e-05	Progenitor	TRIM47
1.00774e-09	0.668472	0.726	0.438	1.9398e-05	Progenitor	FERMT1
1.03044e-09	0.416582	0.958	0.823	1.9835e-05	Progenitor	CLTB
1.05837e-09	0.463348	0.937	0.777	2.03726e-05	Progenitor	ARF6
1.16695e-09	0.297511	1	1	2.24627e-05	Progenitor	RPL5
1.17469e-09	0.486943	0.558	0.239	2.26115e-05	Progenitor	B3GNT6
1.19633e-09	0.55739	0.842	0.584	2.30281e-05	Progenitor	BRI3BP
1.22059e-09	0.646854	0.853	0.59	2.34951e-05	Progenitor	FARSA
1.24962e-09	0.438285	0.537	0.241	2.4054e-05	Progenitor	RASAL1
1.3537e-09	0.500299	0.653	0.317	2.60575e-05	Progenitor	CRNDE
1.40608e-09	0.561181	0.747	0.474	2.70657e-05	Progenitor	MYOF
1.41007e-09	0.448441	0.611	0.295	2.71424e-05	Progenitor	RNF144B
1.43599e-09	0.294871	1	0.998	2.76413e-05	Progenitor	RPL10A
1.45373e-09	0.546003	0.863	0.639	2.79828e-05	Progenitor	HSPH1
1.52529e-09	0.549745	0.937	0.835	2.93602e-05	Progenitor	SNRPB
1.59952e-09	0.540187	0.874	0.6	3.07892e-05	Progenitor	FABP5
1.7219e-09	0.630573	0.779	0.514	3.31449e-05	Progenitor	SYK
1.79279e-09	0.556461	0.853	0.637	3.45095e-05	Progenitor	RALA
1.81251e-09	0.340821	0.968	0.952	3.4889e-05	Progenitor	RAC1
1.84335e-09	0.644565	0.589	0.301	3.54827e-05	Progenitor	THOC3
1.93625e-09	0.647364	0.526	0.243	3.72709e-05	Progenitor	RCL1
1.94812e-09	0.572636	0.421	0.153	3.74993e-05	Progenitor	PIEZO1
1.9975e-09	0.580155	0.863	0.755	3.845e-05	Progenitor	MSMB
2.00072e-09	0.627943	0.284	0.074	3.85118e-05	Progenitor	XRCC2
2.12729e-09	0.543237	0.737	0.452	4.09483e-05	Progenitor	ALG3
2.18327e-09	0.442056	0.916	0.725	4.20258e-05	Progenitor	INF2
2.22525e-09	0.451735	0.947	0.765	4.28339e-05	Progenitor	FBL
2.25786e-09	0.414498	0.853	0.574	4.34615e-05	Progenitor	SLPI
2.27881e-09	0.260933	0.989	0.994	4.38649e-05	Progenitor	RPS13
2.37675e-09	0.302664	1	0.998	4.57501e-05	Progenitor	RPL12
2.41274e-09	0.451943	0.642	0.301	4.64429e-05	Progenitor	RHBDL2
2.51898e-09	0.497362	0.926	0.757	4.84878e-05	Progenitor	PPM1G
2.55305e-09	0.681019	0.379	0.131	4.91437e-05	Progenitor	PRIM1
2.5595e-09	0.481682	0.726	0.438	4.92679e-05	Progenitor	IHH
2.60762e-09	0.579705	0.779	0.506	5.0194e-05	Progenitor	ARPC1B
2.67373e-09	0.375344	0.968	0.779	5.14667e-05	Progenitor	LAMB3
2.68425e-09	0.640506	0.779	0.532	5.16692e-05	Progenitor	MRPL12
2.69898e-09	0.439582	0.958	0.809	5.19527e-05	Progenitor	UGDH
2.70113e-09	0.644231	0.705	0.422	5.1994e-05	Progenitor	AVPI1
2.72259e-09	0.666495	0.516	0.231	5.24071e-05	Progenitor	BAIAP2L2
2.81559e-09	0.610762	0.484	0.209	5.41972e-05	Progenitor	MCM8
3.43492e-09	0.43651	0.989	0.841	6.61188e-05	Progenitor	RAB25
3.58204e-09	0.558819	0.832	0.624	6.89508e-05	Progenitor	MED24
3.59388e-09	0.539185	0.905	0.703	6.91786e-05	Progenitor	COA4
3.64473e-09	0.302432	1	0.962	7.01573e-05	Progenitor	COTL1
3.69747e-09	0.579371	0.821	0.546	7.11726e-05	Progenitor	NUP62
3.71289e-09	0.837275	0.747	0.494	7.14694e-05	Progenitor	TACSTD2
3.78136e-09	0.525476	0.884	0.645	7.27874e-05	Progenitor	EBNA1BP2
3.99941e-09	0.558584	0.779	0.492	7.69846e-05	Progenitor	ZNF330
4.0105e-09	0.601765	0.768	0.502	7.7198e-05	Progenitor	CKMT1A
4.20562e-09	0.516068	0.884	0.6	8.0954e-05	Progenitor	PLS1
4.23571e-09	0.483976	0.905	0.735	8.15332e-05	Progenitor	ITGB4
4.29466e-09	0.437735	0.832	0.574	8.2668e-05	Progenitor	AGR3
4.29852e-09	0.516907	0.832	0.534	8.27423e-05	Progenitor	USP1
4.44674e-09	0.519774	0.442	0.173	8.55952e-05	Progenitor	TK1
4.46831e-09	0.531193	0.726	0.452	8.60104e-05	Progenitor	FUT4
4.4964e-09	0.582872	0.484	0.203	8.65511e-05	Progenitor	SPINK5
4.62624e-09	0.343389	0.874	0.556	8.90505e-05	Progenitor	CAPN9
4.64388e-09	0.409737	0.958	0.896	8.93901e-05	Progenitor	CBX3
4.64584e-09	0.619925	0.811	0.552	8.94278e-05	Progenitor	SRPK1
4.70109e-09	0.522755	0.874	0.689	9.04912e-05	Progenitor	NUP50
4.73397e-09	0.572187	0.663	0.384	9.11242e-05	Progenitor	PROM1
5.23339e-09	0.646215	0.779	0.512	0.000100738	Progenitor	CRELD2
5.31288e-09	0.588647	0.758	0.546	0.000102268	Progenitor	HNRNPAB
5.63381e-09	0.6155	0.547	0.259	0.000108445	Progenitor	BOP1
5.75793e-09	0.359891	1	0.944	0.000110834	Progenitor	HNRNPC
6.04917e-09	0.456375	0.737	0.426	0.000116441	Progenitor	EP400NL
6.08018e-09	0.826392	0.316	0.1	0.000117037	Progenitor	PVT1
6.1421e-09	0.435986	0.979	0.914	0.000118229	Progenitor	PTGES3
6.51612e-09	0.31622	0.989	0.954	0.000125429	Progenitor	CSTB
6.55766e-09	0.577183	0.8	0.554	0.000126228	Progenitor	MCMBP
6.72472e-09	0.519164	0.642	0.343	0.000129444	Progenitor	AMN
6.75816e-09	0.800038	0.432	0.181	0.000130088	Progenitor	POLA2
6.95662e-09	0.266575	1	0.996	0.000133908	Progenitor	RPL4
7.1896e-09	0.430944	0.958	0.898	0.000138393	Progenitor	GAS5-AS1
7.93712e-09	0.32429	1	0.972	0.000152782	Progenitor	SMIM22
8.23362e-09	0.557412	0.663	0.373	0.000158489	Progenitor	GMPS
8.44317e-09	0.573821	0.516	0.237	0.000162523	Progenitor	ALKBH2
8.69665e-09	0.52787	0.442	0.169	0.000167402	Progenitor	POP1
9.44831e-09	0.678752	0.579	0.303	0.00018187	Progenitor	LYAR
9.47196e-09	0.519131	0.832	0.647	0.000182326	Progenitor	AHCY
9.64691e-09	0.786714	0.421	0.169	0.000185693	Progenitor	KNTC1
9.72472e-09	0.590235	0.779	0.52	0.000187191	Progenitor	AGPAT5
9.97387e-09	0.861428	0.326	0.114	0.000191987	Progenitor	RMI2
1.01395e-08	0.510524	0.926	0.757	0.000195174	Progenitor	CCT2
1.0608e-08	0.627999	0.642	0.359	0.000204193	Progenitor	SNRNP40
1.09085e-08	0.411118	0.979	0.94	0.000209978	Progenitor	HSPD1
1.09825e-08	0.536891	0.653	0.38	0.000211401	Progenitor	GLCE
1.11754e-08	0.572216	0.863	0.715	0.000215115	Progenitor	NASP
1.13111e-08	0.599472	0.747	0.492	0.000217728	Progenitor	SMC6
1.13504e-08	0.60873	0.768	0.514	0.000218484	Progenitor	EEF1E1
1.17189e-08	0.48796	0.884	0.687	0.000225577	Progenitor	SMAGP
1.3382e-08	0.458827	0.579	0.283	0.000257591	Progenitor	FOXQ1
1.42851e-08	0.36103	0.979	0.958	0.000274974	Progenitor	FAM120A
1.47417e-08	0.316838	1	1	0.000283763	Progenitor	SAT1
1.51976e-08	0.300232	1	0.988	0.000292538	Progenitor	CA9
1.53057e-08	0.367207	1	0.962	0.000294619	Progenitor	HSPE1
1.58473e-08	0.279923	1	0.99	0.000305044	Progenitor	NACA
1.58763e-08	0.301539	0.989	0.982	0.000305604	Progenitor	YWHAZ
1.58866e-08	1.12342	0.295	0.09	0.000305801	Progenitor	HLA-DQA1
1.71944e-08	0.493598	0.789	0.54	0.000330976	Progenitor	ABCE1
1.79535e-08	0.394244	0.968	0.894	0.000345587	Progenitor	NUDC
1.81422e-08	0.897659	0.484	0.225	0.000349219	Progenitor	BPIFB1
1.81755e-08	0.367163	0.989	0.932	0.00034986	Progenitor	TESC
1.8343e-08	0.329275	1	0.928	0.000353084	Progenitor	AHNAK
1.87327e-08	0.29419	0.989	0.873	0.000360585	Progenitor	YBX3
1.9146e-08	0.540877	0.621	0.339	0.000368541	Progenitor	MYCBP
1.95442e-08	0.348008	0.989	0.851	0.000376206	Progenitor	PFKL
1.96974e-08	0.381886	0.989	0.926	0.000379156	Progenitor	ADAM9
1.97034e-08	0.722572	0.432	0.171	0.00037927	Progenitor	AXDND1
2.0018e-08	0.652612	0.379	0.147	0.000385326	Progenitor	CDCA4
2.07954e-08	0.360713	0.947	0.853	0.00040029	Progenitor	ST6GALNAC2
2.12597e-08	0.357069	0.947	0.878	0.000409228	Progenitor	TUBB
2.1911e-08	0.427999	0.979	0.95	0.000421764	Progenitor	DEK
2.41191e-08	0.511421	0.979	0.88	0.000464269	Progenitor	S100A10
2.45588e-08	0.644189	0.632	0.345	0.000472732	Progenitor	PAK1IP1
2.46389e-08	0.385038	0.979	0.886	0.000474275	Progenitor	TSTA3
2.55004e-08	0.578527	0.421	0.173	0.000490857	Progenitor	FANCI
2.59116e-08	0.571915	0.611	0.325	0.000498772	Progenitor	RARG
2.61794e-08	0.351305	0.989	0.928	0.000503927	Progenitor	ETNK1
2.77315e-08	0.524138	0.737	0.508	0.000533804	Progenitor	DCAF13
2.77755e-08	0.52487	0.853	0.645	0.000534651	Progenitor	COMTD1
2.78469e-08	0.688675	0.442	0.189	0.000536026	Progenitor	SLF1
2.79451e-08	0.343337	0.989	0.851	0.000537915	Progenitor	GALE
2.8679e-08	0.393241	0.937	0.855	0.000552041	Progenitor	DDX18
2.88629e-08	0.670085	0.579	0.319	0.000555581	Progenitor	MSH2
2.98054e-08	0.596089	0.568	0.293	0.000573723	Progenitor	CAD
3.00926e-08	0.496777	0.579	0.299	0.000579252	Progenitor	LMNB2
3.09669e-08	0.605072	0.568	0.287	0.000596082	Progenitor	PMAIP1
3.09909e-08	0.43839	0.442	0.183	0.000596544	Progenitor	KIAA0101
3.26404e-08	0.531665	0.505	0.239	0.000628295	Progenitor	ZWINT
3.28046e-08	0.687082	0.674	0.426	0.000631455	Progenitor	CCDC34
3.28621e-08	0.35475	1	0.96	0.000632563	Progenitor	ZFP36L2
3.41367e-08	0.829194	0.432	0.195	0.000657097	Progenitor	SLCO4A1
3.45768e-08	0.545394	0.821	0.618	0.000665568	Progenitor	POLE3
3.51612e-08	0.682787	0.453	0.205	0.000676817	Progenitor	METAP1D
3.87891e-08	0.611856	0.568	0.289	0.000746652	Progenitor	TRIM14
3.88337e-08	0.423287	0.842	0.602	0.00074751	Progenitor	BAZ1A
3.88575e-08	0.295306	1	0.978	0.000747968	Progenitor	YWHAB
3.93824e-08	0.45778	0.926	0.773	0.000758073	Progenitor	KPNB1
4.0306e-08	0.623413	0.674	0.432	0.000775851	Progenitor	CKMT1B
4.14214e-08	0.431883	0.779	0.496	0.00079732	Progenitor	SPTSSB
4.20306e-08	0.46197	0.926	0.789	0.000809046	Progenitor	EIF6
4.36988e-08	0.734084	0.516	0.261	0.000841159	Progenitor	DSN1
4.41309e-08	0.47678	0.316	0.104	0.000849476	Progenitor	CENPH
4.44388e-08	0.555312	0.884	0.765	0.000855403	Progenitor	RPL22L1
4.46426e-08	0.515584	0.611	0.323	0.000859326	Progenitor	PPRC1
4.49464e-08	0.551795	0.726	0.462	0.000865173	Progenitor	PELP1
4.52166e-08	0.602922	0.716	0.468	0.000870373	Progenitor	GPATCH4
4.67665e-08	0.56141	0.526	0.255	0.000900209	Progenitor	ARMC6
4.7063e-08	0.59313	0.747	0.538	0.000905915	Progenitor	STIP1
4.70911e-08	0.650714	0.442	0.197	0.000906456	Progenitor	ACOT7
4.74245e-08	0.428182	0.884	0.647	0.000912873	Progenitor	EBPL
4.74592e-08	0.519479	0.832	0.622	0.000913542	Progenitor	PSMG3
4.85757e-08	0.647671	0.516	0.271	0.000935034	Progenitor	MRAP2
4.95333e-08	0.726678	0.526	0.277	0.000953466	Progenitor	PUS1
4.97055e-08	0.387875	0.653	0.341	0.000956781	Progenitor	SPIRE2
5.0124e-08	0.29772	1	0.982	0.000964837	Progenitor	ELF3
5.02103e-08	0.860129	0.442	0.199	0.000966497	Progenitor	BARD1
5.29898e-08	0.759285	0.368	0.145	0.00102	Progenitor	FAM83H-AS1
5.90425e-08	0.343972	0.979	0.906	0.00113651	Progenitor	SDCBP
6.00983e-08	0.542463	0.737	0.514	0.00115683	Progenitor	MTAP
6.03315e-08	0.511123	0.411	0.165	0.00116132	Progenitor	AC011043.1
6.15327e-08	0.287365	1	0.976	0.00118444	Progenitor	CALM2
6.28631e-08	0.571899	0.484	0.225	0.00121005	Progenitor	INPP1
6.63326e-08	0.786431	0.589	0.339	0.00127684	Progenitor	RP11-670E13.6
6.93862e-08	0.382394	0.958	0.813	0.00133562	Progenitor	GCNT1
7.11178e-08	0.425348	0.484	0.209	0.00136895	Progenitor	AGTPBP1
7.22377e-08	0.272285	1	1	0.0013905	Progenitor	RPLP0
7.57031e-08	0.49552	0.705	0.422	0.00145721	Progenitor	TTC39A
7.72649e-08	0.375544	1	0.9	0.00148727	Progenitor	PSMB3
8.06536e-08	0.380084	0.811	0.496	0.0015525	Progenitor	SEPT11
8.18623e-08	0.569082	0.642	0.378	0.00157577	Progenitor	CABLES1
8.32206e-08	0.435663	0.926	0.839	0.00160191	Progenitor	EIF3B
8.4515e-08	0.447472	0.789	0.528	0.00162683	Progenitor	LY6E
8.85438e-08	0.32189	0.968	0.823	0.00170438	Progenitor	ALDH3A2
9.20826e-08	0.468662	0.663	0.371	0.0017725	Progenitor	UTP4
9.3434e-08	0.452013	0.916	0.821	0.00179851	Progenitor	PSMB2
9.35625e-08	0.529099	0.8	0.552	0.00180099	Progenitor	LSM2
9.44487e-08	0.531075	0.305	0.1	0.00181804	Progenitor	CTA-363E6.2
9.87538e-08	0.433083	0.663	0.363	0.00190091	Progenitor	CORO2A
9.95536e-08	0.825353	0.558	0.315	0.00191631	Progenitor	PLEK2
1.00168e-07	0.627057	0.295	0.1	0.00192814	Progenitor	MIA
1.00189e-07	0.533829	0.368	0.147	0.00192853	Progenitor	NACC1
1.01952e-07	0.599217	0.432	0.185	0.00196247	Progenitor	TNFRSF10B
1.08711e-07	0.431228	0.979	0.914	0.00209258	Progenitor	H2AFZ
1.0921e-07	0.511223	0.789	0.556	0.00210219	Progenitor	NIFK
1.11171e-07	0.595044	0.368	0.145	0.00213992	Progenitor	ORC6
1.1469e-07	0.34559	0.989	0.932	0.00220767	Progenitor	CTSH
1.15036e-07	0.626841	0.632	0.384	0.00221433	Progenitor	PGP
1.17172e-07	0.449217	0.916	0.731	0.00225545	Progenitor	LDLR
1.17422e-07	0.754723	0.442	0.205	0.00226025	Progenitor	UBE2T
1.21111e-07	0.405307	0.926	0.765	0.00233127	Progenitor	TAX1BP3
1.22539e-07	0.664271	0.4	0.171	0.00235876	Progenitor	EVPL
1.27684e-07	0.399194	0.737	0.452	0.00245779	Progenitor	TSKU
1.28258e-07	0.6374	0.642	0.398	0.00246883	Progenitor	PDDC1
1.32114e-07	0.63639	0.368	0.147	0.00254305	Progenitor	ZGRF1
1.329e-07	0.469897	0.758	0.508	0.0025582	Progenitor	STEAP3
1.33753e-07	0.417598	0.895	0.683	0.00257462	Progenitor	PARP1
1.4253e-07	0.563216	0.6	0.333	0.00274356	Progenitor	PRRG4
1.42585e-07	0.337766	0.905	0.725	0.00274462	Progenitor	PUM3
1.4546e-07	0.636902	0.768	0.548	0.00279996	Progenitor	SDF2L1
1.50114e-07	0.453159	0.884	0.715	0.00288955	Progenitor	GNL3
1.52111e-07	0.370248	0.947	0.815	0.00292799	Progenitor	PTGR1
1.55296e-07	0.299644	1	0.932	0.00298929	Progenitor	CD151
1.56098e-07	0.535612	0.8	0.586	0.00300473	Progenitor	NDUFAF2
1.56727e-07	0.564101	0.705	0.452	0.00301684	Progenitor	PRPF19
1.57993e-07	0.737213	0.526	0.285	0.00304121	Progenitor	RFC2
1.59534e-07	0.461172	0.526	0.269	0.00307087	Progenitor	MSH6
1.61618e-07	0.341532	0.747	0.452	0.00311098	Progenitor	FSIP2
1.63187e-07	0.565124	0.684	0.444	0.0031412	Progenitor	ARNTL2
1.65184e-07	0.598547	0.463	0.221	0.00317963	Progenitor	C20orf27
1.69626e-07	0.357485	0.979	0.934	0.00326512	Progenitor	PLLP
1.70014e-07	0.445169	0.463	0.207	0.0032726	Progenitor	SAAL1
1.71842e-07	0.563161	0.589	0.333	0.00330778	Progenitor	BID
1.78215e-07	0.777598	0.379	0.161	0.00343047	Progenitor	TONSL
1.92703e-07	0.522164	0.379	0.155	0.00370934	Progenitor	CHEK2
1.94932e-07	0.494308	0.484	0.229	0.00375225	Progenitor	TRIM31
2.01174e-07	0.411001	0.874	0.62	0.0038724	Progenitor	MST1R
2.04089e-07	0.53589	0.768	0.584	0.00392851	Progenitor	PRMT1
2.18528e-07	0.622563	0.337	0.129	0.00420644	Progenitor	DNM3
2.27744e-07	0.417608	0.821	0.588	0.00438385	Progenitor	RDH10
2.31135e-07	0.292555	0.989	0.95	0.00444912	Progenitor	CTNNA1
2.31622e-07	0.429194	0.758	0.474	0.0044585	Progenitor	BCL2L15
2.49977e-07	0.597372	0.758	0.554	0.00481181	Progenitor	BIK
2.52352e-07	0.33843	0.968	0.871	0.00485753	Progenitor	CAPNS1
2.60047e-07	0.630138	0.4	0.173	0.00500565	Progenitor	KYNU
2.66293e-07	0.330688	1	0.952	0.00512587	Progenitor	SNRPD2
2.70864e-07	0.405822	0.537	0.275	0.00521386	Progenitor	ECT2
2.80266e-07	0.42819	0.842	0.667	0.00539483	Progenitor	C1QBP
2.9071e-07	0.458471	0.8	0.554	0.00559588	Progenitor	CLUH
2.92091e-07	0.41359	0.632	0.357	0.00562245	Progenitor	FLVCR1
2.93353e-07	0.640956	0.337	0.131	0.00564674	Progenitor	TRAF3
3.04422e-07	0.8498	0.337	0.129	0.00585981	Progenitor	CDCA8
3.25514e-07	0.529999	0.737	0.506	0.00626582	Progenitor	CASP3
3.28668e-07	0.334544	0.937	0.819	0.00632653	Progenitor	CAPZA1
3.33515e-07	0.551175	0.337	0.133	0.00641984	Progenitor	MON1A
3.50714e-07	0.324979	0.663	0.384	0.0067509	Progenitor	USH1C
3.50828e-07	0.436285	0.937	0.845	0.00675309	Progenitor	SNRPE
3.7111e-07	0.371776	0.832	0.62	0.0071435	Progenitor	MBD2
3.73137e-07	0.516197	0.779	0.58	0.00718251	Progenitor	ELAVL1
3.79157e-07	0.595927	0.663	0.432	0.0072984	Progenitor	GGCT
3.82034e-07	0.631273	0.558	0.333	0.00735377	Progenitor	TMPRSS4
3.94699e-07	0.475666	0.8	0.572	0.00759757	Progenitor	SURF6
4.08908e-07	0.399344	0.916	0.791	0.00787108	Progenitor	LSM7
4.21921e-07	0.473489	0.758	0.556	0.00812155	Progenitor	CDC123
4.26186e-07	0.435289	0.758	0.57	0.00820365	Progenitor	TMEM54
4.43639e-07	0.260171	0.905	0.681	0.00853962	Progenitor	GALNT6
4.50486e-07	0.674993	0.263	0.084	0.00867141	Progenitor	FIGNL1
4.60066e-07	0.547278	0.579	0.325	0.00885581	Progenitor	LYN
4.84025e-07	0.300588	0.916	0.713	0.00931699	Progenitor	SPATS2L
4.86179e-07	0.481351	0.779	0.627	0.00935847	Progenitor	PSME3
5.07204e-07	0.329755	0.937	0.886	0.00976317	Progenitor	SYNCRIP
5.09931e-07	0.530039	0.705	0.466	0.00981567	Progenitor	GPD1L
5.12435e-07	0.405613	0.811	0.616	0.00986387	Progenitor	FAM83H
5.16687e-07	0.843362	0.316	0.122	0.00994571	Progenitor	CENPU
4.01578e-65	2.15623	0.8	0.025	7.72997e-61	Cycling_P	CKAP2L
4.20106e-56	2.28189	0.867	0.048	8.08661e-52	Cycling_P	KIF15
2.64734e-55	1.96571	0.767	0.032	5.09586e-51	Cycling_P	NCAPG
3.54559e-54	2.08864	0.733	0.028	6.82491e-50	Cycling_P	CENPA
3.86366e-53	3.18358	0.9	0.064	7.43715e-49	Cycling_P	GTSE1
3.51366e-52	1.94857	0.833	0.048	6.76344e-48	Cycling_P	NCAPH
1.22812e-50	2.61635	0.933	0.076	2.36402e-46	Cycling_P	CASC5
2.41275e-50	2.18213	0.8	0.046	4.6443e-46	Cycling_P	BUB1B
4.69141e-48	1.95682	0.633	0.023	9.0305e-44	Cycling_P	SKA1
4.89078e-48	2.21738	0.733	0.039	9.41425e-44	Cycling_P	BUB1
7.43039e-48	2.12085	0.7	0.034	1.43028e-43	Cycling_P	SKA3
5.44749e-47	2.67089	0.9	0.08	1.04859e-42	Cycling_P	PBK
1.39406e-46	2.16887	0.667	0.03	2.68342e-42	Cycling_P	CDCA2
1.72635e-46	2.7256	0.833	0.062	3.32305e-42	Cycling_P	DLGAP5
1.28984e-45	2.41392	0.767	0.05	2.4828e-41	Cycling_P	DEPDC1
2.18769e-45	3.29998	0.967	0.108	4.21109e-41	Cycling_P	ASPM
3.98049e-44	2.42451	0.833	0.066	7.66205e-40	Cycling_P	PRR11
2.1815e-42	2.53814	0.767	0.059	4.19918e-38	Cycling_P	NDC80
2.49602e-42	1.99497	0.733	0.048	4.80458e-38	Cycling_P	DEPDC1B
3.7646e-42	2.03341	0.733	0.05	7.24649e-38	Cycling_P	SPAG5
4.52754e-42	2.83008	0.9	0.098	8.71506e-38	Cycling_P	ANLN
6.42482e-42	2.53328	0.733	0.052	1.23671e-37	Cycling_P	NUF2
1.37164e-41	2.16706	0.967	0.114	2.64027e-37	Cycling_P	MAD2L1
6.77285e-41	2.35446	0.8	0.067	1.30371e-36	Cycling_P	CEP55
7.83196e-41	1.61391	0.6	0.028	1.50757e-36	Cycling_P	KIF18B
3.18689e-40	2.51729	0.767	0.06	6.13445e-36	Cycling_P	HJURP
8.82458e-39	2.27938	0.767	0.066	1.69864e-34	Cycling_P	CDCA3
1.19426e-38	2.30708	0.967	0.121	2.29884e-34	Cycling_P	CENPK
1.36991e-38	3.27528	1	0.16	2.63695e-34	Cycling_P	NUSAP1
1.93632e-38	3.09896	0.933	0.121	3.72723e-34	Cycling_P	CENPE
2.8527e-38	2.39416	0.833	0.085	5.49117e-34	Cycling_P	CCNA2
4.05679e-38	2.24201	0.9	0.108	7.80892e-34	Cycling_P	KIF11
6.61896e-38	2.59639	0.933	0.123	1.27408e-33	Cycling_P	HMMR
9.30901e-38	1.62588	0.467	0.014	1.79189e-33	Cycling_P	KIF20A
1.12587e-37	1.98329	0.833	0.087	2.1672e-33	Cycling_P	PHF19
1.19416e-36	3.1766	0.967	0.155	2.29864e-32	Cycling_P	BIRC5
1.71834e-36	2.64999	0.967	0.153	3.30763e-32	Cycling_P	CENPW
4.54085e-36	2.60817	0.767	0.075	8.74068e-32	Cycling_P	CDKN3
6.9153e-36	2.37785	0.9	0.112	1.33113e-31	Cycling_P	SGOL1
6.98003e-36	2.42598	0.933	0.131	1.34359e-31	Cycling_P	TACC3
2.36558e-35	1.89372	0.5	0.021	4.5535e-31	Cycling_P	HIST1H1B
5.11315e-34	2.18705	0.733	0.069	9.84231e-30	Cycling_P	MYBL2
7.79144e-34	2.15048	0.9	0.128	1.49978e-29	Cycling_P	IQGAP3
1.01769e-33	1.88643	0.7	0.062	1.95896e-29	Cycling_P	KIF2C
2.5938e-33	1.71299	0.733	0.067	4.99281e-29	Cycling_P	TRIP13
7.16446e-33	2.33955	0.633	0.052	1.37909e-28	Cycling_P	KIF14
7.95125e-33	2.15211	0.833	0.105	1.53054e-28	Cycling_P	ARHGAP11A
2.67903e-32	2.43956	0.7	0.067	5.15686e-28	Cycling_P	KIF4A
4.30804e-32	1.49103	0.567	0.036	8.29254e-28	Cycling_P	MTFR2
5.98162e-32	1.70494	0.8	0.091	1.1514e-27	Cycling_P	OIP5
2.89266e-31	3.49398	1	0.24	5.56808e-27	Cycling_P	MKI67
5.02837e-31	2.62163	0.967	0.197	9.67911e-27	Cycling_P	PRC1
7.65516e-31	2.15545	0.667	0.064	1.47354e-26	Cycling_P	TROAP
1.05115e-30	1.30047	0.633	0.05	2.02336e-26	Cycling_P	CDCA5
2.41191e-30	2.28075	0.8	0.103	4.64268e-26	Cycling_P	SGOL2
8.64089e-30	1.71432	0.8	0.103	1.66329e-25	Cycling_P	KIAA1524
8.99251e-30	2.48971	0.767	0.103	1.73097e-25	Cycling_P	AURKB
1.17648e-29	2.60072	0.933	0.178	2.2646e-25	Cycling_P	TK1
1.40068e-29	2.75506	0.9	0.169	2.69616e-25	Cycling_P	TPX2
3.41922e-29	1.69714	0.667	0.066	6.58165e-25	Cycling_P	ASF1B
4.38158e-29	1.91006	0.5	0.03	8.4341e-25	Cycling_P	HIST1H1D
7.17459e-29	3.57742	1	0.277	1.38104e-24	Cycling_P	TOP2A
9.63461e-29	1.44916	0.6	0.05	1.85457e-24	Cycling_P	SHCBP1
1.76736e-28	2.0595	0.767	0.103	3.402e-24	Cycling_P	MELK
4.70068e-28	3.08402	0.933	0.202	9.04833e-24	Cycling_P	CENPF
4.89575e-28	1.80521	0.767	0.098	9.42383e-24	Cycling_P	RAD51AP1
5.67605e-28	2.04368	0.533	0.041	1.09258e-23	Cycling_P	FAM83D
4.98439e-27	2.2579	0.767	0.114	9.59445e-23	Cycling_P	KIF23
9.96624e-27	1.21972	0.667	0.069	1.9184e-22	Cycling_P	LMNB1
1.08431e-26	2.74266	0.833	0.142	2.0872e-22	Cycling_P	CDC20
1.66262e-26	2.12839	0.7	0.091	3.20037e-22	Cycling_P	TTK
2.96385e-26	2.00565	0.7	0.089	5.70512e-22	Cycling_P	ARHGAP11B
2.61543e-25	0.810419	0.367	0.016	5.03443e-21	Cycling_P	CDC25C
3.00232e-25	1.35786	0.733	0.098	5.77916e-21	Cycling_P	STIL
4.19209e-25	2.08866	0.8	0.137	8.06936e-21	Cycling_P	CENPM
4.49492e-25	2.71519	0.8	0.137	8.65228e-21	Cycling_P	RRM2
6.34829e-25	1.76991	0.633	0.075	1.22198e-20	Cycling_P	PLK1
8.03935e-25	2.13597	0.8	0.144	1.54749e-20	Cycling_P	RACGAP1
1.2019e-24	1.26661	0.3	0.009	2.31354e-20	Cycling_P	NEIL3
1.85778e-24	1.36297	0.467	0.034	3.57603e-20	Cycling_P	KIFC1
2.22241e-24	1.49511	0.367	0.018	4.27792e-20	Cycling_P	HIST1H2AJ
2.94163e-24	2.30412	0.933	0.247	5.66235e-20	Cycling_P	ZWINT
3.83407e-24	2.26296	0.867	0.19	7.3802e-20	Cycling_P	KIAA0101
4.37121e-24	1.70869	0.433	0.028	8.41415e-20	Cycling_P	FAM64A
8.14085e-24	1.20667	0.6	0.06	1.56703e-19	Cycling_P	NRM
1.86601e-23	1.47574	0.733	0.108	3.59187e-19	Cycling_P	PARPBP
1.93254e-23	1.63818	0.933	0.211	3.71994e-19	Cycling_P	SPDL1
1.93528e-23	2.06368	0.633	0.082	3.72522e-19	Cycling_P	ESCO2
2.12864e-23	1.85283	0.767	0.13	4.09741e-19	Cycling_P	CDCA8
4.57946e-23	3.05667	0.833	0.194	8.815e-19	Cycling_P	PTTG1
5.11404e-23	3.0727	0.867	0.222	9.84402e-19	Cycling_P	CDK1
6.2315e-23	3.05782	0.867	0.226	1.1995e-18	Cycling_P	UBE2C
6.7702e-23	1.34813	0.7	0.098	1.3032e-18	Cycling_P	SPC24
7.55783e-23	0.595857	0.267	0.007	1.45481e-18	Cycling_P	HIST1H2BM
7.8909e-23	1.35093	0.4	0.025	1.51892e-18	Cycling_P	CCNF
9.71262e-23	1.6345	0.533	0.053	1.86958e-18	Cycling_P	CDKN2C
1.37837e-22	1.62463	0.533	0.053	2.65322e-18	Cycling_P	POLQ
1.5344e-22	2.27702	0.933	0.254	2.95357e-18	Cycling_P	KIF20B
1.9178e-22	2.89183	0.9	0.24	3.69158e-18	Cycling_P	CCNB1
1.93626e-22	2.26396	0.833	0.174	3.72711e-18	Cycling_P	CKAP2
2.49904e-22	0.97616	0.567	0.059	4.81041e-18	Cycling_P	TRIM59
3.915e-22	2.43701	0.8	0.176	7.53598e-18	Cycling_P	CCNB2
5.88581e-22	1.08762	0.367	0.021	1.13296e-17	Cycling_P	C17orf53
8.55471e-21	1.73101	0.733	0.128	1.6467e-16	Cycling_P	FBXO5
9.24618e-21	1.73563	0.867	0.21	1.7798e-16	Cycling_P	UBE2T
1.07839e-20	1.63613	0.633	0.094	2.07579e-16	Cycling_P	POC1A
2.44599e-20	1.87203	0.467	0.046	4.70828e-16	Cycling_P	NEK2
5.26121e-20	1.29728	0.5	0.053	1.01273e-15	Cycling_P	PLK4
5.54866e-20	2.05993	1	0.588	1.06806e-15	Cycling_P	STMN1
8.14602e-20	1.11705	0.467	0.044	1.56803e-15	Cycling_P	FANCB
8.94064e-20	1.6309	0.933	0.313	1.72098e-15	Cycling_P	LMNB2
9.17072e-20	1.54455	0.8	0.165	1.76527e-15	Cycling_P	C21orf58
1.17048e-19	1.78901	0.867	0.227	2.25306e-15	Cycling_P	GGH
1.84318e-19	1.27161	0.533	0.062	3.54794e-15	Cycling_P	KIF18A
2.06573e-19	1.84882	0.933	0.284	3.97632e-15	Cycling_P	ECT2
2.26007e-19	1.36729	0.633	0.099	4.3504e-15	Cycling_P	CENPN
2.45655e-19	1.4556	0.6	0.085	4.72862e-15	Cycling_P	MNS1
4.09273e-19	0.493854	0.267	0.011	7.8781e-15	Cycling_P	TICRR
7.13691e-19	1.86204	0.7	0.137	1.37378e-14	Cycling_P	SAPCD2
9.35766e-19	1.81769	0.733	0.155	1.80126e-14	Cycling_P	KNSTRN
1.21045e-18	1.75596	0.767	0.169	2.32999e-14	Cycling_P	FANCD2
1.34578e-18	1.16241	0.367	0.028	2.59049e-14	Cycling_P	ERCC6L
1.40916e-18	2.26998	0.967	0.599	2.71249e-14	Cycling_P	HMGB2
2.75478e-18	1.51168	1	0.92	5.30267e-14	Cycling_P	H2AFZ
2.87255e-18	1.39407	0.533	0.067	5.52937e-14	Cycling_P	MCM10
3.65304e-18	1.94884	0.933	0.353	7.03173e-14	Cycling_P	H2AFX
4.12905e-18	1.51751	0.7	0.131	7.94802e-14	Cycling_P	DHFR
6.97978e-18	2.75563	0.833	0.265	1.34354e-13	Cycling_P	KPNA2
7.636e-18	0.993729	0.533	0.066	1.46985e-13	Cycling_P	RTKN2
1.17642e-17	1.16437	0.5	0.06	2.26449e-13	Cycling_P	INCENP
1.86407e-17	1.99267	0.767	0.19	3.58816e-13	Cycling_P	AURKA
1.87356e-17	1.60606	0.867	0.261	3.60642e-13	Cycling_P	NCAPD2
1.996e-17	0.8585	0.4	0.037	3.8421e-13	Cycling_P	TRAIP
3.80397e-17	1.51632	1	0.883	7.32227e-13	Cycling_P	TUBB
6.92303e-17	1.80484	0.7	0.142	1.33261e-12	Cycling_P	BRCA2
7.59605e-17	1.21802	0.4	0.039	1.46216e-12	Cycling_P	MND1
1.5655e-16	1.12316	0.733	0.153	3.01344e-12	Cycling_P	NCAPG2
1.58138e-16	1.99608	0.867	0.284	3.044e-12	Cycling_P	TYMS
1.80012e-16	1.09417	0.333	0.027	3.46504e-12	Cycling_P	ESPL1
1.91739e-16	1.40251	1	0.46	3.69079e-12	Cycling_P	SMC2
1.96884e-16	1.57284	0.967	0.456	3.78983e-12	Cycling_P	DTYMK
2.62763e-16	1.6736	0.967	0.435	5.05792e-12	Cycling_P	ANP32E
2.91531e-16	0.910176	1	0.98	5.61167e-12	Cycling_P	HMGB1
3.60966e-16	1.40009	0.5	0.069	6.94824e-12	Cycling_P	SLC43A3
5.69378e-16	1.20951	0.467	0.059	1.096e-11	Cycling_P	E2F7
6.46242e-16	1.51634	1	0.591	1.24395e-11	Cycling_P	SMC4
8.23531e-16	1.4161	0.9	0.29	1.58521e-11	Cycling_P	MIS18A
9.23684e-16	1.40944	0.8	0.206	1.778e-11	Cycling_P	RNASEH2A
1.02646e-15	1.40528	1	0.783	1.97583e-11	Cycling_P	TUBB4B
1.53028e-15	1.32104	0.967	0.337	2.94564e-11	Cycling_P	HR
1.65997e-15	1.58769	0.667	0.149	3.19528e-11	Cycling_P	CDC25B
2.19174e-15	2.07771	0.967	0.577	4.21887e-11	Cycling_P	CKS2
2.67911e-15	1.39966	0.6	0.119	5.15702e-11	Cycling_P	RPL39L
3.69726e-15	1.21576	0.567	0.094	7.11686e-11	Cycling_P	CEP128
5.18798e-15	1.12976	0.367	0.037	9.98635e-11	Cycling_P	WDR62
8.06027e-15	1.94362	0.567	0.11	1.55152e-10	Cycling_P	NMU
8.5583e-15	1.35288	1	0.476	1.64739e-10	Cycling_P	RANGAP1
8.61324e-15	1.4817	0.633	0.128	1.65796e-10	Cycling_P	CENPU
1.31188e-14	1.25488	0.733	0.171	2.52524e-10	Cycling_P	SASS6
2.53398e-14	1.71067	0.533	0.098	4.87767e-10	Cycling_P	SPC25
2.69087e-14	1.20206	0.733	0.185	5.17965e-10	Cycling_P	FANCI
4.04796e-14	1.00923	0.733	0.167	7.79191e-10	Cycling_P	CENPQ
5.3036e-14	1.41813	0.867	0.3	1.02089e-09	Cycling_P	ITGB3BP
8.15541e-14	1.93141	0.433	0.066	1.56984e-09	Cycling_P	PIF1
1.11196e-13	1.33801	0.4	0.052	2.14042e-09	Cycling_P	MGAM
1.46101e-13	1.23787	0.633	0.144	2.8123e-09	Cycling_P	NUDT1
1.79177e-13	1.04711	1	0.922	3.44897e-09	Cycling_P	RAN
3.47487e-13	1.3086	0.967	0.439	6.68877e-09	Cycling_P	CCDC34
4.93658e-13	1.40107	0.767	0.234	9.50241e-09	Cycling_P	ATAD5
5.17242e-13	1.15756	1	0.705	9.9564e-09	Cycling_P	PLP2
5.25586e-13	0.759227	0.3	0.028	1.0117e-08	Cycling_P	ZNF488
5.56116e-13	1.23981	1	0.567	1.07047e-08	Cycling_P	HMGN2
5.69224e-13	1.31558	0.767	0.233	1.0957e-08	Cycling_P	C20orf27
6.31131e-13	0.843893	1	0.979	1.21486e-08	Cycling_P	CALM2
6.80677e-13	1.63986	0.733	0.213	1.31023e-08	Cycling_P	ARHGEF39
8.39202e-13	0.706519	0.567	0.107	1.61538e-08	Cycling_P	CTSV
1.03604e-12	1.18445	1	0.599	1.99428e-08	Cycling_P	DDX39A
1.07409e-12	1.28833	0.867	0.32	2.06751e-08	Cycling_P	HMGB3
1.10068e-12	1.17824	1	0.625	2.11871e-08	Cycling_P	FABP5
1.31449e-12	1.16704	0.867	0.313	2.53027e-08	Cycling_P	TTF2
1.41565e-12	1.17369	1	0.762	2.72499e-08	Cycling_P	HN1
1.50768e-12	0.912428	0.5	0.091	2.90214e-08	Cycling_P	RAD51
1.99906e-12	0.566435	0.267	0.023	3.84799e-08	Cycling_P	C2orf82
2.66083e-12	1.02493	1	0.393	5.12183e-08	Cycling_P	PGP
2.83547e-12	0.606896	0.5	0.091	5.45799e-08	Cycling_P	CKLF
3.16886e-12	0.967556	0.3	0.032	6.09973e-08	Cycling_P	RP11-160O5.1
3.6606e-12	1.23009	0.633	0.158	7.04629e-08	Cycling_P	TCF19
4.116e-12	0.945778	0.333	0.041	7.92289e-08	Cycling_P	CCDC150
4.5766e-12	1.06969	0.6	0.133	8.80951e-08	Cycling_P	GINS1
5.046e-12	1.0462	0.8	0.258	9.71305e-08	Cycling_P	GAS2L3
5.22536e-12	1.18248	0.933	0.444	1.00583e-07	Cycling_P	PAFAH1B3
5.46404e-12	1.28816	0.833	0.318	1.05177e-07	Cycling_P	DIAPH3
5.94433e-12	1.44052	0.8	0.332	1.14422e-07	Cycling_P	NDC1
6.8818e-12	1.00531	0.767	0.238	1.32468e-07	Cycling_P	CIT
8.93332e-12	1.15234	0.333	0.043	1.71957e-07	Cycling_P	PSRC1
9.19821e-12	0.951097	0.6	0.135	1.77056e-07	Cycling_P	KRT7
1.15294e-11	0.978516	0.933	0.389	2.2193e-07	Cycling_P	KIF22
1.81207e-11	1.08738	0.967	0.828	3.48806e-07	Cycling_P	RAD21
1.81741e-11	1.4651	0.7	0.233	3.49834e-07	Cycling_P	FEN1
2.63243e-11	1.05237	0.933	0.812	5.06716e-07	Cycling_P	TMPO
4.89409e-11	0.829841	1	0.938	9.42064e-07	Cycling_P	ENO1
5.36635e-11	0.703447	1	0.97	1.03297e-06	Cycling_P	NUCKS1
6.56425e-11	1.19112	1	0.863	1.26355e-06	Cycling_P	ARL6IP1
6.99714e-11	0.83312	1	0.861	1.34688e-06	Cycling_P	H2AFV
7.63025e-11	1.15484	0.567	0.142	1.46875e-06	Cycling_P	C14orf80
8.09718e-11	1.07303	0.567	0.144	1.55863e-06	Cycling_P	IL17RB
8.9389e-11	1.39764	0.833	0.393	1.72065e-06	Cycling_P	CKS1B
1.0314e-10	1.1925	0.9	0.412	1.98534e-06	Cycling_P	SKA2
1.03694e-10	0.805714	0.7	0.201	1.99601e-06	Cycling_P	SAP30
1.04003e-10	1.16823	0.667	0.187	2.00194e-06	Cycling_P	CENPJ
1.34255e-10	1.01489	0.4	0.069	2.58428e-06	Cycling_P	TBC1D31
1.60592e-10	0.956184	0.7	0.22	3.09123e-06	Cycling_P	ZWILCH
1.61461e-10	0.829666	0.7	0.215	3.10796e-06	Cycling_P	BCL2L12
1.68926e-10	1.15009	1	0.634	3.25165e-06	Cycling_P	MIS18BP1
1.70444e-10	1.15285	0.5	0.112	3.28088e-06	Cycling_P	CCDC109B
1.74247e-10	1.01877	0.5	0.107	3.35408e-06	Cycling_P	GINS2
1.8698e-10	1.93924	0.433	0.089	3.59917e-06	Cycling_P	NEURL1B
2.2203e-10	1.19236	0.7	0.231	4.27386e-06	Cycling_P	NCAPD3
2.40572e-10	0.848398	1	0.799	4.63077e-06	Cycling_P	LSM5
2.42976e-10	0.978844	1	0.657	4.67705e-06	Cycling_P	HSPH1
2.56015e-10	0.667471	0.4	0.069	4.92803e-06	Cycling_P	RECQL4
2.64019e-10	0.892393	0.267	0.03	5.0821e-06	Cycling_P	MMD
2.81392e-10	1.42577	0.8	0.33	5.41651e-06	Cycling_P	HIST2H2AC
2.81595e-10	0.92838	1	0.86	5.42042e-06	Cycling_P	SNRPG
3.13755e-10	0.782918	0.4	0.069	6.03947e-06	Cycling_P	C9orf40
4.11179e-10	0.646373	1	0.998	7.91479e-06	Cycling_P	PPIA
4.27969e-10	1.17442	0.9	0.549	8.23798e-06	Cycling_P	TMEM106C
4.76791e-10	0.87112	1	0.599	9.17776e-06	Cycling_P	SLPI
4.80511e-10	1.02646	0.567	0.14	9.24936e-06	Cycling_P	FANCA
4.9723e-10	1.01042	0.733	0.236	9.57117e-06	Cycling_P	EPB41L2
5.24638e-10	1.06746	0.767	0.275	1.00988e-05	Cycling_P	TP53I11
6.28042e-10	0.895923	1	0.794	1.20892e-05	Cycling_P	SNRPD1
6.36201e-10	1.39355	0.667	0.234	1.22462e-05	Cycling_P	RFC3
6.5642e-10	0.765657	0.4	0.071	1.26354e-05	Cycling_P	XRCC3
7.11274e-10	0.810178	1	0.844	1.36913e-05	Cycling_P	SNRPB
7.47645e-10	1.19132	0.467	0.101	1.43914e-05	Cycling_P	CENPL
8.39099e-10	1.04103	0.8	0.323	1.61518e-05	Cycling_P	MZT1
9.33756e-10	0.797497	0.5	0.114	1.79739e-05	Cycling_P	LIN9
9.65418e-10	1.00474	0.433	0.091	1.85833e-05	Cycling_P	DNA2
1.0775e-09	0.957842	0.833	0.341	2.07407e-05	Cycling_P	AIM1
1.10637e-09	0.627912	0.267	0.032	2.12966e-05	Cycling_P	BLM
1.14829e-09	1.03575	0.633	0.187	2.21034e-05	Cycling_P	KYNU
1.21676e-09	0.463691	1	1	2.34215e-05	Cycling_P	HNRNPA2B1
1.36672e-09	1.08028	0.367	0.066	2.63079e-05	Cycling_P	CDC45
1.41123e-09	0.800602	1	0.806	2.71648e-05	Cycling_P	PA2G4
1.62266e-09	0.820002	1	0.805	3.12345e-05	Cycling_P	ILF2
1.64632e-09	0.832229	0.933	0.417	3.169e-05	Cycling_P	ME1
1.67748e-09	1.01797	0.6	0.171	3.22898e-05	Cycling_P	ORM1
1.69704e-09	0.557102	1	0.989	3.26663e-05	Cycling_P	PFN1
1.788e-09	1.10614	0.633	0.181	3.44172e-05	Cycling_P	HIST1H1E
1.79956e-09	0.707878	1	0.948	3.46397e-05	Cycling_P	HSPA8
1.8575e-09	1.01906	0.733	0.272	3.57549e-05	Cycling_P	ORM2
2.07126e-09	0.793786	0.6	0.167	3.98696e-05	Cycling_P	GEN1
2.34268e-09	0.681717	1	0.963	4.50942e-05	Cycling_P	DBI
2.3681e-09	0.862503	0.6	0.162	4.55835e-05	Cycling_P	AC004381.6
2.39806e-09	0.637034	0.3	0.043	4.61602e-05	Cycling_P	ADCY3
2.50215e-09	1.04893	0.6	0.169	4.81639e-05	Cycling_P	CHEK2
2.74073e-09	0.576328	0.4	0.075	5.27563e-05	Cycling_P	CENPO
3.05239e-09	1.16534	0.9	0.547	5.87555e-05	Cycling_P	CKAP5
3.1261e-09	0.958409	0.333	0.055	6.01744e-05	Cycling_P	BRIP1
3.67536e-09	0.874435	0.367	0.067	7.0747e-05	Cycling_P	TMPO-AS1
3.77629e-09	1.35837	0.567	0.174	7.26898e-05	Cycling_P	E2F8
4.49198e-09	0.661222	0.333	0.053	8.64661e-05	Cycling_P	DSCC1
4.84624e-09	0.721874	0.367	0.067	9.32853e-05	Cycling_P	NT5DC2
4.89662e-09	1.64499	0.467	0.117	9.4255e-05	Cycling_P	FAM111B
5.2112e-09	0.667575	0.333	0.055	0.00010031	Cycling_P	DDC
5.29299e-09	0.739671	1	0.952	0.000101885	Cycling_P	DEK
5.45326e-09	0.831831	0.833	0.329	0.00010497	Cycling_P	PLEK2
5.47482e-09	0.581272	1	0.964	0.000105385	Cycling_P	HMGN1
5.77936e-09	1.4203	0.467	0.117	0.000111247	Cycling_P	CLSPN
5.96519e-09	0.791848	1	0.805	0.000114824	Cycling_P	CBX5
6.7211e-09	0.630203	1	0.901	0.000129374	Cycling_P	CBX3
6.97999e-09	1.17652	0.933	0.623	0.000134358	Cycling_P	LBR
7.57274e-09	0.300707	0.4	0.076	0.000145768	Cycling_P	BHMT
7.68779e-09	0.844841	0.6	0.178	0.000147982	Cycling_P	RCC1
7.70419e-09	0.762444	0.6	0.174	0.000148298	Cycling_P	PIEZO1
7.94456e-09	1.26291	1	0.979	0.000152925	Cycling_P	HIST1H4C
8.09802e-09	0.882832	0.433	0.096	0.000155879	Cycling_P	FIGNL1
8.14141e-09	1.33131	0.567	0.172	0.000156714	Cycling_P	BRCA1
8.64425e-09	0.476625	1	1	0.000166393	Cycling_P	PTMA
8.96121e-09	1.0336	0.567	0.163	0.000172494	Cycling_P	CDCA4
9.05687e-09	0.674814	0.367	0.069	0.000174336	Cycling_P	RNF26
9.18106e-09	0.786182	0.967	0.817	0.000176726	Cycling_P	LSM4
1.10928e-08	0.897187	0.933	0.538	0.000213526	Cycling_P	WHSC1
1.16758e-08	1.20008	0.767	0.35	0.000224747	Cycling_P	CRNDE
1.22739e-08	0.888033	0.633	0.195	0.00023626	Cycling_P	CEP135
1.31462e-08	0.652003	0.633	0.179	0.000253052	Cycling_P	GBP1
1.41896e-08	0.715945	0.967	0.579	0.000273136	Cycling_P	NUP93
1.53113e-08	0.749051	1	0.924	0.000294728	Cycling_P	HDGF
1.59882e-08	0.757145	0.9	0.426	0.000307757	Cycling_P	VRK1
1.61297e-08	1.25421	0.833	0.519	0.00031048	Cycling_P	RRM1
1.63175e-08	0.868029	1	0.703	0.000314095	Cycling_P	S100A16
1.64476e-08	0.996803	0.6	0.188	0.000316599	Cycling_P	KNTC1
1.84127e-08	0.522083	0.267	0.037	0.000354426	Cycling_P	VSTM5
1.84759e-08	0.889705	0.933	0.435	0.000355642	Cycling_P	HMGN5
2.01425e-08	0.888526	0.9	0.464	0.000387723	Cycling_P	KCNE3
2.04509e-08	1.08195	0.9	0.51	0.000393659	Cycling_P	FAM111A
2.08209e-08	0.708735	0.533	0.14	0.000400781	Cycling_P	SKP2
2.11188e-08	0.657208	1	0.899	0.000406517	Cycling_P	EIF5A
2.26686e-08	0.894099	0.933	0.536	0.000436347	Cycling_P	RUVBL2
2.2962e-08	0.793727	0.933	0.465	0.000441996	Cycling_P	ELOVL6
2.38025e-08	0.822279	0.8	0.311	0.000458175	Cycling_P	PSMB9
2.4756e-08	0.818174	0.767	0.327	0.000476528	Cycling_P	DBF4
2.48928e-08	0.838993	0.6	0.187	0.000479162	Cycling_P	EFCAB11
2.776e-08	0.638507	1	0.929	0.000534352	Cycling_P	ANXA2
2.99163e-08	0.662654	0.967	0.764	0.000575858	Cycling_P	ANKRD36C
3.14785e-08	1.40602	0.5	0.137	0.000605931	Cycling_P	TPPP3
3.18942e-08	0.576107	0.267	0.039	0.000613931	Cycling_P	AC009005.2
3.42265e-08	0.50173	0.467	0.11	0.000658827	Cycling_P	ARHGAP19
3.49255e-08	0.917378	0.567	0.179	0.000672281	Cycling_P	XRCC4
3.50911e-08	0.742293	0.967	0.726	0.000675468	Cycling_P	YWHAH
3.5271e-08	0.620916	1	0.943	0.000678931	Cycling_P	HSPD1
3.54065e-08	0.479172	0.3	0.05	0.000681539	Cycling_P	FAAP24
3.62375e-08	0.84042	0.767	0.298	0.000697535	Cycling_P	RASSF1
3.94066e-08	0.80957	0.567	0.163	0.000758538	Cycling_P	CDT1
4.54682e-08	0.674077	0.8	0.3	0.000875217	Cycling_P	MISP
5.83683e-08	0.955648	0.833	0.449	0.00112353	Cycling_P	GGCT
5.93534e-08	0.515313	1	0.984	0.00114249	Cycling_P	RBMX
6.12965e-08	0.782861	0.933	0.487	0.0011799	Cycling_P	CIAPIN1
6.32615e-08	0.794164	0.967	0.629	0.00121772	Cycling_P	CACYBP
6.46914e-08	0.834411	1	0.773	0.00124525	Cycling_P	PPM1G
7.25777e-08	0.625687	0.767	0.288	0.00139705	Cycling_P	LAMC2
7.26734e-08	0.649202	0.4	0.089	0.00139889	Cycling_P	DNAJC9
7.6884e-08	0.750961	0.867	0.437	0.00147994	Cycling_P	ANO1
9.21884e-08	0.91461	0.867	0.423	0.00177454	Cycling_P	NUDT15
9.89136e-08	0.831603	0.9	0.554	0.00190399	Cycling_P	FXYD5
9.99942e-08	0.793113	0.733	0.29	0.00192479	Cycling_P	RHNO1
1.01717e-07	1.07534	0.9	0.744	0.00195795	Cycling_P	STRA13
1.03689e-07	0.932424	0.9	0.538	0.00199591	Cycling_P	SAE1
1.09847e-07	0.919312	0.733	0.306	0.00211444	Cycling_P	RCCD1
1.17564e-07	0.614122	0.267	0.043	0.00226298	Cycling_P	C2orf44
1.20464e-07	0.648468	0.967	0.581	0.00231881	Cycling_P	TMEM54
1.30119e-07	0.523138	0.467	0.115	0.00250467	Cycling_P	SUV39H2
1.32031e-07	0.664552	0.433	0.103	0.00254146	Cycling_P	CEP112
1.3361e-07	0.9083	0.3	0.055	0.00257185	Cycling_P	CTB-193M12.5
1.3572e-07	0.521878	1	0.972	0.00261248	Cycling_P	SRSF3
1.44742e-07	0.621901	0.533	0.158	0.00278614	Cycling_P	NEMP1
1.49368e-07	0.929929	0.967	0.705	0.00287518	Cycling_P	RANBP1
1.59104e-07	0.785553	0.633	0.222	0.00306259	Cycling_P	OAS3
1.63624e-07	0.862268	0.633	0.234	0.0031496	Cycling_P	SPATA33
1.89828e-07	0.693194	0.967	0.829	0.00365399	Cycling_P	LDHA
1.90713e-07	0.669002	0.967	0.645	0.00367104	Cycling_P	MZT2A
1.91438e-07	0.412657	1	0.995	0.00368498	Cycling_P	HNRNPA1
1.94803e-07	0.972913	0.733	0.327	0.00374976	Cycling_P	LYAR
1.98956e-07	0.925044	0.467	0.126	0.0038297	Cycling_P	UHRF1
2.15069e-07	1.25314	0.433	0.123	0.00413987	Cycling_P	CENPH
2.27798e-07	0.786195	0.967	0.679	0.00438489	Cycling_P	COMMD4
2.34488e-07	0.345297	0.3	0.053	0.00451367	Cycling_P	KB-1208A12.3
2.46053e-07	0.543472	0.967	0.954	0.00473628	Cycling_P	EIF2S2
2.46151e-07	0.613551	1	0.792	0.00473816	Cycling_P	EMP2
2.51713e-07	0.793637	0.867	0.499	0.00484522	Cycling_P	EXOSC6
2.59224e-07	0.287573	0.333	0.064	0.0049898	Cycling_P	INO80B
2.59775e-07	1.06613	0.5	0.162	0.00500041	Cycling_P	MXD3
2.65942e-07	0.575159	0.9	0.385	0.00511911	Cycling_P	CORO2A
2.82684e-07	0.612115	0.833	0.368	0.00544138	Cycling_P	PAK1IP1
3.35423e-07	0.633777	1	0.734	0.00645655	Cycling_P	PSMD14
3.36179e-07	0.723117	0.933	0.863	0.00647111	Cycling_P	SNRPF
3.42221e-07	0.666159	0.9	0.51	0.00658741	Cycling_P	ALYREF
3.5896e-07	0.638005	0.767	0.321	0.00690961	Cycling_P	ACTL6A
3.60143e-07	0.796309	0.9	0.538	0.0069324	Cycling_P	SYK
3.96043e-07	0.91387	0.633	0.233	0.00762344	Cycling_P	MCM8
4.02554e-07	0.618314	0.933	0.579	0.00774877	Cycling_P	CSE1L
4.03124e-07	0.548588	1	0.996	0.00775973	Cycling_P	HSP90AA1
4.03329e-07	0.581725	0.333	0.067	0.00776368	Cycling_P	CCNE2
4.20596e-07	0.876287	0.967	0.812	0.00809606	Cycling_P	HMGA1
4.28502e-07	0.677639	0.967	0.84	0.00824823	Cycling_P	PSME2
4.34331e-07	0.443286	1	0.991	0.00836044	Cycling_P	TSPO
4.38708e-07	0.661246	0.467	0.126	0.0084447	Cycling_P	RTTN
4.45289e-07	0.757499	0.333	0.071	0.00857137	Cycling_P	MIR4435-2HG
4.46345e-07	0.617412	0.933	0.524	0.00859169	Cycling_P	CKMT1A
5.02392e-07	0.80869	0.9	0.487	0.00967054	Cycling_P	GPATCH4
5.07243e-07	0.733468	0.9	0.52	0.00976392	Cycling_P	IRAK1
5.1006e-07	0.781325	0.867	0.46	0.00981814	Cycling_P	NOP16
5.11732e-07	0.447726	0.967	0.51	0.00985033	Cycling_P	CPSF2
5.18703e-07	1.03701	0.7	0.302	0.00998451	Cycling_P	CCDC18
8.89653e-16	0.740037	1	1	1.71249e-11	Pre_Neck	MUC5AC
2.61934e-14	1.118	0.838	0.56	5.04196e-10	Pre_Neck	CFAP46
5.17941e-13	0.69082	1	0.981	9.96985e-09	Pre_Neck	DPCR1
8.64014e-13	1.12087	0.779	0.444	1.66314e-08	Pre_Neck	MUC5B
1.43811e-12	0.655241	0.985	0.964	2.76822e-08	Pre_Neck	ZFP36L2
1.82201e-12	1.19218	0.809	0.478	3.50718e-08	Pre_Neck	GAST
4.41541e-10	0.758556	0.941	0.806	8.49922e-06	Pre_Neck	IL33
4.76762e-10	0.821875	0.882	0.743	9.17719e-06	Pre_Neck	TM4SF1
1.72113e-09	0.411729	1	1	3.31299e-05	Pre_Neck	TFF2
2.09122e-09	0.278773	1	1	4.02539e-05	Pre_Neck	RPS29
2.65516e-09	1.11771	0.662	0.398	5.11092e-05	Pre_Neck	PROM1
1.37215e-08	0.779576	0.824	0.541	0.000264125	Pre_Neck	PDGFA
3.30024e-08	0.59463	0.912	0.785	0.000635263	Pre_Neck	PER1
8.27042e-08	0.753102	0.676	0.392	0.00159197	Pre_Neck	RP11-285F7.2
1.11024e-07	0.486339	1	0.954	0.0021371	Pre_Neck	ADH1C
1.2888e-07	0.595154	1	1	0.0024808	Pre_Neck	MT-ND3
2.1003e-07	0.461691	1	0.966	0.00404286	Pre_Neck	HMGCS2
2.19147e-07	0.782464	0.632	0.371	0.00421836	Pre_Neck	IL18
2.89657e-07	0.576897	0.338	0.11	0.00557561	Pre_Neck	ANTXR1
4.3179e-07	0.366185	1	0.998	0.00831152	Pre_Neck	MT1E
1.71127e-64	2.33112	1	0.982	3.29402e-60	Neck	MUC6
3.579e-50	1.69646	0.962	0.551	6.88923e-46	Neck	PTPRZ1
1.21282e-49	1.60315	0.987	0.753	2.33455e-45	Neck	FUT9
4.11147e-47	2.34283	0.704	0.154	7.91417e-43	Neck	VIM
2.28191e-43	1.56193	0.943	0.541	4.39245e-39	Neck	PCDH9
5.49649e-42	0.947342	1	1	1.05802e-37	Neck	LIPF
2.48464e-41	1.46824	0.931	0.689	4.78269e-37	Neck	FMOD
1.27945e-33	0.829477	0.987	0.935	2.46282e-29	Neck	CLU
3.95807e-32	1.27068	0.969	0.929	7.61889e-28	Neck	NFKBIZ
4.02103e-32	0.580212	0.994	0.954	7.74008e-28	Neck	PGA3
4.66724e-30	1.77929	0.893	0.756	8.98397e-26	Neck	AP2A2
6.28405e-30	1.52058	0.711	0.295	1.20962e-25	Neck	AQP5
8.09629e-30	1.18761	0.994	0.963	1.55846e-25	Neck	FOSB
1.37862e-29	0.595038	1	1	2.65371e-25	Neck	PGC
8.51489e-29	1.66291	0.597	0.18	1.63903e-24	Neck	DZIP1L
9.32362e-29	0.98754	0.987	0.961	1.7947e-24	Neck	BTG2
3.26645e-28	1.39716	0.818	0.482	6.28759e-24	Neck	C2CD4B
4.2259e-28	0.78101	0.981	0.965	8.13444e-24	Neck	HMGCS2
1.05342e-27	0.675627	0.956	0.756	2.02773e-23	Neck	PGA4
1.10347e-27	0.611328	1	0.975	2.12407e-23	Neck	SLC12A2
3.65829e-27	0.756817	0.994	0.975	7.04184e-23	Neck	TOB1
1.6413e-26	1.68577	0.384	0.051	3.15933e-22	Neck	ANXA8L1
2.48043e-26	1.35358	0.503	0.111	4.77458e-22	Neck	AFF3
3.02049e-26	0.907495	0.956	0.774	5.81414e-22	Neck	ERGIC1
7.52418e-26	1.3073	0.761	0.357	1.44833e-21	Neck	SPDEF
9.08699e-26	0.791981	0.975	0.853	1.74915e-21	Neck	ANXA5
2.00604e-25	0.906506	0.981	0.91	3.86142e-21	Neck	LINC00261
1.33693e-24	0.841995	0.981	0.975	2.57345e-20	Neck	DUSP1
1.55039e-24	0.719658	0.975	0.926	2.98436e-20	Neck	IRF2BP2
1.56428e-24	1.15654	0.874	0.7	3.01107e-20	Neck	C1GALT1
2.23271e-24	0.713055	0.987	0.896	4.29774e-20	Neck	PIK3C2G
2.61132e-24	1.6393	0.642	0.274	5.02653e-20	Neck	ETV5
3.47126e-23	0.856036	0.962	0.846	6.68183e-19	Neck	XYLT2
5.41146e-23	0.872595	1	0.991	1.04165e-18	Neck	JUNB
9.18277e-23	1.30444	0.774	0.498	1.76759e-18	Neck	HSD17B11
1.2222e-22	1.03049	0.836	0.509	2.35262e-18	Neck	C16orf89
1.55678e-22	1.40078	0.447	0.104	2.99665e-18	Neck	COLEC12
2.79995e-22	0.814989	0.899	0.654	5.38962e-18	Neck	FBP2
3.07349e-22	0.604065	0.994	0.959	5.91617e-18	Neck	PABPC4
3.1493e-22	0.708254	0.95	0.901	6.06208e-18	Neck	NFIB
4.82507e-22	0.571105	1	0.979	9.28779e-18	Neck	METTL7A
1.264e-21	0.767733	0.981	0.901	2.43307e-17	Neck	PNRC1
1.44446e-21	0.904199	0.994	0.977	2.78043e-17	Neck	EGR1
1.49725e-21	1.70149	0.66	0.336	2.88206e-17	Neck	PLEKHG2
1.71897e-21	1.35001	0.874	0.726	3.30885e-17	Neck	MAFF
1.75643e-21	0.909	0.874	0.643	3.38096e-17	Neck	PTPRJ
2.0756e-21	0.889392	0.956	0.783	3.99532e-17	Neck	SLC4A4
2.42636e-21	1.02388	0.881	0.604	4.6705e-17	Neck	ITIH5
2.46586e-21	0.821038	0.987	0.963	4.74653e-17	Neck	CCNL1
3.0058e-21	0.530727	0.981	0.986	5.78586e-17	Neck	TTC3
3.06915e-21	0.348744	1	1	5.90781e-17	Neck	RPL34
3.82283e-21	0.481973	1	0.984	7.35856e-17	Neck	ADAM28
4.00458e-21	0.73532	1	0.984	7.70841e-17	Neck	ZFP36
4.11525e-21	1.40788	0.509	0.157	7.92144e-17	Neck	KIAA1683
5.3932e-21	1.58402	0.616	0.265	1.03814e-16	Neck	LTF
5.42314e-21	1.20306	0.711	0.362	1.0439e-16	Neck	FYN
6.44751e-21	0.859963	0.899	0.565	1.24108e-16	Neck	CHRM3
8.8573e-21	0.34006	1	1	1.70494e-16	Neck	EEF1A1
9.43872e-21	0.72382	0.962	0.917	1.81686e-16	Neck	GALNT3
1.22491e-20	0.868162	0.969	0.959	2.35784e-16	Neck	IER2
1.50605e-20	1.22787	0.553	0.196	2.89899e-16	Neck	CREB3L4
1.75104e-20	1.58855	0.686	0.343	3.37058e-16	Neck	CDKN1C
1.97624e-20	1.03774	0.78	0.482	3.80407e-16	Neck	ST3GAL6
2.172e-20	0.714094	0.987	0.924	4.18088e-16	Neck	JUND
2.99794e-20	0.627459	1	1	5.77073e-16	Neck	FOS
3.20291e-20	0.772901	0.931	0.659	6.16528e-16	Neck	HOMER2
3.40534e-20	0.60849	0.893	0.631	6.55493e-16	Neck	PDIA2
3.83745e-20	0.851802	0.987	1	7.3867e-16	Neck	JUN
1.13933e-19	1.37305	0.742	0.431	2.1931e-15	Neck	MYLIP
1.15343e-19	1.08071	0.799	0.571	2.22025e-15	Neck	DNAJC22
1.22021e-19	0.519747	0.994	0.979	2.34879e-15	Neck	GOLGB1
1.60751e-19	1.22911	0.767	0.488	3.09429e-15	Neck	THSD4
1.70478e-19	1.05789	0.868	0.77	3.28153e-15	Neck	FNDC3B
1.75747e-19	0.778803	0.969	0.82	3.38296e-15	Neck	KIAA0319L
2.7756e-19	0.665832	0.987	0.933	5.34275e-15	Neck	ERBB3
5.07341e-19	0.776849	1	0.975	9.76581e-15	Neck	SRSF7
6.83082e-19	0.348125	1	1	1.31486e-14	Neck	RPL3
7.37034e-19	0.666595	0.925	0.871	1.41872e-14	Neck	GLTSCR2
9.52446e-19	0.463624	0.994	0.993	1.83336e-14	Neck	EEF2
1.0933e-18	0.36726	0.994	1	2.10449e-14	Neck	RPL10
1.11755e-18	1.18179	0.629	0.283	2.15117e-14	Neck	SBSPON
1.47759e-18	1.12112	0.774	0.486	2.84421e-14	Neck	SNTB1
2.13214e-18	0.941992	0.899	0.818	4.10416e-14	Neck	CEBPD
2.37647e-18	0.844355	0.956	0.864	4.57447e-14	Neck	KCNQ1OT1
2.46007e-18	0.819391	0.899	0.698	4.73538e-14	Neck	ARHGAP24
2.74469e-18	1.42657	0.585	0.265	5.28325e-14	Neck	TANC2
3.26412e-18	1.77184	0.415	0.12	6.28311e-14	Neck	STC1
3.68069e-18	1.1147	0.503	0.187	7.08496e-14	Neck	STK32B
4.39332e-18	1.01141	0.283	0.039	8.45671e-14	Neck	CA1
5.1545e-18	0.679823	0.943	0.836	9.9219e-14	Neck	NPDC1
6.60085e-18	0.85573	0.887	0.698	1.2706e-13	Neck	PVRL3
6.7765e-18	0.655112	0.969	0.915	1.30441e-13	Neck	ENAH
1.05092e-17	0.536261	0.987	0.965	2.02292e-13	Neck	CIRBP
1.80095e-17	0.831053	0.912	0.804	3.46664e-13	Neck	PPP1R15A
1.9792e-17	1.46413	0.434	0.141	3.80976e-13	Neck	CAMK2N1
1.99649e-17	0.326873	1	0.998	3.84303e-13	Neck	CST3
2.5388e-17	0.697409	0.943	0.862	4.88693e-13	Neck	SLC25A36
3.67052e-17	0.662548	0.943	0.813	7.06539e-13	Neck	ARFGEF3
4.65562e-17	0.614239	0.962	0.887	8.96161e-13	Neck	USP53
4.79019e-17	0.353789	1	1	9.22064e-13	Neck	RPS4X
4.98221e-17	1.04442	0.83	0.629	9.59026e-13	Neck	PLCB4
5.19176e-17	0.403555	1	0.991	9.99361e-13	Neck	DDX5
5.69288e-17	0.541073	0.981	0.954	1.09582e-12	Neck	MAGI1
5.98827e-17	1.34874	0.673	0.408	1.15268e-12	Neck	RP11-12G12.7
7.24686e-17	1.23814	0.635	0.316	1.39495e-12	Neck	HIF3A
9.23922e-17	0.994596	0.792	0.588	1.77846e-12	Neck	CEP85L
1.06643e-16	0.609781	0.962	0.924	2.05277e-12	Neck	SEC31A
1.60452e-16	0.791796	0.83	0.562	3.08854e-12	Neck	DUOX1
1.89838e-16	0.323454	0.994	0.998	3.65419e-12	Neck	RPS20
1.93029e-16	0.979986	0.849	0.601	3.71562e-12	Neck	ENC1
1.98037e-16	1.0905	0.516	0.217	3.81202e-12	Neck	SLC38A11
2.43644e-16	0.995309	0.786	0.546	4.68991e-12	Neck	FAM189A2
2.9002e-16	0.781898	0.912	0.832	5.5826e-12	Neck	ELL2
3.13901e-16	1.12104	0.585	0.272	6.04228e-12	Neck	TNFAIP8
3.26067e-16	0.943258	0.572	0.233	6.27646e-12	Neck	TTC6
3.55363e-16	0.544487	0.981	0.926	6.84038e-12	Neck	FOXP1
6.44385e-16	0.409312	1	0.998	1.24038e-11	Neck	RPS9
6.84197e-16	1.05358	0.553	0.242	1.31701e-11	Neck	IL1R1
6.95424e-16	0.895887	0.629	0.306	1.33862e-11	Neck	DRAM1
7.20745e-16	0.60999	0.956	0.899	1.38736e-11	Neck	CDC42BPA
7.43344e-16	1.4688	0.314	0.071	1.43086e-11	Neck	GLIS3
7.92584e-16	0.825933	0.849	0.647	1.52565e-11	Neck	IGF2BP2
8.82569e-16	0.683359	0.925	0.841	1.69886e-11	Neck	RALGAPA2
8.86277e-16	0.300916	1	1	1.706e-11	Neck	GNB2L1
1.10227e-15	0.876877	0.78	0.509	2.12176e-11	Neck	CYBRD1
1.14559e-15	0.892931	0.887	0.684	2.20516e-11	Neck	GOLGA8B
1.23288e-15	0.544683	0.994	0.972	2.37318e-11	Neck	NR2F2
1.52244e-15	0.360655	1	1	2.93055e-11	Neck	RPL13
1.52383e-15	0.906358	0.711	0.406	2.93323e-11	Neck	SLC9A7
1.59856e-15	0.517274	0.956	0.949	3.07706e-11	Neck	GCC2
2.25367e-15	0.660794	0.981	0.903	4.3381e-11	Neck	NBEAL1
3.15161e-15	0.363683	1	0.998	6.06653e-11	Neck	RPL12
3.23081e-15	0.974169	0.805	0.592	6.21899e-11	Neck	GOLGA8A
3.27649e-15	1.4535	0.352	0.094	6.30692e-11	Neck	RP11-779O18.1
4.14457e-15	0.997489	0.887	0.786	7.97789e-11	Neck	ATF3
4.69952e-15	0.280908	1	1	9.04611e-11	Neck	RPL13A
5.19956e-15	0.306999	1	1	1.00086e-10	Neck	RPL11
5.87124e-15	0.918903	0.698	0.445	1.13016e-10	Neck	FAM46C
8.68845e-15	1.00788	0.327	0.083	1.67244e-10	Neck	RP11-469H8.6
9.35517e-15	0.521336	0.987	0.94	1.80078e-10	Neck	KIAA1324
1.02625e-14	0.438416	1	0.986	1.97542e-10	Neck	PIGR
1.21854e-14	0.474836	0.994	0.972	2.34556e-10	Neck	SYNE2
1.23803e-14	0.515905	0.969	0.945	2.38308e-10	Neck	CCDC186
1.43485e-14	0.303498	1	1	2.76195e-10	Neck	RPL5
1.60962e-14	1.0068	0.541	0.237	3.09836e-10	Neck	FAM65B
1.70061e-14	0.874968	0.704	0.445	3.2735e-10	Neck	NPIPB15
1.79834e-14	0.578425	0.975	0.952	3.46163e-10	Neck	ZFAND5
1.80503e-14	1.07295	0.792	0.636	3.47451e-10	Neck	DDX3Y
2.5982e-14	0.705695	0.912	0.705	5.00127e-10	Neck	NFIX
3.11003e-14	0.267754	0.994	1	5.9865e-10	Neck	RPL15
3.12663e-14	1.12824	0.509	0.233	6.01844e-10	Neck	EFEMP1
3.32603e-14	1.17451	0.73	0.523	6.40228e-10	Neck	FAM118A
4.96881e-14	0.791791	0.755	0.546	9.56445e-10	Neck	YAP1
5.14489e-14	1.2163	0.308	0.076	9.90339e-10	Neck	ADCY2
5.81079e-14	1.1058	0.755	0.537	1.11852e-09	Neck	NR4A2
6.53254e-14	1.52501	0.509	0.237	1.25745e-09	Neck	SEMA4A
6.54272e-14	0.923176	0.459	0.18	1.25941e-09	Neck	GPER1
6.70191e-14	0.427012	0.994	0.977	1.29005e-09	Neck	SEC62
9.01389e-14	0.420291	1	0.988	1.73508e-09	Neck	SRRM2
1.09832e-13	0.874084	0.767	0.525	2.11415e-09	Neck	ROR1
1.24036e-13	0.321542	1	1	2.38758e-09	Neck	RPLP0
1.47893e-13	0.602951	0.943	0.818	2.8468e-09	Neck	TMEM97
1.8616e-13	0.493491	0.981	0.968	3.5834e-09	Neck	PNISR
1.89693e-13	0.624854	0.962	0.931	3.6514e-09	Neck	TSC22D1
1.96873e-13	0.666996	0.987	0.954	3.78961e-09	Neck	RHOB
1.98757e-13	0.697912	0.887	0.767	3.82588e-09	Neck	PER1
2.20619e-13	0.43445	0.975	0.968	4.2467e-09	Neck	SRSF11
2.26178e-13	0.969026	0.358	0.108	4.3537e-09	Neck	PKHD1
2.79114e-13	0.547246	0.956	0.908	5.37266e-09	Neck	PAPSS1
2.96492e-13	0.925333	0.667	0.401	5.70717e-09	Neck	POU2AF1
3.43571e-13	0.896753	0.66	0.362	6.61339e-09	Neck	SLC16A10
3.56306e-13	0.484294	0.994	0.977	6.85853e-09	Neck	BTG1
3.89136e-13	0.472242	0.994	0.982	7.49049e-09	Neck	HNRNPH1
6.28165e-13	0.467587	0.981	0.94	1.20916e-08	Neck	NEDD4L
7.45735e-13	0.685071	0.887	0.631	1.43546e-08	Neck	CGNL1
7.67922e-13	0.672038	0.943	0.832	1.47817e-08	Neck	APP
7.98919e-13	0.262663	1	1	1.53784e-08	Neck	RPLP1
8.83359e-13	1.12394	0.428	0.173	1.70038e-08	Neck	NT5E
8.98165e-13	0.875168	0.503	0.233	1.72888e-08	Neck	RASD1
1.00795e-12	0.278599	1	1	1.9402e-08	Neck	RPS8
1.04527e-12	0.653748	0.925	0.802	2.01205e-08	Neck	NFIA
1.08243e-12	0.552155	0.987	0.935	2.08356e-08	Neck	SLC38A2
1.15261e-12	1.04823	0.358	0.12	2.21866e-08	Neck	A4GNT
1.2533e-12	0.616577	0.969	0.876	2.41247e-08	Neck	SLC35A3
1.44118e-12	0.803074	0.503	0.21	2.77413e-08	Neck	FRMD4A
1.55039e-12	0.420221	0.887	0.742	2.98435e-08	Neck	AZGP1
1.66955e-12	0.387654	0.994	0.988	3.21372e-08	Neck	HDLBP
2.30778e-12	0.702412	0.95	0.853	4.44224e-08	Neck	GALNT12
3.13665e-12	0.596086	0.906	0.783	6.03774e-08	Neck	SOX9
3.40281e-12	0.782381	0.862	0.753	6.55007e-08	Neck	CREB3L1
3.76251e-12	1.14257	0.289	0.078	7.24245e-08	Neck	RP11-531A24.5
3.86843e-12	0.484095	0.962	0.915	7.44634e-08	Neck	GALNT7
3.9145e-12	0.793808	0.792	0.551	7.53503e-08	Neck	ZBTB4
3.93086e-12	0.619183	0.893	0.753	7.56651e-08	Neck	CTDSPL
4.0976e-12	0.95256	0.616	0.382	7.88746e-08	Neck	IRF8
4.22627e-12	0.792072	0.755	0.507	8.13515e-08	Neck	PDGFA
4.40204e-12	0.487096	0.987	0.94	8.47349e-08	Neck	CXADR
4.77102e-12	0.879195	0.377	0.134	9.18373e-08	Neck	CAV2
6.06335e-12	1.00051	0.528	0.263	1.16713e-07	Neck	FBXL13
6.656e-12	0.53512	0.937	0.906	1.28121e-07	Neck	CD81
7.33139e-12	0.273875	0.981	0.991	1.41122e-07	Neck	RPL6
7.41819e-12	0.743779	0.849	0.659	1.42793e-07	Neck	FARP1
8.24396e-12	0.659617	0.906	0.841	1.58688e-07	Neck	BOD1L1
8.78781e-12	0.361439	0.975	0.988	1.69157e-07	Neck	DDX17
1.04848e-11	0.513843	0.981	0.945	2.01823e-07	Neck	GFPT1
1.18601e-11	0.537622	0.956	0.949	2.28296e-07	Neck	KMT2C
1.2395e-11	1.00551	0.648	0.396	2.38591e-07	Neck	SATB1
1.92794e-11	0.504491	0.962	0.931	3.71109e-07	Neck	BPTF
1.94147e-11	0.258828	0.994	0.998	3.73714e-07	Neck	RPS3A
2.0118e-11	0.463373	0.962	0.922	3.87251e-07	Neck	KMT2E
2.11495e-11	0.587334	0.918	0.786	4.07107e-07	Neck	IL33
2.72227e-11	0.560203	0.987	0.984	5.24009e-07	Neck	ELF3
2.78647e-11	0.891904	0.83	0.753	5.36368e-07	Neck	SRSF8
2.8478e-11	0.904392	0.346	0.12	5.48173e-07	Neck	S1PR3
2.9683e-11	0.299431	1	1	5.71368e-07	Neck	UBC
2.9902e-11	0.800917	0.774	0.647	5.75583e-07	Neck	FAM221A
3.20291e-11	0.782605	0.723	0.512	6.16529e-07	Neck	RHOBTB1
3.55449e-11	0.476339	0.969	0.889	6.84204e-07	Neck	RERE
3.56261e-11	1.62761	0.327	0.113	6.85767e-07	Neck	ADAMTS1
4.15046e-11	1.06781	0.692	0.505	7.98922e-07	Neck	IRS2
4.1731e-11	0.819339	0.931	0.862	8.0328e-07	Neck	PDK4
4.2882e-11	0.578419	0.881	0.735	8.25436e-07	Neck	SEZ6L2
4.35989e-11	0.813873	0.654	0.433	8.39235e-07	Neck	CCDC64B
4.75588e-11	0.946716	0.679	0.449	9.15459e-07	Neck	DCBLD2
5.00829e-11	0.785925	0.792	0.687	9.64045e-07	Neck	PLIN5
5.01495e-11	0.306146	0.994	1	9.65327e-07	Neck	RPL10A
5.03633e-11	0.843628	0.616	0.359	9.69444e-07	Neck	GNAI1
5.09156e-11	1.10551	0.44	0.198	9.80074e-07	Neck	PLK2
6.20112e-11	0.618145	0.912	0.827	1.19365e-06	Neck	CRACR2B
6.61783e-11	0.922598	0.73	0.59	1.27387e-06	Neck	SPIDR
7.79568e-11	0.74275	0.597	0.364	1.50059e-06	Neck	GTF2IRD2
9.54202e-11	0.805346	0.547	0.288	1.83674e-06	Neck	ZNF608
1.00017e-10	0.799499	0.799	0.608	1.92524e-06	Neck	TMEM2
1.02367e-10	0.863046	0.553	0.311	1.97047e-06	Neck	CCDC149
1.05597e-10	1.11962	0.698	0.523	2.03264e-06	Neck	SLC26A6
1.09265e-10	0.787114	0.73	0.491	2.10324e-06	Neck	LAMA2
1.35213e-10	0.439246	0.981	0.977	2.60272e-06	Neck	EPN1
1.38148e-10	0.33453	0.994	0.982	2.65922e-06	Neck	MECOM
1.38585e-10	0.916092	0.585	0.355	2.66762e-06	Neck	ZNF618
1.41207e-10	1.09913	0.566	0.343	2.71809e-06	Neck	SPRY1
1.42451e-10	0.577315	0.849	0.712	2.74205e-06	Neck	H6PD
1.50551e-10	0.913429	0.66	0.472	2.89796e-06	Neck	ARHGEF10
1.77024e-10	0.49407	0.887	0.82	3.40754e-06	Neck	NUCB2
1.85421e-10	0.854479	0.73	0.535	3.56917e-06	Neck	GIGYF1
2.0411e-10	1.06989	0.283	0.088	3.92891e-06	Neck	ETV1
2.17974e-10	0.3282	0.994	0.995	4.19578e-06	Neck	CD24
2.56029e-10	0.917681	0.478	0.249	4.9283e-06	Neck	B3GAT1
2.84514e-10	0.260728	0.994	1	5.47661e-06	Neck	RPL23
3.12914e-10	0.689872	0.862	0.781	6.02327e-06	Neck	TRIM56
3.13112e-10	0.386746	0.987	0.975	6.02709e-06	Neck	SFPQ
3.36676e-10	1.2734	0.541	0.311	6.48068e-06	Neck	POLG2
3.76024e-10	0.643906	0.918	0.82	7.2381e-06	Neck	GADD45B
3.8055e-10	0.420277	0.987	0.945	7.32521e-06	Neck	GPRC5C
4.02313e-10	0.529645	0.881	0.758	7.74413e-06	Neck	FOXA1
4.12026e-10	0.699949	0.811	0.742	7.9311e-06	Neck	COLCA1
4.52229e-10	0.530962	0.906	0.862	8.70496e-06	Neck	ZNF292
4.62754e-10	0.288711	0.994	0.993	8.90756e-06	Neck	GOLGA4
4.75718e-10	0.31433	0.994	0.995	9.1571e-06	Neck	RBM39
5.36828e-10	1.18337	0.371	0.157	1.03334e-05	Neck	LRRC75B
5.40274e-10	0.934438	0.597	0.382	1.03997e-05	Neck	ZBED3
6.09354e-10	0.548052	0.931	0.825	1.17295e-05	Neck	PRKCI
6.11958e-10	0.84768	0.27	0.081	1.17796e-05	Neck	ITGA1
6.19335e-10	0.516838	0.937	0.922	1.19216e-05	Neck	SCARB2
6.79535e-10	0.826605	0.736	0.569	1.30804e-05	Neck	C1orf132
7.23322e-10	0.305604	1	0.995	1.39232e-05	Neck	TM9SF3
7.76888e-10	0.576461	0.862	0.765	1.49543e-05	Neck	IGF1R
7.86681e-10	0.972414	0.27	0.085	1.51428e-05	Neck	VASN
7.90009e-10	0.836122	0.447	0.207	1.52069e-05	Neck	PWAR6
8.05771e-10	0.589635	0.899	0.735	1.55103e-05	Neck	NTN4
8.07661e-10	0.983304	0.522	0.3	1.55467e-05	Neck	NOL3
8.29218e-10	1.06437	0.421	0.207	1.59616e-05	Neck	TSPYL2
8.68567e-10	0.967124	0.396	0.173	1.6719e-05	Neck	BMP7
9.42942e-10	1.0171	0.465	0.251	1.81507e-05	Neck	NRARP
9.56951e-10	0.977316	0.535	0.327	1.84203e-05	Neck	ZNF69
1.04989e-09	0.739875	0.428	0.196	2.02093e-05	Neck	SOGA1
1.09402e-09	0.619965	0.786	0.638	2.10588e-05	Neck	ERN2
1.12136e-09	0.472098	0.943	0.889	2.15851e-05	Neck	TSPAN13
1.18637e-09	0.85271	0.711	0.588	2.28365e-05	Neck	CEBPB
1.31727e-09	0.53179	0.881	0.859	2.53561e-05	Neck	FUS
1.40371e-09	0.791872	0.629	0.429	2.70201e-05	Neck	CELSR1
1.53183e-09	0.648003	0.799	0.735	2.94861e-05	Neck	GSE1
1.64979e-09	0.563027	0.893	0.836	3.17567e-05	Neck	TRA2A
1.65634e-09	0.875358	0.667	0.463	3.1883e-05	Neck	CNKSR3
2.17238e-09	0.860608	0.371	0.164	4.18162e-05	Neck	TNFRSF10D
2.69446e-09	0.809378	0.296	0.104	5.18657e-05	Neck	PLEKHG4B
2.88503e-09	0.530179	0.843	0.682	5.5534e-05	Neck	RGMB
2.95091e-09	0.348879	0.975	0.963	5.68021e-05	Neck	PDXDC1
2.96268e-09	0.271379	0.994	0.991	5.70286e-05	Neck	AKAP9
2.99396e-09	0.827552	0.73	0.565	5.76307e-05	Neck	FRY
3.20715e-09	0.735623	0.736	0.583	6.17344e-05	Neck	NEO1
3.45585e-09	0.5378	0.887	0.767	6.65217e-05	Neck	TSC22D3
3.66754e-09	0.536224	0.931	0.896	7.05964e-05	Neck	NKTR
3.70571e-09	0.413011	0.95	0.878	7.13311e-05	Neck	MARCKSL1
3.71829e-09	1.24547	0.428	0.226	7.15734e-05	Neck	NR4A1
3.90462e-09	0.571389	0.862	0.724	7.51601e-05	Neck	PTPRN2
4.45042e-09	1.78713	0.333	0.143	8.56661e-05	Neck	C6orf58
4.49665e-09	0.991703	0.547	0.327	8.65561e-05	Neck	RP11-138A9.2
4.67809e-09	0.994072	0.327	0.134	9.00485e-05	Neck	LRRC31
5.04436e-09	0.553507	0.862	0.793	9.70988e-05	Neck	TCEB3
5.15159e-09	0.52616	0.862	0.707	9.9163e-05	Neck	SORBS2
5.49099e-09	0.537004	0.912	0.839	0.000105696	Neck	EBLN3
5.61206e-09	0.809579	0.736	0.59	0.000108027	Neck	IRX2
5.89343e-09	0.849529	0.352	0.152	0.000113443	Neck	AQP3
6.14115e-09	0.512532	0.881	0.818	0.000118211	Neck	EEF1D
7.44344e-09	1.04568	0.547	0.346	0.000143279	Neck	HEXIM1
7.96411e-09	0.824098	0.572	0.369	0.000153301	Neck	HDAC5
8.02041e-09	0.734021	0.679	0.523	0.000154385	Neck	AGRN
8.04738e-09	0.611591	0.969	0.956	0.000154904	Neck	DDX3X
8.06148e-09	0.9229	0.774	0.691	0.000155175	Neck	SOCS3
8.43627e-09	0.600126	0.528	0.295	0.00016239	Neck	NUPR1
8.63967e-09	0.373088	0.969	0.965	0.000166305	Neck	ZKSCAN1
8.65959e-09	0.49735	0.836	0.687	0.000166688	Neck	KLF10
8.92461e-09	0.509156	0.912	0.85	0.00017179	Neck	SEL1L3
1.34091e-08	0.574423	0.887	0.869	0.000258112	Neck	TMEM98
1.41471e-08	0.655332	0.761	0.691	0.000272318	Neck	TOX3
1.51122e-08	0.374295	0.969	0.961	0.000290896	Neck	LINC00657
1.58499e-08	1.24535	0.365	0.173	0.000305095	Neck	ITGB8
1.76774e-08	0.425432	0.931	0.919	0.000340273	Neck	SSBP3
1.79152e-08	0.852023	0.704	0.578	0.000344849	Neck	NXF1
1.97329e-08	0.609768	0.805	0.631	0.000379838	Neck	TMEM263
2.02973e-08	0.808513	0.39	0.187	0.000390703	Neck	CA13
2.12296e-08	0.762376	0.296	0.113	0.000408649	Neck	ZNF703
2.15351e-08	0.505661	0.918	0.892	0.00041453	Neck	HID1
2.39167e-08	0.518262	0.755	0.535	0.000460373	Neck	COL27A1
2.58374e-08	0.656884	0.748	0.558	0.000497344	Neck	SORBS1
2.61982e-08	1.02889	0.459	0.274	0.000504289	Neck	WDR74
2.70194e-08	0.707168	0.604	0.403	0.000520096	Neck	CTD-3252C9.4
2.74095e-08	0.589938	0.83	0.74	0.000527605	Neck	RNF130
3.2887e-08	0.518896	0.862	0.776	0.000633041	Neck	CLK1
3.34078e-08	0.581621	0.862	0.818	0.000643066	Neck	SNRNP70
3.52632e-08	0.962011	0.308	0.124	0.000678781	Neck	CMB9-22P13.1
3.54409e-08	0.460054	0.931	0.843	0.000682202	Neck	PUM1
3.99367e-08	1.06166	0.755	0.7	0.000768742	Neck	IRF1
3.99994e-08	0.702836	0.491	0.276	0.000769949	Neck	PHGDH
4.12807e-08	0.45644	0.918	0.82	0.000794612	Neck	SYNJ2BP
4.49691e-08	0.915621	0.711	0.604	0.000865609	Neck	TMEM184B
4.62538e-08	1.04779	0.396	0.21	0.000890339	Neck	CYR61
5.19372e-08	1.04663	0.27	0.104	0.00099974	Neck	WNK4
5.49196e-08	0.465101	0.943	0.926	0.00105715	Neck	PTP4A1
5.54736e-08	0.510001	0.868	0.707	0.00106781	Neck	RUNX1
5.69511e-08	1.05855	0.314	0.134	0.00109625	Neck	RNF39
5.77925e-08	1.33585	0.327	0.145	0.00111245	Neck	RN7SL832P
6.32871e-08	0.512387	0.931	0.912	0.00121821	Neck	RSRP1
6.41913e-08	0.558222	0.855	0.742	0.00123562	Neck	GPR160
6.55582e-08	0.541135	0.755	0.576	0.00126193	Neck	PER2
6.61506e-08	0.705209	0.673	0.488	0.00127333	Neck	MTHFR
6.67224e-08	0.812311	0.818	0.772	0.00128434	Neck	IFRD1
6.71919e-08	0.979455	0.365	0.18	0.00129338	Neck	C5
7.0635e-08	0.954161	0.396	0.203	0.00135965	Neck	CHRM3-AS2
7.0795e-08	0.718703	0.27	0.101	0.00136273	Neck	CTD-2555A7.2
7.10084e-08	0.367314	0.962	0.945	0.00136684	Neck	N4BP2L2
7.27538e-08	0.627929	0.849	0.747	0.00140044	Neck	PCF11
7.40503e-08	0.571259	0.811	0.689	0.00142539	Neck	PHC3
7.4123e-08	0.710287	0.478	0.267	0.00142679	Neck	RP11-553L6.5
7.76848e-08	0.440223	0.925	0.903	0.00149535	Neck	SRSF6
7.99289e-08	0.717368	0.748	0.615	0.00153855	Neck	TARBP1
8.17013e-08	0.621677	0.698	0.53	0.00157267	Neck	FAM214A
8.84839e-08	0.737978	0.698	0.558	0.00170323	Neck	ATM
9.23333e-08	0.684421	0.66	0.468	0.00177732	Neck	KIAA1958
9.8427e-08	0.489346	0.925	0.894	0.00189462	Neck	ARID4B
9.96753e-08	0.585492	0.698	0.521	0.00191865	Neck	ARID5B
1.05728e-07	1.03028	0.465	0.283	0.00203516	Neck	PLK3
1.13901e-07	0.537091	0.887	0.79	0.00219249	Neck	TMEM245
1.19203e-07	0.529452	0.855	0.781	0.00229453	Neck	MDM4
1.23769e-07	0.581391	0.692	0.514	0.00238243	Neck	SGSM2
1.28359e-07	0.633183	0.597	0.392	0.00247078	Neck	KITLG
1.29199e-07	0.44121	0.843	0.71	0.00248695	Neck	GAS6
1.31567e-07	0.642531	0.818	0.721	0.00253253	Neck	TOB2
1.33949e-07	0.862546	0.623	0.47	0.00257838	Neck	CSRNP1
1.38531e-07	0.6536	0.792	0.675	0.00266658	Neck	MXD4
1.39988e-07	0.681854	0.969	0.94	0.00269463	Neck	KLF6
1.57881e-07	0.372068	0.969	0.924	0.00303906	Neck	ARHGAP18
1.69261e-07	0.316314	1	0.977	0.0032581	Neck	XBP1
1.84571e-07	0.551473	0.855	0.793	0.0035528	Neck	TTC17
2.03423e-07	1.2062	0.377	0.203	0.00391568	Neck	AC116366.6
2.20857e-07	1.071	0.346	0.173	0.00425127	Neck	BCL6
2.21946e-07	1.04019	0.39	0.207	0.00427224	Neck	CTH
2.37571e-07	0.834664	0.623	0.442	0.00457301	Neck	GSAP
2.38126e-07	0.793676	0.616	0.442	0.00458368	Neck	BEX4
2.66303e-07	0.287552	0.987	0.988	0.00512606	Neck	RRBP1
2.7566e-07	0.614523	0.943	0.903	0.00530618	Neck	ZFP36L1
2.85654e-07	0.902141	0.503	0.329	0.00549856	Neck	OBSL1
3.00589e-07	0.777455	0.579	0.382	0.00578604	Neck	ANKRD50
3.10319e-07	0.838783	0.296	0.127	0.00597332	Neck	RP11-385D13.3
3.48728e-07	1.12529	0.327	0.157	0.00671267	Neck	UBE2S
3.80185e-07	0.691597	0.667	0.555	0.00731817	Neck	AK4
3.89583e-07	0.404055	0.925	0.896	0.00749908	Neck	PDLIM1
4.10043e-07	0.657707	0.786	0.673	0.00789291	Neck	HBEGF
4.21313e-07	0.467593	0.931	0.889	0.00810985	Neck	CFLAR
4.22355e-07	0.623505	0.623	0.447	0.00812991	Neck	ZNF814
4.39685e-07	0.545176	0.277	0.111	0.00846349	Neck	SLC7A5
4.65631e-07	0.668487	0.553	0.364	0.00896293	Neck	SOX2
4.79949e-07	0.76226	0.616	0.468	0.00923853	Neck	PALM3
4.93362e-07	0.542588	0.849	0.846	0.00949672	Neck	HSPA1A
5.03346e-07	0.382037	0.805	0.666	0.0096889	Neck	TTI2
5.06475e-07	0.254395	0.994	0.988	0.00974914	Neck	EEF1B2
1.46047e-38	2.4591	0.775	0.09	2.81125e-34	Chief	PDILT
3.91274e-35	2.1211	0.7	0.076	7.53163e-31	Chief	TSHZ2
5.49469e-32	2.85315	0.95	0.255	1.05767e-27	Chief	NBPF12
1.47529e-30	2.43272	0.95	0.25	2.83978e-26	Chief	LEPR
2.12552e-26	2.34636	0.7	0.123	4.09141e-22	Chief	PLTP
7.78163e-26	2.53695	0.775	0.174	1.49789e-21	Chief	UGT2B15
1.94835e-25	2.44304	1	1	3.75038e-21	Chief	PGA5
1.75741e-24	1.99208	0.925	0.316	3.38284e-20	Chief	NUPR1
1.89646e-24	1.92659	1	0.962	3.6505e-20	Chief	PGA3
1.93876e-24	1.77431	1	0.796	3.73192e-20	Chief	PGA4
3.50465e-24	1.88621	0.825	0.193	6.74609e-20	Chief	FAM129A
2.3963e-23	1.87024	1	0.68	4.61263e-19	Chief	PDIA2
3.99878e-23	1.09882	1	0.991	7.69726e-19	Chief	SSR4
6.20805e-23	1.88308	0.825	0.217	1.19499e-18	Chief	PTP4A3
6.35216e-23	1.958	1	0.765	1.22273e-18	Chief	AZGP1
4.787e-21	1.49181	1	1	9.21449e-17	Chief	PGC
6.69246e-21	2.00832	0.975	0.664	1.28823e-16	Chief	FMO5
9.43899e-21	1.75317	0.425	0.045	1.81691e-16	Chief	SCUBE2
1.69387e-20	1.83335	0.925	0.365	3.26053e-16	Chief	TMED6
9.249e-20	1.46836	1	0.998	1.78034e-15	Chief	MT2A
1.4442e-19	1.54918	1	0.962	2.77994e-15	Chief	MT1X
1.57667e-19	1.66185	0.975	0.718	3.03494e-15	Chief	ERO1B
2.21796e-19	1.22697	1	0.919	4.26935e-15	Chief	DCXR
6.05548e-19	1.46921	1	1	1.16562e-14	Chief	MT1G
6.59236e-19	2.04968	0.65	0.141	1.26896e-14	Chief	HOPX
7.42213e-19	1.47339	0.975	0.906	1.42869e-14	Chief	MT1F
9.48848e-19	1.50502	1	0.826	1.82644e-14	Chief	NUCB2
1.04718e-17	1.77038	0.5	0.083	2.01571e-13	Chief	GNMT
1.72812e-17	1.60345	0.575	0.108	3.32645e-13	Chief	SLC38A5
3.5021e-17	1.08855	1	0.998	6.7412e-13	Chief	MT1E
6.71064e-17	1.27002	1	1	1.29173e-12	Chief	LIPF
6.78849e-17	1.57838	0.75	0.219	1.30672e-12	Chief	GPER1
7.14871e-17	1.48232	1	0.873	1.37606e-12	Chief	MT1M
2.06151e-16	2.045	0.975	0.895	3.9682e-12	Chief	REG1A
9.26241e-16	1.36404	0.875	0.365	1.78292e-11	Chief	RHOBTB3
2.61414e-15	1.25578	0.975	0.57	5.03196e-11	Chief	C16orf89
[truncated: 2,028 more rows]
