# Supplementary material for: Spatially resolved expression landscape and gene-regulatory network of human gastric corpus epithelium
Source: Protein Cell. 2022 Nov 15;14(6):433–47. doi: 10.1093/procel/pwac059 (PMC10319429; doi:10.1093/procel/pwac059)
Supplement: pwac059_suppl_Supplementary_Table_S3 [file pwac059_suppl_supplementary_table_s3.xlsx]

## Sheet: STRT Barcode-RT
STRT scRNA-seq Primer name	Sequence
Barcode-RT primer1	TCAGACGTGTGCTCTTCCGATCTAACGTGATNNNNNNNNttttttttttttttttttttttttt
Barcode-RT primer2	TCAGACGTGTGCTCTTCCGATCTAAACATCGNNNNNNNNttttttttttttttttttttttttt
Barcode-RT primer3	TCAGACGTGTGCTCTTCCGATCTATGCCTAANNNNNNNNttttttttttttttttttttttttt
Barcode-RT primer4	TCAGACGTGTGCTCTTCCGATCTAGTGGTCANNNNNNNNttttttttttttttttttttttttt
Barcode-RT primer5	TCAGACGTGTGCTCTTCCGATCTACCACTGTNNNNNNNNttttttttttttttttttttttttt
Barcode-RT primer6	TCAGACGTGTGCTCTTCCGATCTACATTGGCNNNNNNNNttttttttttttttttttttttttt
Barcode-RT primer7	TCAGACGTGTGCTCTTCCGATCTCAGATCTGNNNNNNNNttttttttttttttttttttttttt
Barcode-RT primer8	TCAGACGTGTGCTCTTCCGATCTCATCAAGTNNNNNNNNttttttttttttttttttttttttt
Barcode-RT primer9	TCAGACGTGTGCTCTTCCGATCTCGCTGATCNNNNNNNNttttttttttttttttttttttttt
Barcode-RT primer10	TCAGACGTGTGCTCTTCCGATCTACAAGCTANNNNNNNNttttttttttttttttttttttttt
Barcode-RT primer11	TCAGACGTGTGCTCTTCCGATCTCTGTAGCCNNNNNNNNttttttttttttttttttttttttt
Barcode-RT primer12	TCAGACGTGTGCTCTTCCGATCTAGTACAAGNNNNNNNNttttttttttttttttttttttttt
Barcode-RT primer13	TCAGACGTGTGCTCTTCCGATCTAACAACCANNNNNNNNttttttttttttttttttttttttt
Barcode-RT primer14	TCAGACGTGTGCTCTTCCGATCTAACCGAGANNNNNNNNttttttttttttttttttttttttt
Barcode-RT primer15	TCAGACGTGTGCTCTTCCGATCTAACGCTTANNNNNNNNttttttttttttttttttttttttt
Barcode-RT primer16	TCAGACGTGTGCTCTTCCGATCTAAGACGGANNNNNNNNttttttttttttttttttttttttt
Barcode-RT primer17	TCAGACGTGTGCTCTTCCGATCTAAGGTACANNNNNNNNttttttttttttttttttttttttt
Barcode-RT primer18	TCAGACGTGTGCTCTTCCGATCTACACAGAANNNNNNNNttttttttttttttttttttttttt
Barcode-RT primer19	TCAGACGTGTGCTCTTCCGATCTACAGCAGANNNNNNNNttttttttttttttttttttttttt
Barcode-RT primer20	TCAGACGTGTGCTCTTCCGATCTACCTCCAANNNNNNNNttttttttttttttttttttttttt
Barcode-RT primer21	TCAGACGTGTGCTCTTCCGATCTACGCTCGANNNNNNNNttttttttttttttttttttttttt
Barcode-RT primer22	TCAGACGTGTGCTCTTCCGATCTACGTATCANNNNNNNNttttttttttttttttttttttttt
Barcode-RT primer23	TCAGACGTGTGCTCTTCCGATCTACTATGCANNNNNNNNttttttttttttttttttttttttt
Barcode-RT primer24	TCAGACGTGTGCTCTTCCGATCTAGAGTCAANNNNNNNNttttttttttttttttttttttttt
Barcode-RT primer25	TCAGACGTGTGCTCTTCCGATCTAGATCGCANNNNNNNNttttttttttttttttttttttttt
Barcode-RT primer26	TCAGACGTGTGCTCTTCCGATCTAGCAGGAANNNNNNNNttttttttttttttttttttttttt
Barcode-RT primer27	TCAGACGTGTGCTCTTCCGATCTAGTCACTANNNNNNNNttttttttttttttttttttttttt
Barcode-RT primer28	TCAGACGTGTGCTCTTCCGATCTATCCTGTANNNNNNNNttttttttttttttttttttttttt
Barcode-RT primer29	TCAGACGTGTGCTCTTCCGATCTATTGAGGANNNNNNNNttttttttttttttttttttttttt
Barcode-RT primer30	TCAGACGTGTGCTCTTCCGATCTCAACCACANNNNNNNNttttttttttttttttttttttttt
Barcode-RT primer31	TCAGACGTGTGCTCTTCCGATCTCAAGACTANNNNNNNNttttttttttttttttttttttttt
Barcode-RT primer32	TCAGACGTGTGCTCTTCCGATCTCAATGGAANNNNNNNNttttttttttttttttttttttttt
Barcode-RT primer33	TCAGACGTGTGCTCTTCCGATCTCACTTCGANNNNNNNNttttttttttttttttttttttttt
Barcode-RT primer34	TCAGACGTGTGCTCTTCCGATCTCAGCGTTANNNNNNNNttttttttttttttttttttttttt
Barcode-RT primer35	TCAGACGTGTGCTCTTCCGATCTCATACCAANNNNNNNNttttttttttttttttttttttttt
Barcode-RT primer36	TCAGACGTGTGCTCTTCCGATCTCCAGTTCANNNNNNNNttttttttttttttttttttttttt
Barcode-RT primer37	TCAGACGTGTGCTCTTCCGATCTCCGAAGTANNNNNNNNttttttttttttttttttttttttt
Barcode-RT primer38	TCAGACGTGTGCTCTTCCGATCTCCGTGAGANNNNNNNNttttttttttttttttttttttttt
Barcode-RT primer39	TCAGACGTGTGCTCTTCCGATCTCCTCCTGANNNNNNNNttttttttttttttttttttttttt
Barcode-RT primer40	TCAGACGTGTGCTCTTCCGATCTCGAACTTANNNNNNNNttttttttttttttttttttttttt
Barcode-RT primer41	TCAGACGTGTGCTCTTCCGATCTCGACTGGANNNNNNNNttttttttttttttttttttttttt
Barcode-RT primer42	TCAGACGTGTGCTCTTCCGATCTCGCATACANNNNNNNNttttttttttttttttttttttttt
Barcode-RT primer43	TCAGACGTGTGCTCTTCCGATCTCTCAATGANNNNNNNNttttttttttttttttttttttttt
Barcode-RT primer44	TCAGACGTGTGCTCTTCCGATCTCTGAGCCANNNNNNNNttttttttttttttttttttttttt
Barcode-RT primer45	TCAGACGTGTGCTCTTCCGATCTCTGGCATANNNNNNNNttttttttttttttttttttttttt
Barcode-RT primer46	TCAGACGTGTGCTCTTCCGATCTGAATCTGANNNNNNNNttttttttttttttttttttttttt
Barcode-RT primer47	TCAGACGTGTGCTCTTCCGATCTGACTAGTANNNNNNNNttttttttttttttttttttttttt
Barcode-RT primer48	TCAGACGTGTGCTCTTCCGATCTGAGCTGAANNNNNNNNttttttttttttttttttttttttt
Barcode-RT primer49	TCAGACGTGTGCTCTTCCGATCTGATAGACANNNNNNNNttttttttttttttttttttttttt
Barcode-RT primer50	TCAGACGTGTGCTCTTCCGATCTGCCACATANNNNNNNNttttttttttttttttttttttttt
Barcode-RT primer51	TCAGACGTGTGCTCTTCCGATCTGCGAGTAANNNNNNNNttttttttttttttttttttttttt
Barcode-RT primer52	TCAGACGTGTGCTCTTCCGATCTGCTAACGANNNNNNNNttttttttttttttttttttttttt
Barcode-RT primer53	TCAGACGTGTGCTCTTCCGATCTGCTCGGTANNNNNNNNttttttttttttttttttttttttt
Barcode-RT primer54	TCAGACGTGTGCTCTTCCGATCTGGAGAACANNNNNNNNttttttttttttttttttttttttt
Barcode-RT primer55	TCAGACGTGTGCTCTTCCGATCTGGTGCGAANNNNNNNNttttttttttttttttttttttttt
Barcode-RT primer56	TCAGACGTGTGCTCTTCCGATCTGTACGCAANNNNNNNNttttttttttttttttttttttttt
Barcode-RT primer57	TCAGACGTGTGCTCTTCCGATCTGTCGTAGANNNNNNNNttttttttttttttttttttttttt
Barcode-RT primer58	TCAGACGTGTGCTCTTCCGATCTGTCTGTCANNNNNNNNttttttttttttttttttttttttt
Barcode-RT primer59	TCAGACGTGTGCTCTTCCGATCTGTGTTCTANNNNNNNNttttttttttttttttttttttttt
Barcode-RT primer60	TCAGACGTGTGCTCTTCCGATCTTAGGATGANNNNNNNNttttttttttttttttttttttttt
Barcode-RT primer61	TCAGACGTGTGCTCTTCCGATCTTATCAGCANNNNNNNNttttttttttttttttttttttttt
Barcode-RT primer62	TCAGACGTGTGCTCTTCCGATCTTCCGTCTANNNNNNNNttttttttttttttttttttttttt
Barcode-RT primer63	TCAGACGTGTGCTCTTCCGATCTTCTTCACANNNNNNNNttttttttttttttttttttttttt
Barcode-RT primer64	TCAGACGTGTGCTCTTCCGATCTTGAAGAGANNNNNNNNttttttttttttttttttttttttt
Barcode-RT primer65	TCAGACGTGTGCTCTTCCGATCTTGGAACAANNNNNNNNttttttttttttttttttttttttt
Barcode-RT primer66	TCAGACGTGTGCTCTTCCGATCTTGGCTTCANNNNNNNNttttttttttttttttttttttttt
Barcode-RT primer67	TCAGACGTGTGCTCTTCCGATCTTGGTGGTANNNNNNNNttttttttttttttttttttttttt
Barcode-RT primer68	TCAGACGTGTGCTCTTCCGATCTTTCACGCANNNNNNNNttttttttttttttttttttttttt
Barcode-RT primer69	TCAGACGTGTGCTCTTCCGATCTAACTCACCNNNNNNNNttttttttttttttttttttttttt
Barcode-RT primer70	TCAGACGTGTGCTCTTCCGATCTAAGAGATCNNNNNNNNttttttttttttttttttttttttt
Barcode-RT primer71	TCAGACGTGTGCTCTTCCGATCTAAGGACACNNNNNNNNttttttttttttttttttttttttt
Barcode-RT primer72	TCAGACGTGTGCTCTTCCGATCTAATCCGTCNNNNNNNNttttttttttttttttttttttttt
Barcode-RT primer73	TCAGACGTGTGCTCTTCCGATCTAATGTTGCNNNNNNNNttttttttttttttttttttttttt
Barcode-RT primer74	TCAGACGTGTGCTCTTCCGATCTACACGACCNNNNNNNNttttttttttttttttttttttttt
Barcode-RT primer75	TCAGACGTGTGCTCTTCCGATCTACAGATTCNNNNNNNNttttttttttttttttttttttttt
Barcode-RT primer76	TCAGACGTGTGCTCTTCCGATCTAGATGTACNNNNNNNNttttttttttttttttttttttttt
Barcode-RT primer77	TCAGACGTGTGCTCTTCCGATCTAGCACCTCNNNNNNNNttttttttttttttttttttttttt
Barcode-RT primer78	TCAGACGTGTGCTCTTCCGATCTAGCCATGCNNNNNNNNttttttttttttttttttttttttt
Barcode-RT primer79	TCAGACGTGTGCTCTTCCGATCTAGGCTAACNNNNNNNNttttttttttttttttttttttttt
Barcode-RT primer80	TCAGACGTGTGCTCTTCCGATCTATAGCGACNNNNNNNNttttttttttttttttttttttttt
Barcode-RT primer81	TCAGACGTGTGCTCTTCCGATCTATCATTCCNNNNNNNNttttttttttttttttttttttttt
Barcode-RT primer82	TCAGACGTGTGCTCTTCCGATCTATTGGCTCNNNNNNNNttttttttttttttttttttttttt
Barcode-RT primer83	TCAGACGTGTGCTCTTCCGATCTCAAGGAGCNNNNNNNNttttttttttttttttttttttttt
Barcode-RT primer84	TCAGACGTGTGCTCTTCCGATCTCACCTTACNNNNNNNNttttttttttttttttttttttttt
Barcode-RT primer85	TCAGACGTGTGCTCTTCCGATCTCCATCCTCNNNNNNNNttttttttttttttttttttttttt
Barcode-RT primer86	TCAGACGTGTGCTCTTCCGATCTCCGACAACNNNNNNNNttttttttttttttttttttttttt
Barcode-RT primer87	TCAGACGTGTGCTCTTCCGATCTCCTAATCCNNNNNNNNttttttttttttttttttttttttt
Barcode-RT primer88	TCAGACGTGTGCTCTTCCGATCTCCTCTATCNNNNNNNNttttttttttttttttttttttttt
Barcode-RT primer89	TCAGACGTGTGCTCTTCCGATCTCGACACACNNNNNNNNttttttttttttttttttttttttt
Barcode-RT primer90	TCAGACGTGTGCTCTTCCGATCTCGGATTGCNNNNNNNNttttttttttttttttttttttttt
Barcode-RT primer91	TCAGACGTGTGCTCTTCCGATCTCTAAGGTCNNNNNNNNttttttttttttttttttttttttt
Barcode-RT primer92	TCAGACGTGTGCTCTTCCGATCTGAACAGGCNNNNNNNNttttttttttttttttttttttttt
Barcode-RT primer93	TCAGACGTGTGCTCTTCCGATCTGACAGTGCNNNNNNNNttttttttttttttttttttttttt
Barcode-RT primer94	TCAGACGTGTGCTCTTCCGATCTGAGTTAGCNNNNNNNNttttttttttttttttttttttttt
Barcode-RT primer95	TCAGACGTGTGCTCTTCCGATCTGATGAATCNNNNNNNNttttttttttttttttttttttttt
Barcode-RT primer96	TCAGACGTGTGCTCTTCCGATCTGCCAAGACNNNNNNNNttttttttttttttttttttttttt
TSO	AAGCAGTGGTATCAACGCAGAGTACATrGrG+G
ISPCR primer	AAGCAGTGGTATCAACGCAGAGT
3' Anchor primer	GTGACTGGAGTTCAGACGTGTGCTCTTCCGATC
Biotin-index-primer101	/5Biotin/CAAGCAGAAGACGGCATACGAGATGTGTATGTGACTGGAGTTCAGACGTGTGCTCTTCCGATC
Biotin-index-primer102	/5Biotin/CAAGCAGAAGACGGCATACGAGATGAATGCGTGACTGGAGTTCAGACGTGTGCTCTTCCGATC
Biotin-index-primer103	/5Biotin/CAAGCAGAAGACGGCATACGAGATAGAGTAGTGACTGGAGTTCAGACGTGTGCTCTTCCGATC
Biotin-index-primer104	/5Biotin/CAAGCAGAAGACGGCATACGAGATAGTCCAGTGACTGGAGTTCAGACGTGTGCTCTTCCGATC
QP2 primer	CAAGCAGAAGACGGCATACGA
short universal primer	AATGATACGGCGACCACCGAGATCTACACTCTTTCCCTACACGAC
