# Supplementary material for: Spatially resolved expression landscape and gene-regulatory network of human gastric corpus epithelium
Source: Protein Cell. 2022 Nov 15;14(6):433–47. doi: 10.1093/procel/pwac059 (PMC10319429; doi:10.1093/procel/pwac059)
Supplement: pwac059_suppl_Supplementary_Table_S4 [file pwac059_suppl_supplementary_table_s4.xlsx]

## Sheet: Sheet1
idxATAC	idxRNA	Correlation	FDR	VarQATAC	VarQRNA	geneSymbol	score	replicateScoreQuantile	groupScoreQuantile	Reproducibility	GroupReplicate	distToGeneStart	nearestGene	peakType	distToTSS	nearestTSS	GC	idx	newIDx	peakPos
5	2	0.503834	4.24854e-31	0.445595	0.278448	LINC00115	27.6144	0.665	0.485	2	C04.Neck._.corpus1	18082	FAM41C	Exonic	7471	uc057aux.1	0.5449	5	5	chr1:858570_859070
17	2	0.583494	1.27748e-43	0.845921	0.278448	LINC00115	82.2466	0.84	0.749	2	C04.Neck._.corpus1	2944	LINC02593	Distal	1786	uc057auy.1	0.6128	17	17	chr1:916497_916997
25	2	0.621207	7.2863e-51	0.911921	0.278448	LINC00115	210.78	0.943	0.91	2	C04.Neck._.corpus1	8399	SAMD11	Intronic	2967	uc284mlu.1	0.6367	25	25	chr1:933030_933530
67	2	0.450033	2.40786e-24	0.730138	0.278448	LINC00115	47.1087	0.757	0.622	2	C04.Neck._.corpus1	4259	ISG15	Intronic	4252	uc057awh.1	0.6248	67	67	chr1:1005148_1005648
17	5	0.544626	4.33876e-37	0.845921	0.543726	NOC2L	82.2466	0.84	0.749	2	C04.Neck._.corpus1	2944	LINC02593	Distal	1786	uc057auy.1	0.6128	17	17	chr1:916497_916997
25	5	0.510629	4.86048e-32	0.911921	0.543726	NOC2L	210.78	0.943	0.91	2	C04.Neck._.corpus1	8399	SAMD11	Intronic	2967	uc284mlu.1	0.6367	25	25	chr1:933030_933530
112	5	0.464828	4.39766e-26	0.863427	0.543726	NOC2L	197.918	0.938	0.902	2	C04.Neck._.corpus1	6469	C1orf159	Intronic	3763	uc057awk.1	0.501	112	112	chr1:1109641_1110141
138	5	0.508723	8.97086e-32	0.883842	0.543726	NOC2L	252.821	0.955	0.928	2	C04.Neck._.corpus2	7533	LINC01342	Distal	7533	uc057awl.1	0.6766	138	138	chr1:1144301_1144801
141	5	0.491895	1.71197e-29	0.289901	0.543726	NOC2L	2.65514	0.041	0.004	2	C04.Neck._.corpus1	11379	LINC01342	Distal	11379	uc057awl.1	0.5908	141	141	chr1:1148147_1148647
112	9	0.466126	3.06705e-26	0.863427	0.679901	ISG15	197.918	0.938	0.902	2	C04.Neck._.corpus1	6469	C1orf159	Intronic	3763	uc057awk.1	0.501	112	112	chr1:1109641_1110141
122	9	0.499353	1.72903e-30	0.426415	0.679901	ISG15	11.8504	0.591	0.362	2	C01.Surface._.corpus1	9884	C1orf159	Distal	9884	uc057awk.1	0.6028	122	122	chr1:1125996_1126496
142	9	0.453323	1.00559e-24	0.94797	0.679901	ISG15	252.821	0.955	0.928	2	C04.Neck._.corpus2	13277	LINC01342	Distal	13277	uc057awl.1	0.6886	142	142	chr1:1150045_1150545
5	10	0.493793	9.60542e-30	0.445595	0.453289	HES4	27.6144	0.665	0.485	2	C04.Neck._.corpus1	18082	FAM41C	Exonic	7471	uc057aux.1	0.5449	5	5	chr1:858570_859070
11	10	0.491601	1.87137e-29	0.553077	0.453289	HES4	43.0302	0.742	0.599	2	C04.Neck._.corpus1	14264	LINC02593	Distal	592	uc057auy.1	0.6048	11	11	chr1:905177_905677
17	10	0.549595	7.08011e-38	0.845921	0.453289	HES4	82.2466	0.84	0.749	2	C04.Neck._.corpus1	2944	LINC02593	Distal	1786	uc057auy.1	0.6128	17	17	chr1:916497_916997
18	10	0.464803	4.42805e-26	0.454958	0.453289	HES4	13.0096	0.504	0.27	2	C04.Neck._.corpus1	2418	LINC02593	Exonic	1260	uc057auy.1	0.6188	18	18	chr1:917023_917523
25	10	0.536736	7.26262e-36	0.911921	0.453289	HES4	210.78	0.943	0.91	2	C04.Neck._.corpus1	8399	SAMD11	Intronic	2967	uc284mlu.1	0.6367	25	25	chr1:933030_933530
118	10	0.517053	5.96577e-33	0.696919	0.453289	HES4	30.0777	0.783	0.649	2	C01.Surface._.corpus1	6976	C1orf159	Distal	6976	uc057awk.1	0.5928	118	118	chr1:1123088_1123588
123	10	0.554314	1.23051e-38	0.411447	0.453289	HES4	12.0058	0.484	0.248	2	C04.Neck._.corpus1	9794	LINC01342	Distal	9794	uc057awl.1	0.5489	123	123	chr1:1126972_1127472
130	10	0.472571	5.00138e-27	0.937146	0.453289	HES4	83.4277	0.933	0.884	2	C03.Progenitor._.corpus1	4345	LINC01342	Distal	4345	uc057awl.1	0.6327	130	130	chr1:1132421_1132921
138	10	0.483114	2.36425e-28	0.883842	0.453289	HES4	252.821	0.955	0.928	2	C04.Neck._.corpus2	7533	LINC01342	Distal	7533	uc057awl.1	0.6766	138	138	chr1:1144301_1144801
141	10	0.539738	2.50845e-36	0.289901	0.453289	HES4	2.65514	0.041	0.004	2	C04.Neck._.corpus1	11379	LINC01342	Distal	11379	uc057awl.1	0.5908	141	141	chr1:1148147_1148647
143	10	0.472681	4.84597e-27	0.532928	0.453289	HES4	15.0762	0.539	0.313	2	C04.Neck._.corpus1	13039	MIR200B	Distal	13039	uc057aww.1	0.483	143	143	chr1:1153802_1154302
160	10	0.527766	1.63266e-34	0.579165	0.453289	HES4	22.2545	0.581	0.363	2	C04.Neck._.corpus2	992	MIR429	Distal	640	uc057awy.1	0.6607	160	160	chr1:1169748_1170248
162	10	0.471876	6.09276e-27	0.690602	0.453289	HES4	11.7022	0.809	0.657	2	C10.Immune2._.Rep2	1846	TTLL10	Promoter	1846	uc057awz.1	0.6826	162	162	chr1:1171787_1172287
164	10	0.456292	4.53546e-25	0.489807	0.453289	HES4	22.8497	0.628	0.433	2	C04.Neck._.corpus1	289	TTLL10	Promoter	289	uc057awz.1	0.6567	164	164	chr1:1173344_1173844
170	10	0.464022	5.4964e-26	0.712696	0.453289	HES4	17.4952	0.847	0.661	2	C05.Chief._.Rep1	101	TNFRSF18	Exonic	17	uc031tlt.2	0.6886	170	170	chr1:1206339_1206839
179	10	0.531068	5.24428e-35	0.909644	0.453289	HES4	151.309	0.907	0.854	2	C04.Neck._.corpus2	6627	SDF4	Intronic	3192	uc057axb.1	0.6766	179	179	chr1:1225153_1225653
184	10	0.460401	1.48775e-25	0.448015	0.453289	HES4	9.12398	0.412	0.18	2	C04.Neck._.corpus1	5311	B3GALT6	Distal	5311	uc021oem.3	0.7006	184	184	chr1:1237327_1237827
123	11	0.470962	7.89448e-27	0.411447	0.323732	AGRN	12.0058	0.484	0.248	2	C04.Neck._.corpus1	9794	LINC01342	Distal	9794	uc057awl.1	0.5489	123	123	chr1:1126972_1127472
127	11	0.502481	6.50637e-31	0.882602	0.323732	AGRN	142.864	0.906	0.852	2	C04.Neck._.corpus1	6649	LINC01342	Distal	6649	uc057awl.1	0.5409	127	127	chr1:1130117_1130617
192	11	0.506723	1.70087e-31	0.744454	0.323732	AGRN	88.5623	0.84	0.749	2	C04.Neck._.corpus2	12091	C1QTNF12	Intronic	2478	uc057axc.1	0.6168	192	192	chr1:1258564_1259064
3	12	0.621406	6.63541e-51	0.954662	0.708577	RNF223	32.4912	0.961	0.935	2	C08.Endocrine2._.Rep2	0	LINC00115	Promoter	0	uc031tlo.2	0.6906	3	3	chr1:827271_827771
35	12	0.482447	2.87715e-28	0.957995	0.708577	RNF223	46.3858	0.99	0.981	2	C08.Endocrine2._.Rep2	15	NOC2L	Promoter	2	uc057avq.1	0.7405	35	35	chr1:959043_959543
44	12	0.62491	1.25062e-51	0.931674	0.708577	RNF223	31.9336	0.974	0.941	2	C07.Endocrine1._.Rep2	511	PLEKHN1	Intronic	506	uc057avw.1	0.6986	44	44	chr1:966759_967259
68	12	0.754458	8.47419e-87	0.980109	0.708577	RNF223	23.0235	0.921	0.876	2	C08.Endocrine2._.Rep2	5553	ISG15	Intronic	5546	uc057awh.1	0.6068	68	68	chr1:1006442_1006942
72	12	0.595426	8.27973e-46	0.986622	0.708577	RNF223	445.936	0.989	0.98	2	C01.Surface._.corpus2	600	AGRN	Promoter	600	uc057awi.1	0.7725	72	72	chr1:1019272_1019772
73	12	0.475874	1.94397e-27	0.8748	0.708577	RNF223	70.2273	0.884	0.8	2	C02.Stem._.corpus1	7	AGRN	Promoter	7	uc057awi.1	0.7984	73	73	chr1:1019881_1020381
94	12	0.764134	2.6057e-90	0.98718	0.708577	RNF223	54.9138	0.999	0.997	2	C07.Endocrine1._.Rep1	9912	RNF223	Distal	1105	uc057awj.1	0.6846	94	94	chr1:1064144_1064644
98	12	0.515566	9.73492e-33	0.982563	0.708577	RNF223	242.26	0.969	0.943	2	C02.Stem._.corpus2	5512	RNF223	Distal	5505	uc057awj.1	0.7325	98	98	chr1:1068544_1069044
99	12	0.463529	6.29965e-26	0.991165	0.708577	RNF223	281.23	0.98	0.961	2	C02.Stem._.corpus1	4894	RNF223	Distal	4894	uc057awj.1	0.7285	99	99	chr1:1069162_1069662
100	12	0.818071	1.66256e-113	0.969832	0.708577	RNF223	139.103	0.907	0.852	2	C01.Surface._.corpus2	4266	RNF223	Distal	4266	uc057awj.1	0.6587	100	100	chr1:1069790_1070290
101	12	0.568558	5.25033e-41	0.752879	0.708577	RNF223	18.8797	0.555	0.286	2	C03.Progenitor._.corpus2	3713	RNF223	Distal	3713	uc057awj.1	0.6487	101	101	chr1:1070343_1070843
106	12	0.759273	1.59056e-88	0.999738	0.708577	RNF223	647.743	1	0.999	2	C03.Progenitor._.corpus2	332	RNF223	Intronic	332	uc057awj.1	0.6946	106	106	chr1:1073724_1074224
107	12	0.494741	7.18636e-30	0.869778	0.708577	RNF223	42.0455	0.713	0.518	2	C03.Progenitor._.corpus2	427	RNF223	Promoter	427	uc057awj.1	0.6188	107	107	chr1:1074485_1074985
108	12	0.728734	3.33201e-78	0.980237	0.708577	RNF223	345.384	0.965	0.935	2	C03.Progenitor._.corpus2	5620	RNF223	Distal	4143	uc057awj.1	0.6886	108	108	chr1:1079678_1080178
114	12	0.63453	1.14883e-53	0.99396	0.708577	RNF223	427.493	0.999	0.997	2	C02.Stem._.corpus2	163	C1orf159	Exonic	45	uc057awk.1	0.7265	114	114	chr1:1115947_1116447
121	12	0.457365	3.3938e-25	0.882953	0.708577	RNF223	47.2873	0.817	0.68	2	C02.Stem._.corpus2	9075	C1orf159	Distal	9075	uc057awk.1	0.6467	121	121	chr1:1125187_1125687
154	12	0.673204	1.22372e-62	0.92076	0.708577	RNF223	38.3692	0.976	0.959	2	C08.Endocrine2._.Rep2	2050	MIR200B	Distal	2050	uc057aww.1	0.6547	154	154	chr1:1164791_1165291
169	12	0.484257	1.68778e-28	0.86482	0.708577	RNF223	26.7541	0.939	0.903	2	C08.Endocrine2._.Rep2	5202	TNFRSF18	Distal	4191	uc031tlt.2	0.8004	169	169	chr1:1201238_1201738
183	12	0.685742	7.563e-66	0.997951	0.708577	RNF223	512.357	0.994	0.988	2	C01.Surface._.corpus2	46	SDF4	Promoter	46	uc057axb.1	0.7844	183	183	chr1:1231828_1232328
195	12	0.782957	1.20801e-97	0.981956	0.708577	RNF223	155.109	0.953	0.924	2	C01.Surface._.corpus1	1222	UBE2J2	Intronic	808	uc057axd.1	0.6168	195	195	chr1:1272412_1272912
214	12	0.495238	6.16904e-30	0.989407	0.708577	RNF223	283.391	0.98	0.961	2	C02.Stem._.corpus1	566	PUSL1	Promoter	17	uc057axg.1	0.7964	214	214	chr1:1307750_1308250
215	12	0.714326	8.25598e-74	0.987506	0.708577	RNF223	159.469	0.933	0.883	2	C02.Stem._.corpus2	50	PUSL1	Promoter	6	uc057axg.1	0.7565	215	215	chr1:1308368_1308868
13	13	0.469235	1.28531e-26	0.82323	0.359673	C1orf159	138.639	0.897	0.838	2	C04.Neck._.corpus2	12723	LINC02593	Distal	2133	uc057auy.1	0.6028	13	13	chr1:906718_907218
15	13	0.584091	9.98246e-44	0.80482	0.359673	C1orf159	61.8657	0.821	0.713	2	C01.Surface._.corpus2	8366	LINC02593	Distal	109	uc057auy.1	0.6108	15	15	chr1:911075_911575
44	13	0.479921	6.02117e-28	0.931674	0.359673	C1orf159	31.9336	0.974	0.941	2	C07.Endocrine1._.Rep2	511	PLEKHN1	Intronic	506	uc057avw.1	0.6986	44	44	chr1:966759_967259
68	13	0.8035	1.52637e-106	0.980109	0.359673	C1orf159	23.0235	0.921	0.876	2	C08.Endocrine2._.Rep2	5553	ISG15	Intronic	5546	uc057awh.1	0.6068	68	68	chr1:1006442_1006942
94	13	0.676715	1.60221e-63	0.98718	0.359673	C1orf159	54.9138	0.999	0.997	2	C07.Endocrine1._.Rep1	9912	RNF223	Distal	1105	uc057awj.1	0.6846	94	94	chr1:1064144_1064644
100	13	0.793193	5.95814e-102	0.969832	0.359673	C1orf159	139.103	0.907	0.852	2	C01.Surface._.corpus2	4266	RNF223	Distal	4266	uc057awj.1	0.6587	100	100	chr1:1069790_1070290
106	13	0.644501	7.41978e-56	0.999738	0.359673	C1orf159	647.743	1	0.999	2	C03.Progenitor._.corpus2	332	RNF223	Intronic	332	uc057awj.1	0.6946	106	106	chr1:1073724_1074224
108	13	0.566933	9.91087e-41	0.980237	0.359673	C1orf159	345.384	0.965	0.935	2	C03.Progenitor._.corpus2	5620	RNF223	Distal	4143	uc057awj.1	0.6886	108	108	chr1:1079678_1080178
142	13	0.461344	1.14893e-25	0.94797	0.359673	C1orf159	252.821	0.955	0.928	2	C04.Neck._.corpus2	13277	LINC01342	Distal	13277	uc057awl.1	0.6886	142	142	chr1:1150045_1150545
154	13	0.683856	2.35558e-65	0.92076	0.359673	C1orf159	38.3692	0.976	0.959	2	C08.Endocrine2._.Rep2	2050	MIR200B	Distal	2050	uc057aww.1	0.6547	154	154	chr1:1164791_1165291
183	13	0.481218	4.12542e-28	0.997951	0.359673	C1orf159	512.357	0.994	0.988	2	C01.Surface._.corpus2	46	SDF4	Promoter	46	uc057axb.1	0.7844	183	183	chr1:1231828_1232328
195	13	0.779521	2.96781e-96	0.981956	0.359673	C1orf159	155.109	0.953	0.924	2	C01.Surface._.corpus1	1222	UBE2J2	Intronic	808	uc057axd.1	0.6168	195	195	chr1:1272412_1272912
200	13	0.514689	1.29824e-32	0.629867	0.359673	C1orf159	28.7935	0.7	0.515	2	C01.Surface._.corpus2	2666	SCNN1D	Intronic	938	uc031pjj.2	0.5928	200	200	chr1:1282853_1283353
215	13	0.499327	1.74286e-30	0.987506	0.359673	C1orf159	159.469	0.933	0.883	2	C02.Stem._.corpus2	50	PUSL1	Promoter	6	uc057axg.1	0.7565	215	215	chr1:1308368_1308868
229	13	0.804856	3.6439e-107	0.923249	0.359673	C1orf159	86.8704	0.861	0.778	2	C01.Surface._.corpus2	4479	MIR6808	Intronic	3822	uc057axn.1	0.6766	229	229	chr1:1343938_1344438
230	13	0.826881	4.93662e-118	0.997353	0.359673	C1orf159	409.887	0.984	0.972	2	C01.Surface._.corpus2	4371	DVL1	Intronic	3976	uc057axk.1	0.6846	230	230	chr1:1344728_1345228
79	17	0.464077	5.41415e-26	0.668509	0.416245	B3GALT6	14.3371	0.879	0.771	2	C07.Endocrine1._.Rep1	12490	AGRN	Intronic	1491	uc057awi.1	0.6707	79	79	chr1:1032364_1032864
97	19	0.63107	6.32543e-53	0.871926	0.793759	SCNN1D	100.614	0.922	0.876	2	C01.Surface._.corpus1	6350	RNF223	Distal	4667	uc057awj.1	0.6846	97	97	chr1:1067706_1068206
98	19	0.553508	1.66239e-38	0.982563	0.793759	SCNN1D	242.26	0.969	0.943	2	C02.Stem._.corpus2	5512	RNF223	Distal	5505	uc057awj.1	0.7325	98	98	chr1:1068544_1069044
99	19	0.724515	6.91184e-77	0.991165	0.793759	SCNN1D	281.23	0.98	0.961	2	C02.Stem._.corpus1	4894	RNF223	Distal	4894	uc057awj.1	0.7285	99	99	chr1:1069162_1069662
105	19	0.477088	1.36954e-27	0.903091	0.793759	SCNN1D	48.8353	0.849	0.737	2	C02.Stem._.corpus1	956	RNF223	Intronic	956	uc057awj.1	0.6507	105	105	chr1:1073100_1073600
106	19	0.586447	3.7408e-44	0.999738	0.793759	SCNN1D	647.743	1	0.999	2	C03.Progenitor._.corpus2	332	RNF223	Intronic	332	uc057awj.1	0.6946	106	106	chr1:1073724_1074224
107	19	0.520081	2.18598e-33	0.869778	0.793759	SCNN1D	42.0455	0.713	0.518	2	C03.Progenitor._.corpus2	427	RNF223	Promoter	427	uc057awj.1	0.6188	107	107	chr1:1074485_1074985
117	19	0.474365	2.99763e-27	0.857017	0.793759	SCNN1D	137.764	0.945	0.911	2	C01.Surface._.corpus1	5932	C1orf159	Distal	5932	uc057awk.1	0.7106	117	117	chr1:1122044_1122544
120	19	0.571078	1.94317e-41	0.925244	0.793759	SCNN1D	275.126	0.965	0.942	2	C04.Neck._.corpus1	8566	C1orf159	Distal	8566	uc057awk.1	0.6327	120	120	chr1:1124678_1125178
149	19	0.491389	1.99561e-29	0.78118	0.793759	SCNN1D	48.0489	0.849	0.758	2	C01.Surface._.corpus1	7450	MIR200B	Distal	7450	uc057aww.1	0.5948	149	149	chr1:1159391_1159891
152	19	0.569104	4.23503e-41	0.962844	0.793759	SCNN1D	313.895	0.986	0.972	2	C02.Stem._.corpus1	4320	MIR200B	Distal	4320	uc057aww.1	0.7106	152	152	chr1:1162521_1163021
155	19	0.506458	1.85074e-31	0.862375	0.793759	SCNN1D	56.0014	0.867	0.787	2	C01.Surface._.corpus1	979	MIR200B	Promoter	979	uc057aww.1	0.6786	155	155	chr1:1165862_1166362
157	19	0.46144	1.11913e-25	0.809956	0.793759	SCNN1D	80.0463	0.852	0.763	2	C01.Surface._.corpus2	320	MIR200A	Promoter	320	uc057awx.1	0.7126	157	157	chr1:1167275_1167775
181	19	0.537407	5.73204e-36	0.677768	0.793759	SCNN1D	31.8999	0.816	0.685	2	C03.Progenitor._.corpus1	1190	SDF4	Promoter	1127	uc057axb.1	0.489	181	181	chr1:1230590_1231090
183	19	0.491575	1.88598e-29	0.997951	0.793759	SCNN1D	512.357	0.994	0.988	2	C01.Surface._.corpus2	46	SDF4	Promoter	46	uc057axb.1	0.7844	183	183	chr1:1231828_1232328
214	19	0.583764	1.14305e-43	0.989407	0.793759	SCNN1D	283.391	0.98	0.961	2	C02.Stem._.corpus1	566	PUSL1	Promoter	17	uc057axg.1	0.7964	214	214	chr1:1307750_1308250
221	19	0.493776	9.6554e-30	0.995081	0.793759	SCNN1D	272.613	0.978	0.958	2	C02.Stem._.corpus1	25	INTS11	Promoter	25	uc009vjn.3	0.7665	221	221	chr1:1324467_1324967
247	19	0.60789	3.41229e-48	0.487175	0.793759	SCNN1D	3.46432	0.08	0.007	2	C04.Neck._.corpus2	1913	AURKAIP1	Distal	1562	uc057axo.1	0.6128	247	247	chr1:1373331_1373831
252	19	0.708168	5.16149e-72	0.992356	0.793759	SCNN1D	406.031	0.999	0.998	2	C01.Surface._.corpus1	50	MRPL20-AS1	Promoter	50	uc057axt.1	0.7285	252	252	chr1:1399221_1399721
94	20	0.732565	2.01764e-79	0.98718	0.577981	ACAP3	54.9138	0.999	0.997	2	C07.Endocrine1._.Rep1	9912	RNF223	Distal	1105	uc057awj.1	0.6846	94	94	chr1:1064144_1064644
98	20	0.504817	3.11539e-31	0.982563	0.577981	ACAP3	242.26	0.969	0.943	2	C02.Stem._.corpus2	5512	RNF223	Distal	5505	uc057awj.1	0.7325	98	98	chr1:1068544_1069044
100	20	0.606087	7.66174e-48	0.969832	0.577981	ACAP3	139.103	0.907	0.852	2	C01.Surface._.corpus2	4266	RNF223	Distal	4266	uc057awj.1	0.6587	100	100	chr1:1069790_1070290
105	20	0.461239	1.18236e-25	0.903091	0.577981	ACAP3	48.8353	0.849	0.737	2	C02.Stem._.corpus1	956	RNF223	Intronic	956	uc057awj.1	0.6507	105	105	chr1:1073100_1073600
106	20	0.498666	2.14047e-30	0.999738	0.577981	ACAP3	647.743	1	0.999	2	C03.Progenitor._.corpus2	332	RNF223	Intronic	332	uc057awj.1	0.6946	106	106	chr1:1073724_1074224
108	20	0.650489	3.28613e-57	0.980237	0.577981	ACAP3	345.384	0.965	0.935	2	C03.Progenitor._.corpus2	5620	RNF223	Distal	4143	uc057awj.1	0.6886	108	108	chr1:1079678_1080178
114	20	0.663008	3.82483e-60	0.99396	0.577981	ACAP3	427.493	0.999	0.997	2	C02.Stem._.corpus2	163	C1orf159	Exonic	45	uc057awk.1	0.7265	114	114	chr1:1115947_1116447
154	20	0.51556	9.75517e-33	0.92076	0.577981	ACAP3	38.3692	0.976	0.959	2	C08.Endocrine2._.Rep2	2050	MIR200B	Distal	2050	uc057aww.1	0.6547	154	154	chr1:1164791_1165291
169	20	0.600439	9.36623e-47	0.86482	0.577981	ACAP3	26.7541	0.939	0.903	2	C08.Endocrine2._.Rep2	5202	TNFRSF18	Distal	4191	uc031tlt.2	0.8004	169	169	chr1:1201238_1201738
183	20	0.658221	5.26718e-59	0.997951	0.577981	ACAP3	512.357	0.994	0.988	2	C01.Surface._.corpus2	46	SDF4	Promoter	46	uc057axb.1	0.7844	183	183	chr1:1231828_1232328
195	20	0.514276	1.48609e-32	0.981956	0.577981	ACAP3	155.109	0.953	0.924	2	C01.Surface._.corpus1	1222	UBE2J2	Intronic	808	uc057axd.1	0.6168	195	195	chr1:1272412_1272912
197	20	0.645104	5.43966e-56	0.944044	0.577981	ACAP3	36.3964	0.972	0.951	2	C08.Endocrine2._.Rep2	26	UBE2J2	Promoter	26	uc057axd.1	0.7685	197	197	chr1:1273662_1274162
214	20	0.518024	4.32944e-33	0.989407	0.577981	ACAP3	283.391	0.98	0.961	2	C02.Stem._.corpus1	566	PUSL1	Promoter	17	uc057axg.1	0.7964	214	214	chr1:1307750_1308250
215	20	0.717037	1.28994e-74	0.987506	0.577981	ACAP3	159.469	0.933	0.883	2	C02.Stem._.corpus2	50	PUSL1	Promoter	6	uc057axg.1	0.7565	215	215	chr1:1308368_1308868
221	20	0.684668	1.44567e-65	0.995081	0.577981	ACAP3	272.613	0.978	0.958	2	C02.Stem._.corpus1	25	INTS11	Promoter	25	uc009vjn.3	0.7665	221	221	chr1:1324467_1324967
228	20	0.452542	1.23832e-24	0.871758	0.577981	ACAP3	100.567	0.894	0.817	2	C02.Stem._.corpus2	1807	MIR6808	Intronic	1521	uc057axn.1	0.6846	228	228	chr1:1337650_1338150
229	20	0.524234	5.42408e-34	0.923249	0.577981	ACAP3	86.8704	0.861	0.778	2	C01.Surface._.corpus2	4479	MIR6808	Intronic	3822	uc057axn.1	0.6766	229	229	chr1:1343938_1344438
230	20	0.557551	3.64408e-39	0.997353	0.577981	ACAP3	409.887	0.984	0.972	2	C01.Surface._.corpus2	4371	DVL1	Intronic	3976	uc057axk.1	0.6846	230	230	chr1:1344728_1345228
235	20	0.592388	3.04755e-45	0.966815	0.577981	ACAP3	202.378	0.954	0.918	2	C02.Stem._.corpus2	171	DVL1	Promoter	171	uc057axk.1	0.8283	235	235	chr1:1349272_1349772
249	20	0.667993	2.37195e-61	0.988706	0.577981	ACAP3	406.972	0.995	0.989	2	C04.Neck._.corpus1	55	AURKAIP1	Promoter	55	uc057axo.1	0.6267	249	249	chr1:1375189_1375689
257	20	0.551145	3.99763e-38	0.958207	0.577981	ACAP3	46.3858	0.99	0.981	2	C08.Endocrine2._.Rep2	4	MRPL20	Promoter	4	uc001abw.2	0.7106	257	257	chr1:1407058_1407558
264	20	0.545874	2.76165e-37	0.940188	0.577981	ACAP3	195.161	0.934	0.895	2	C01.Surface._.corpus2	2539	LINC01770	Intronic	189	uc031pko.2	0.6347	264	264	chr1:1431783_1432283
267	20	0.504753	3.17856e-31	0.911738	0.577981	ACAP3	244.366	0.93	0.879	2	C03.Progenitor._.corpus2	559	LINC01770	Promoter	474	uc031pko.2	0.6747	267	267	chr1:1433763_1434263
277	20	0.53432	1.69387e-35	0.949768	0.577981	ACAP3	40.7151	0.989	0.974	2	C07.Endocrine1._.Rep1	44	ATAD3B	Promoter	44	uc057axz.1	0.7385	277	277	chr1:1471474_1471974
279	20	0.450157	2.33084e-24	0.661477	0.577981	ACAP3	21.1912	0.91	0.86	2	C08.Endocrine2._.Rep2	7045	ATAD3A	Distal	7045	uc057aya.1	0.5269	279	279	chr1:1504855_1505355
282	20	0.593278	2.08425e-45	0.966069	0.577981	ACAP3	160.214	0.991	0.979	2	C03.Progenitor._.corpus1	92	ATAD3A	Promoter	92	uc057aya.1	0.7066	282	282	chr1:1511808_1512308
286	20	0.728472	4.03141e-78	0.910785	0.577981	ACAP3	40.3561	0.98	0.965	2	C08.Endocrine2._.Rep2	3487	TMEM240	Exonic	2545	uc001aca.3	0.6228	286	286	chr1:1543691_1544191
276	21	0.554175	1.29634e-38	0.745007	0.265992	PUSL1	12.6694	0.625	0.384	2	C03.Progenitor._.corpus1	613	ATAD3B	Promoter	613	uc057axz.1	0.4471	276	276	chr1:1470905_1471405
124	22	0.471912	6.03073e-27	0.628044	0.771247	CPTP	16.668	0.672	0.481	2	C01.Surface._.corpus1	9060	LINC01342	Distal	9060	uc057awl.1	0.6667	124	124	chr1:1127706_1128206
125	22	0.729822	1.50798e-78	0.894341	0.771247	CPTP	158.502	0.917	0.869	2	C04.Neck._.corpus1	8374	LINC01342	Distal	8374	uc057awl.1	0.6168	125	125	chr1:1128392_1128892
126	22	0.54951	7.30544e-38	0.81961	0.771247	CPTP	43.0302	0.742	0.599	2	C04.Neck._.corpus1	7756	LINC01342	Distal	7756	uc057awl.1	0.6267	126	126	chr1:1129010_1129510
130	22	0.521666	1.28654e-33	0.937146	0.771247	CPTP	83.4277	0.933	0.884	2	C03.Progenitor._.corpus1	4345	LINC01342	Distal	4345	uc057awl.1	0.6327	130	130	chr1:1132421_1132921
131	22	0.608549	2.53372e-48	0.911891	0.771247	CPTP	229.395	0.95	0.92	2	C04.Neck._.corpus1	3454	LINC01342	Distal	3454	uc057awl.1	0.6347	131	131	chr1:1133312_1133812
138	22	0.454383	7.57496e-25	0.883842	0.771247	CPTP	252.821	0.955	0.928	2	C04.Neck._.corpus2	7533	LINC01342	Distal	7533	uc057awl.1	0.6766	138	138	chr1:1144301_1144801
141	22	0.466951	2.43691e-26	0.289901	0.771247	CPTP	2.65514	0.041	0.004	2	C04.Neck._.corpus1	11379	LINC01342	Distal	11379	uc057awl.1	0.5908	141	141	chr1:1148147_1148647
143	22	0.484199	1.71674e-28	0.532928	0.771247	CPTP	15.0762	0.539	0.313	2	C04.Neck._.corpus1	13039	MIR200B	Distal	13039	uc057aww.1	0.483	143	143	chr1:1153802_1154302
144	22	0.496759	3.86084e-30	0.481891	0.771247	CPTP	16.1373	0.554	0.332	2	C04.Neck._.corpus1	11197	MIR200B	Distal	11197	uc057aww.1	0.5669	144	144	chr1:1155644_1156144
145	22	0.531616	4.3389e-35	0.613383	0.771247	CPTP	22.8497	0.628	0.433	2	C04.Neck._.corpus1	10584	MIR200B	Distal	10584	uc057aww.1	0.6228	145	145	chr1:1156257_1156757
160	22	0.660412	1.59425e-59	0.579165	0.771247	CPTP	22.2545	0.581	0.363	2	C04.Neck._.corpus2	992	MIR429	Distal	640	uc057awy.1	0.6607	160	160	chr1:1169748_1170248
162	22	0.505566	2.45678e-31	0.690602	0.771247	CPTP	11.7022	0.809	0.657	2	C10.Immune2._.Rep2	1846	TTLL10	Promoter	1846	uc057awz.1	0.6826	162	162	chr1:1171787_1172287
164	22	0.679639	2.88801e-64	0.489807	0.771247	CPTP	22.8497	0.628	0.433	2	C04.Neck._.corpus1	289	TTLL10	Promoter	289	uc057awz.1	0.6567	164	164	chr1:1173344_1173844
170	22	0.524783	4.50463e-34	0.712696	0.771247	CPTP	17.4952	0.847	0.661	2	C05.Chief._.Rep1	101	TNFRSF18	Exonic	17	uc031tlt.2	0.6886	170	170	chr1:1206339_1206839
179	22	0.701838	3.2654e-70	0.909644	0.771247	CPTP	151.309	0.907	0.854	2	C04.Neck._.corpus2	6627	SDF4	Intronic	3192	uc057axb.1	0.6766	179	179	chr1:1225153_1225653
180	22	0.682907	4.15248e-65	0.811649	0.771247	CPTP	19.3885	0.863	0.69	2	C05.Chief._.Rep1	5909	SDF4	Intronic	2474	uc057axb.1	0.6028	180	180	chr1:1225871_1226371
184	22	0.681317	1.06927e-64	0.448015	0.771247	CPTP	9.12398	0.412	0.18	2	C04.Neck._.corpus1	5311	B3GALT6	Distal	5311	uc021oem.3	0.7006	184	184	chr1:1237327_1237827
187	22	0.484587	1.53092e-28	0.51878	0.771247	CPTP	26.4035	0.656	0.472	2	C04.Neck._.corpus1	5681	C1QTNF12	Distal	2117	uc057axc.1	0.6547	187	187	chr1:1240790_1241290
202	22	0.508043	1.11592e-31	0.696721	0.771247	CPTP	17.6037	0.884	0.821	2	C08.Endocrine2._.Rep2	5824	MIR6726	Exonic	3235	uc001abp.3	0.6747	202	202	chr1:1290095_1290595
203	22	0.610981	8.39738e-49	0.835289	0.771247	CPTP	79.1704	0.835	0.741	2	C04.Neck._.corpus1	4794	MIR6726	Exonic	3632	uc001abp.3	0.7066	203	203	chr1:1291125_1291625
207	22	0.561621	7.74278e-40	0.390864	0.771247	CPTP	20.5503	0.607	0.403	2	C04.Neck._.corpus1	4049	MIR6726	Intronic	602	uc001abp.3	0.6148	207	207	chr1:1299970_1300470
217	22	0.451474	1.64485e-24	0.720074	0.771247	CPTP	31.3204	0.688	0.519	2	C04.Neck._.corpus1	269	ACAP3	Promoter	269	uc057axf.1	0.6687	217	217	chr1:1309629_1310129
239	22	0.48823	5.17391e-29	0.455101	0.771247	CPTP	30.0731	0.681	0.509	2	C04.Neck._.corpus1	6204	MXRA8	Exonic	59	uc001abu.1	0.7725	239	239	chr1:1355322_1355822
258	22	0.592911	2.43859e-45	0.49518	0.771247	CPTP	18.3113	0.582	0.371	2	C04.Neck._.corpus1	3024	ANKRD65	Exonic	1500	uc031pjt.2	0.497	258	258	chr1:1418494_1418994
260	22	0.510053	5.85129e-32	0.55764	0.771247	CPTP	19.3836	0.898	0.842	2	C08.Endocrine2._.Rep2	399	ANKRD65	Exonic	74	uc031pjt.2	0.6307	260	260	chr1:1421119_1421619
268	22	0.593057	2.2914e-45	0.809985	0.771247	CPTP	3.02575	0.058	0.007	2	C03.Progenitor._.corpus2	17	LINC01770	Promoter	17	uc031pko.2	0.6786	268	268	chr1:1434341_1434841
271	22	0.503703	4.4275e-31	0.405511	0.771247	CPTP	18.3113	0.582	0.371	2	C04.Neck._.corpus1	2307	VWA1	Exonic	1433	uc057axx.1	0.6627	271	271	chr1:1436919_1437419
272	22	0.574769	4.46093e-42	0.873417	0.771247	CPTP	104.407	0.87	0.796	2	C04.Neck._.corpus1	3317	VWA1	Intronic	2443	uc057axx.1	0.6407	272	272	chr1:1437929_1438429
276	22	0.62381	2.11744e-51	0.745007	0.771247	CPTP	12.6694	0.625	0.384	2	C03.Progenitor._.corpus1	613	ATAD3B	Promoter	613	uc057axz.1	0.4471	276	276	chr1:1470905_1471405
278	22	0.548654	1.00095e-37	0.41082	0.771247	CPTP	11.3585	0.597	0.343	2	C03.Progenitor._.corpus1	940	ATAD3B	Intronic	940	uc057axz.1	0.515	278	278	chr1:1472460_1472960
188	23	0.459788	1.75838e-25	0.633481	0.63598	TAS1R3	78.7737	0.823	0.722	2	C04.Neck._.corpus2	2301	C1QTNF12	Exonic	1	uc057axc.1	0.6727	188	188	chr1:1244170_1244670
276	24	0.490314	2.7628e-29	0.745007	0.619502	DVL1	12.6694	0.625	0.384	2	C03.Progenitor._.corpus1	613	ATAD3B	Promoter	613	uc057axz.1	0.4471	276	276	chr1:1470905_1471405
125	26	0.819427	3.44834e-114	0.894341	0.976645	AURKAIP1	158.502	0.917	0.869	2	C04.Neck._.corpus1	8374	LINC01342	Distal	8374	uc057awl.1	0.6168	125	125	chr1:1128392_1128892
126	26	0.625953	7.58018e-52	0.81961	0.976645	AURKAIP1	43.0302	0.742	0.599	2	C04.Neck._.corpus1	7756	LINC01342	Distal	7756	uc057awl.1	0.6267	126	126	chr1:1129010_1129510
130	26	0.574287	5.4124e-42	0.937146	0.976645	AURKAIP1	83.4277	0.933	0.884	2	C03.Progenitor._.corpus1	4345	LINC01342	Distal	4345	uc057awl.1	0.6327	130	130	chr1:1132421_1132921
131	26	0.596025	6.39921e-46	0.911891	0.976645	AURKAIP1	229.395	0.95	0.92	2	C04.Neck._.corpus1	3454	LINC01342	Distal	3454	uc057awl.1	0.6347	131	131	chr1:1133312_1133812
135	26	0.467763	1.9426e-26	0.70403	0.976645	AURKAIP1	7.42952	0.692	0.364	2	C05.Chief._.Rep2	956	LINC01342	Intronic	956	uc057awl.1	0.6747	135	135	chr1:1137724_1138224
144	26	0.522684	9.14439e-34	0.481891	0.976645	AURKAIP1	16.1373	0.554	0.332	2	C04.Neck._.corpus1	11197	MIR200B	Distal	11197	uc057aww.1	0.5669	144	144	chr1:1155644_1156144
145	26	0.620636	9.55091e-51	0.613383	0.976645	AURKAIP1	22.8497	0.628	0.433	2	C04.Neck._.corpus1	10584	MIR200B	Distal	10584	uc057aww.1	0.6228	145	145	chr1:1156257_1156757
148	26	0.528164	1.42525e-34	0.957664	0.976645	AURKAIP1	236.917	0.953	0.925	2	C04.Neck._.corpus1	8745	MIR200B	Distal	8745	uc057aww.1	0.7026	148	148	chr1:1158096_1158596
158	26	0.551539	3.4537e-38	0.546696	0.976645	AURKAIP1	8.70719	0.54	0.255	2	C02.Stem._.corpus1	327	MIR429	Promoter	327	uc057awy.1	0.6467	158	158	chr1:1168427_1168927
160	26	0.705184	3.69655e-71	0.579165	0.976645	AURKAIP1	22.2545	0.581	0.363	2	C04.Neck._.corpus2	992	MIR429	Distal	640	uc057awy.1	0.6607	160	160	chr1:1169748_1170248
162	26	0.547856	1.34062e-37	0.690602	0.976645	AURKAIP1	11.7022	0.809	0.657	2	C10.Immune2._.Rep2	1846	TTLL10	Promoter	1846	uc057awz.1	0.6826	162	162	chr1:1171787_1172287
164	26	0.649101	6.80998e-57	0.489807	0.976645	AURKAIP1	22.8497	0.628	0.433	2	C04.Neck._.corpus1	289	TTLL10	Promoter	289	uc057awz.1	0.6567	164	164	chr1:1173344_1173844
170	26	0.664862	1.36932e-60	0.712696	0.976645	AURKAIP1	17.4952	0.847	0.661	2	C05.Chief._.Rep1	101	TNFRSF18	Exonic	17	uc031tlt.2	0.6886	170	170	chr1:1206339_1206839
172	26	0.546545	2.16356e-37	0.318212	0.976645	AURKAIP1	36.9904	0.766	0.562	2	C09.Immune1._.corpus1	2414	TNFRSF18	Distal	2414	uc031tlt.2	0.6926	172	172	chr1:1208856_1209356
179	26	0.728886	2.98502e-78	0.909644	0.976645	AURKAIP1	151.309	0.907	0.854	2	C04.Neck._.corpus2	6627	SDF4	Intronic	3192	uc057axb.1	0.6766	179	179	chr1:1225153_1225653
180	26	0.812103	1.39113e-110	0.811649	0.976645	AURKAIP1	19.3885	0.863	0.69	2	C05.Chief._.Rep1	5909	SDF4	Intronic	2474	uc057axb.1	0.6028	180	180	chr1:1225871_1226371
184	26	0.721275	6.79522e-76	0.448015	0.976645	AURKAIP1	9.12398	0.412	0.18	2	C04.Neck._.corpus1	5311	B3GALT6	Distal	5311	uc021oem.3	0.7006	184	184	chr1:1237327_1237827
187	26	0.657519	7.69455e-59	0.51878	0.976645	AURKAIP1	26.4035	0.656	0.472	2	C04.Neck._.corpus1	5681	C1QTNF12	Distal	2117	uc057axc.1	0.6547	187	187	chr1:1240790_1241290
202	26	0.473236	4.13853e-27	0.696721	0.976645	AURKAIP1	17.6037	0.884	0.821	2	C08.Endocrine2._.Rep2	5824	MIR6726	Exonic	3235	uc001abp.3	0.6747	202	202	chr1:1290095_1290595
203	26	0.70657	1.48279e-71	0.835289	0.976645	AURKAIP1	79.1704	0.835	0.741	2	C04.Neck._.corpus1	4794	MIR6726	Exonic	3632	uc001abp.3	0.7066	203	203	chr1:1291125_1291625
207	26	0.466556	2.72028e-26	0.390864	0.976645	AURKAIP1	20.5503	0.607	0.403	2	C04.Neck._.corpus1	4049	MIR6726	Intronic	602	uc001abp.3	0.6148	207	207	chr1:1299970_1300470
217	26	0.613859	2.24565e-49	0.720074	0.976645	AURKAIP1	31.3204	0.688	0.519	2	C04.Neck._.corpus1	269	ACAP3	Promoter	269	uc057axf.1	0.6687	217	217	chr1:1309629_1310129
239	26	0.514424	1.41563e-32	0.455101	0.976645	AURKAIP1	30.0731	0.681	0.509	2	C04.Neck._.corpus1	6204	MXRA8	Exonic	59	uc001abu.1	0.7725	239	239	chr1:1355322_1355822
246	26	0.467809	1.91762e-26	0.776227	0.976645	AURKAIP1	34.7856	0.979	0.954	2	C07.Endocrine1._.Rep1	3293	AURKAIP1	Distal	2942	uc057axo.1	0.6487	246	246	chr1:1371951_1372451
258	26	0.701468	4.14225e-70	0.49518	0.976645	AURKAIP1	18.3113	0.582	0.371	2	C04.Neck._.corpus1	3024	ANKRD65	Exonic	1500	uc031pjt.2	0.497	258	258	chr1:1418494_1418994
259	26	0.572544	1.08491e-41	0.771575	0.976645	AURKAIP1	14.925	0.883	0.787	2	C07.Endocrine1._.Rep2	1576	ANKRD65	Exonic	52	uc031pjt.2	0.8144	259	259	chr1:1419942_1420442
260	26	0.71822	5.70283e-75	0.55764	0.976645	AURKAIP1	19.3836	0.898	0.842	2	C08.Endocrine2._.Rep2	399	ANKRD65	Exonic	74	uc031pjt.2	0.6307	260	260	chr1:1421119_1421619
261	26	0.498576	2.20155e-30	0.299531	0.976645	AURKAIP1	10.0618	0.439	0.203	2	C04.Neck._.corpus1	166	TMEM88B	Exonic	166	uc057axw.1	0.7046	261	261	chr1:1426045_1426545
263	26	0.49819	2.48058e-30	0.764128	0.976645	AURKAIP1	21.4595	0.931	0.867	2	C07.Endocrine1._.Rep1	3989	LINC01770	Exonic	1259	uc031pko.2	0.6647	263	263	chr1:1430333_1430833
266	26	0.485793	1.0707e-28	0.88277	0.976645	AURKAIP1	285.064	0.965	0.942	2	C04.Neck._.corpus2	1194	LINC01770	Promoter	1109	uc031pko.2	0.6766	266	266	chr1:1433128_1433628
268	26	0.679252	3.62599e-64	0.809985	0.976645	AURKAIP1	3.02575	0.058	0.007	2	C03.Progenitor._.corpus2	17	LINC01770	Promoter	17	uc031pko.2	0.6786	268	268	chr1:1434341_1434841
271	26	0.494352	8.09437e-30	0.405511	0.976645	AURKAIP1	18.3113	0.582	0.371	2	C04.Neck._.corpus1	2307	VWA1	Exonic	1433	uc057axx.1	0.6627	271	271	chr1:1436919_1437419
272	26	0.770294	1.23231e-92	0.873417	0.976645	AURKAIP1	104.407	0.87	0.796	2	C04.Neck._.corpus1	3317	VWA1	Intronic	2443	uc057axx.1	0.6407	272	272	chr1:1437929_1438429
273	26	0.515033	1.15994e-32	0.738825	0.976645	AURKAIP1	146.312	0.908	0.856	2	C04.Neck._.corpus1	6205	VWA1	Exonic	5331	uc057axx.1	0.6567	273	273	chr1:1440817_1441317
276	26	0.469359	1.24104e-26	0.745007	0.976645	AURKAIP1	12.6694	0.625	0.384	2	C03.Progenitor._.corpus1	613	ATAD3B	Promoter	613	uc057axz.1	0.4471	276	276	chr1:1470905_1471405
280	26	0.489304	3.74632e-29	0.49079	0.976645	AURKAIP1	14.5829	0.841	0.641	2	C05.Chief._.Rep2	6466	ATAD3A	Distal	6466	uc057aya.1	0.487	280	280	chr1:1505434_1505934
298	26	0.683411	3.07574e-65	0.876919	0.976645	AURKAIP1	127.542	0.894	0.833	2	C04.Neck._.corpus1	1055	MIB2	Promoter	1055	uc057ayh.1	0.525	298	298	chr1:1614109_1614609
142	27	0.479017	7.83331e-28	0.94797	0.77462	CCNL2	252.821	0.955	0.928	2	C04.Neck._.corpus2	13277	LINC01342	Distal	13277	uc057awl.1	0.6886	142	142	chr1:1150045_1150545
188	27	0.466513	2.75334e-26	0.633481	0.77462	CCNL2	78.7737	0.823	0.722	2	C04.Neck._.corpus2	2301	C1QTNF12	Exonic	1	uc057axc.1	0.6727	188	188	chr1:1244170_1244670
148	28	0.455036	6.35963e-25	0.957664	0.983457	MRPL20	236.917	0.953	0.925	2	C04.Neck._.corpus1	8745	MIR200B	Distal	8745	uc057aww.1	0.7026	148	148	chr1:1158096_1158596
158	28	0.506865	1.62535e-31	0.546696	0.983457	MRPL20	8.70719	0.54	0.255	2	C02.Stem._.corpus1	327	MIR429	Promoter	327	uc057awy.1	0.6467	158	158	chr1:1168427_1168927
160	28	0.735556	2.18745e-80	0.579165	0.983457	MRPL20	22.2545	0.581	0.363	2	C04.Neck._.corpus2	992	MIR429	Distal	640	uc057awy.1	0.6607	160	160	chr1:1169748_1170248
162	28	0.559581	1.68673e-39	0.690602	0.983457	MRPL20	11.7022	0.809	0.657	2	C10.Immune2._.Rep2	1846	TTLL10	Promoter	1846	uc057awz.1	0.6826	162	162	chr1:1171787_1172287
164	28	0.664353	1.81821e-60	0.489807	0.983457	MRPL20	22.8497	0.628	0.433	2	C04.Neck._.corpus1	289	TTLL10	Promoter	289	uc057awz.1	0.6567	164	164	chr1:1173344_1173844
170	28	0.738143	3.13473e-81	0.712696	0.983457	MRPL20	17.4952	0.847	0.661	2	C05.Chief._.Rep1	101	TNFRSF18	Exonic	17	uc031tlt.2	0.6886	170	170	chr1:1206339_1206839
171	28	0.452277	1.32907e-24	0.366119	0.983457	MRPL20	56.9777	0.929	0.865	2	C09.Immune1._.corpus2	1498	TNFRSF18	Promoter	1498	uc031tlt.2	0.5948	171	171	chr1:1207940_1208440
172	28	0.609221	1.87041e-48	0.318212	0.983457	MRPL20	36.9904	0.766	0.562	2	C09.Immune1._.corpus1	2414	TNFRSF18	Distal	2414	uc031tlt.2	0.6926	172	172	chr1:1208856_1209356
179	28	0.802026	7.20202e-106	0.909644	0.983457	MRPL20	151.309	0.907	0.854	2	C04.Neck._.corpus2	6627	SDF4	Intronic	3192	uc057axb.1	0.6766	179	179	chr1:1225153_1225653
180	28	0.816624	8.67399e-113	0.811649	0.983457	MRPL20	19.3885	0.863	0.69	2	C05.Chief._.Rep1	5909	SDF4	Intronic	2474	uc057axb.1	0.6028	180	180	chr1:1225871_1226371
184	28	0.714374	7.9923e-74	0.448015	0.983457	MRPL20	9.12398	0.412	0.18	2	C04.Neck._.corpus1	5311	B3GALT6	Distal	5311	uc021oem.3	0.7006	184	184	chr1:1237327_1237827
187	28	0.666617	5.1334e-61	0.51878	0.983457	MRPL20	26.4035	0.656	0.472	2	C04.Neck._.corpus1	5681	C1QTNF12	Distal	2117	uc057axc.1	0.6547	187	187	chr1:1240790_1241290
202	28	0.45658	4.19594e-25	0.696721	0.983457	MRPL20	17.6037	0.884	0.821	2	C08.Endocrine2._.Rep2	5824	MIR6726	Exonic	3235	uc001abp.3	0.6747	202	202	chr1:1290095_1290595
203	28	0.737974	3.56141e-81	0.835289	0.983457	MRPL20	79.1704	0.835	0.741	2	C04.Neck._.corpus1	4794	MIR6726	Exonic	3632	uc001abp.3	0.7066	203	203	chr1:1291125_1291625
207	28	0.499194	1.81682e-30	0.390864	0.983457	MRPL20	20.5503	0.607	0.403	2	C04.Neck._.corpus1	4049	MIR6726	Intronic	602	uc001abp.3	0.6148	207	207	chr1:1299970_1300470
217	28	0.59145	4.54101e-45	0.720074	0.983457	MRPL20	31.3204	0.688	0.519	2	C04.Neck._.corpus1	269	ACAP3	Promoter	269	uc057axf.1	0.6687	217	217	chr1:1309629_1310129
238	28	0.516748	6.59998e-33	0.464158	0.983457	MRPL20	9.81278	0.572	0.291	2	C02.Stem._.corpus1	4438	DVL1	Exonic	457	uc057axk.1	0.6567	238	238	chr1:1353539_1354039
239	28	0.552234	2.67055e-38	0.455101	0.983457	MRPL20	30.0731	0.681	0.509	2	C04.Neck._.corpus1	6204	MXRA8	Exonic	59	uc001abu.1	0.7725	239	239	chr1:1355322_1355822
258	28	0.751	1.39579e-85	0.49518	0.983457	MRPL20	18.3113	0.582	0.371	2	C04.Neck._.corpus1	3024	ANKRD65	Exonic	1500	uc031pjt.2	0.497	258	258	chr1:1418494_1418994
259	28	0.626973	4.63308e-52	0.771575	0.983457	MRPL20	14.925	0.883	0.787	2	C07.Endocrine1._.Rep2	1576	ANKRD65	Exonic	52	uc031pjt.2	0.8144	259	259	chr1:1419942_1420442
260	28	0.723698	1.2359e-76	0.55764	0.983457	MRPL20	19.3836	0.898	0.842	2	C08.Endocrine2._.Rep2	399	ANKRD65	Exonic	74	uc031pjt.2	0.6307	260	260	chr1:1421119_1421619
261	28	0.537992	4.66193e-36	0.299531	0.983457	MRPL20	10.0618	0.439	0.203	2	C04.Neck._.corpus1	166	TMEM88B	Exonic	166	uc057axw.1	0.7046	261	261	chr1:1426045_1426545
263	28	0.53412	1.81646e-35	0.764128	0.983457	MRPL20	21.4595	0.931	0.867	2	C07.Endocrine1._.Rep1	3989	LINC01770	Exonic	1259	uc031pko.2	0.6647	263	263	chr1:1430333_1430833
266	28	0.475864	1.94978e-27	0.88277	0.983457	MRPL20	285.064	0.965	0.942	2	C04.Neck._.corpus2	1194	LINC01770	Promoter	1109	uc031pko.2	0.6766	266	266	chr1:1433128_1433628
268	28	0.699712	1.28041e-69	0.809985	0.983457	MRPL20	3.02575	0.058	0.007	2	C03.Progenitor._.corpus2	17	LINC01770	Promoter	17	uc031pko.2	0.6786	268	268	chr1:1434341_1434841
271	28	0.520261	2.05908e-33	0.405511	0.983457	MRPL20	18.3113	0.582	0.371	2	C04.Neck._.corpus1	2307	VWA1	Exonic	1433	uc057axx.1	0.6627	271	271	chr1:1436919_1437419
272	28	0.820276	1.28499e-114	0.873417	0.983457	MRPL20	104.407	0.87	0.796	2	C04.Neck._.corpus1	3317	VWA1	Intronic	2443	uc057axx.1	0.6407	272	272	chr1:1437929_1438429
273	28	0.511384	3.80692e-32	0.738825	0.983457	MRPL20	146.312	0.908	0.856	2	C04.Neck._.corpus1	6205	VWA1	Exonic	5331	uc057axx.1	0.6567	273	273	chr1:1440817_1441317
276	28	0.526976	2.13838e-34	0.745007	0.983457	MRPL20	12.6694	0.625	0.384	2	C03.Progenitor._.corpus1	613	ATAD3B	Promoter	613	uc057axz.1	0.4471	276	276	chr1:1470905_1471405
280	28	0.512892	2.33516e-32	0.49079	0.983457	MRPL20	14.5829	0.841	0.641	2	C05.Chief._.Rep2	6466	ATAD3A	Distal	6466	uc057aya.1	0.487	280	280	chr1:1505434_1505934
298	28	0.687363	2.83356e-66	0.876919	0.983457	MRPL20	127.542	0.894	0.833	2	C04.Neck._.corpus1	1055	MIB2	Promoter	1055	uc057ayh.1	0.525	298	298	chr1:1614109_1614609
164	29	0.555511	7.86231e-39	0.489807	0.820358	ANKRD65	22.8497	0.628	0.433	2	C04.Neck._.corpus1	289	TTLL10	Promoter	289	uc057awz.1	0.6567	164	164	chr1:1173344_1173844
165	29	0.467903	1.86761e-26	0.560775	0.820358	ANKRD65	2.86443	0.115	0.01	2	C02.Stem._.corpus1	8605	TTLL10	Intronic	1952	uc057awz.1	0.6766	165	165	chr1:1182240_1182740
170	29	0.712999	2.03209e-73	0.712696	0.820358	ANKRD65	17.4952	0.847	0.661	2	C05.Chief._.Rep1	101	TNFRSF18	Exonic	17	uc031tlt.2	0.6886	170	170	chr1:1206339_1206839
171	29	0.486815	7.89494e-29	0.366119	0.820358	ANKRD65	56.9777	0.929	0.865	2	C09.Immune1._.corpus2	1498	TNFRSF18	Promoter	1498	uc031tlt.2	0.5948	171	171	chr1:1207940_1208440
172	29	0.65183	1.61796e-57	0.318212	0.820358	ANKRD65	36.9904	0.766	0.562	2	C09.Immune1._.corpus1	2414	TNFRSF18	Distal	2414	uc031tlt.2	0.6926	172	172	chr1:1208856_1209356
179	29	0.681267	1.10148e-64	0.909644	0.820358	ANKRD65	151.309	0.907	0.854	2	C04.Neck._.corpus2	6627	SDF4	Intronic	3192	uc057axb.1	0.6766	179	179	chr1:1225153_1225653
180	29	0.812062	1.45627e-110	0.811649	0.820358	ANKRD65	19.3885	0.863	0.69	2	C05.Chief._.Rep1	5909	SDF4	Intronic	2474	uc057axb.1	0.6028	180	180	chr1:1225871_1226371
184	29	0.582841	1.67245e-43	0.448015	0.820358	ANKRD65	9.12398	0.412	0.18	2	C04.Neck._.corpus1	5311	B3GALT6	Distal	5311	uc021oem.3	0.7006	184	184	chr1:1237327_1237827
187	29	0.614055	2.05083e-49	0.51878	0.820358	ANKRD65	26.4035	0.656	0.472	2	C04.Neck._.corpus1	5681	C1QTNF12	Distal	2117	uc057axc.1	0.6547	187	187	chr1:1240790_1241290
203	29	0.607603	3.88135e-48	0.835289	0.820358	ANKRD65	79.1704	0.835	0.741	2	C04.Neck._.corpus1	4794	MIR6726	Exonic	3632	uc001abp.3	0.7066	203	203	chr1:1291125_1291625
217	29	0.621649	5.91218e-51	0.720074	0.820358	ANKRD65	31.3204	0.688	0.519	2	C04.Neck._.corpus1	269	ACAP3	Promoter	269	uc057axf.1	0.6687	217	217	chr1:1309629_1310129
239	29	0.478743	8.48457e-28	0.455101	0.820358	ANKRD65	30.0731	0.681	0.509	2	C04.Neck._.corpus1	6204	MXRA8	Exonic	59	uc001abu.1	0.7725	239	239	chr1:1355322_1355822
258	29	0.682144	6.54035e-65	0.49518	0.820358	ANKRD65	18.3113	0.582	0.371	2	C04.Neck._.corpus1	3024	ANKRD65	Exonic	1500	uc031pjt.2	0.497	258	258	chr1:1418494_1418994
259	29	0.632449	3.21761e-53	0.771575	0.820358	ANKRD65	14.925	0.883	0.787	2	C07.Endocrine1._.Rep2	1576	ANKRD65	Exonic	52	uc031pjt.2	0.8144	259	259	chr1:1419942_1420442
260	29	0.810428	8.82856e-110	0.55764	0.820358	ANKRD65	19.3836	0.898	0.842	2	C08.Endocrine2._.Rep2	399	ANKRD65	Exonic	74	uc031pjt.2	0.6307	260	260	chr1:1421119_1421619
261	29	0.552053	2.85509e-38	0.299531	0.820358	ANKRD65	10.0618	0.439	0.203	2	C04.Neck._.corpus1	166	TMEM88B	Exonic	166	uc057axw.1	0.7046	261	261	chr1:1426045_1426545
263	29	0.632096	3.827e-53	0.764128	0.820358	ANKRD65	21.4595	0.931	0.867	2	C07.Endocrine1._.Rep1	3989	LINC01770	Exonic	1259	uc031pko.2	0.6647	263	263	chr1:1430333_1430833
266	29	0.512592	2.57429e-32	0.88277	0.820358	ANKRD65	285.064	0.965	0.942	2	C04.Neck._.corpus2	1194	LINC01770	Promoter	1109	uc031pko.2	0.6766	266	266	chr1:1433128_1433628
268	29	0.750998	1.3981e-85	0.809985	0.820358	ANKRD65	3.02575	0.058	0.007	2	C03.Progenitor._.corpus2	17	LINC01770	Promoter	17	uc031pko.2	0.6786	268	268	chr1:1434341_1434841
270	29	0.463309	6.69504e-26	0.386647	0.820358	ANKRD65	6.46307	0.308	0.095	2	C04.Neck._.corpus1	1390	VWA1	Promoter	516	uc057axx.1	0.6667	270	270	chr1:1436002_1436502
272	29	0.854759	3.22149e-134	0.873417	0.820358	ANKRD65	104.407	0.87	0.796	2	C04.Neck._.corpus1	3317	VWA1	Intronic	2443	uc057axx.1	0.6407	272	272	chr1:1437929_1438429
273	29	0.463743	5.93828e-26	0.738825	0.820358	ANKRD65	146.312	0.908	0.856	2	C04.Neck._.corpus1	6205	VWA1	Exonic	5331	uc057axx.1	0.6567	273	273	chr1:1440817_1441317
280	29	0.593721	1.72386e-45	0.49079	0.820358	ANKRD65	14.5829	0.841	0.641	2	C05.Chief._.Rep2	6466	ATAD3A	Distal	6466	uc057aya.1	0.487	280	280	chr1:1505434_1505934
298	29	0.544767	4.12397e-37	0.876919	0.820358	ANKRD65	127.542	0.894	0.833	2	C04.Neck._.corpus1	1055	MIB2	Promoter	1055	uc057ayh.1	0.525	298	298	chr1:1614109_1614609
195	30	0.686387	5.11734e-66	0.981956	0.372064	VWA1	155.109	0.953	0.924	2	C01.Surface._.corpus1	1222	UBE2J2	Intronic	808	uc057axd.1	0.6168	195	195	chr1:1272412_1272912
200	30	0.461941	9.75251e-26	0.629867	0.372064	VWA1	28.7935	0.7	0.515	2	C01.Surface._.corpus2	2666	SCNN1D	Intronic	938	uc031pjj.2	0.5928	200	200	chr1:1282853_1283353
229	30	0.617843	3.53758e-50	0.923249	0.372064	VWA1	86.8704	0.861	0.778	2	C01.Surface._.corpus2	4479	MIR6808	Intronic	3822	uc057axn.1	0.6766	229	229	chr1:1343938_1344438
230	30	0.7022	2.58247e-70	0.997353	0.372064	VWA1	409.887	0.984	0.972	2	C01.Surface._.corpus2	4371	DVL1	Intronic	3976	uc057axk.1	0.6846	230	230	chr1:1344728_1345228
267	30	0.519141	2.98971e-33	0.911738	0.372064	VWA1	244.366	0.93	0.879	2	C03.Progenitor._.corpus2	559	LINC01770	Promoter	474	uc031pko.2	0.6747	267	267	chr1:1433763_1434263
312	30	0.522499	9.73264e-34	0.620059	0.372064	VWA1	20.5066	0.713	0.54	2	C01.Surface._.corpus1	10622	CDK11B	Intronic	10582	uc001acd.4	0.5309	312	312	chr1:1648139_1648639
195	32	0.627943	2.90138e-52	0.981956	0.608667	ATAD3B	155.109	0.953	0.924	2	C01.Surface._.corpus1	1222	UBE2J2	Intronic	808	uc057axd.1	0.6168	195	195	chr1:1272412_1272912
215	32	0.609467	1.67259e-48	0.987506	0.608667	ATAD3B	159.469	0.933	0.883	2	C02.Stem._.corpus2	50	PUSL1	Promoter	6	uc057axg.1	0.7565	215	215	chr1:1308368_1308868
221	32	0.460471	1.45937e-25	0.995081	0.608667	ATAD3B	272.613	0.978	0.958	2	C02.Stem._.corpus1	25	INTS11	Promoter	25	uc009vjn.3	0.7665	221	221	chr1:1324467_1324967
229	32	0.556378	5.67511e-39	0.923249	0.608667	ATAD3B	86.8704	0.861	0.778	2	C01.Surface._.corpus2	4479	MIR6808	Intronic	3822	uc057axn.1	0.6766	229	229	chr1:1343938_1344438
230	32	0.611619	6.27118e-49	0.997353	0.608667	ATAD3B	409.887	0.984	0.972	2	C01.Surface._.corpus2	4371	DVL1	Intronic	3976	uc057axk.1	0.6846	230	230	chr1:1344728_1345228
231	32	0.472718	4.79557e-27	0.620904	0.608667	ATAD3B	15.7522	0.679	0.443	2	C02.Stem._.corpus1	3227	DVL1	Intronic	2832	uc057axk.1	0.6587	231	231	chr1:1345872_1346372
249	32	0.485758	1.08162e-28	0.988706	0.608667	ATAD3B	406.972	0.995	0.989	2	C04.Neck._.corpus1	55	AURKAIP1	Promoter	55	uc057axo.1	0.6267	249	249	chr1:1375189_1375689
257	32	0.461719	1.03669e-25	0.958207	0.608667	ATAD3B	46.3858	0.99	0.981	2	C08.Endocrine2._.Rep2	4	MRPL20	Promoter	4	uc001abw.2	0.7106	257	257	chr1:1407058_1407558
264	32	0.571036	1.97562e-41	0.940188	0.608667	ATAD3B	195.161	0.934	0.895	2	C01.Surface._.corpus2	2539	LINC01770	Intronic	189	uc031pko.2	0.6347	264	264	chr1:1431783_1432283
267	32	0.57165	1.54772e-41	0.911738	0.608667	ATAD3B	244.366	0.93	0.879	2	C03.Progenitor._.corpus2	559	LINC01770	Promoter	474	uc031pko.2	0.6747	267	267	chr1:1433763_1434263
282	32	0.487173	7.09431e-29	0.966069	0.608667	ATAD3B	160.214	0.991	0.979	2	C03.Progenitor._.corpus1	92	ATAD3A	Promoter	92	uc057aya.1	0.7066	282	282	chr1:1511808_1512308
283	32	0.480306	5.38393e-28	0.502904	0.608667	ATAD3B	2.43361	0.029	0.001	2	C09.Immune1._.corpus1	421	ATAD3A	Exonic	42	uc057aya.1	0.7465	283	283	chr1:1512323_1512823
286	32	0.468988	1.37764e-26	0.910785	0.608667	ATAD3B	40.3561	0.98	0.965	2	C08.Endocrine2._.Rep2	3487	TMEM240	Exonic	2545	uc001aca.3	0.6228	286	286	chr1:1543691_1544191
295	32	0.468137	1.74951e-26	0.449506	0.608667	ATAD3B	7.63359	0.502	0.217	2	C02.Stem._.corpus1	1111	SSU72	Promoter	1005	uc057ayg.1	0.507	295	295	chr1:1575731_1576231
300	32	0.551323	3.74229e-38	0.89804	0.608667	ATAD3B	23.0235	0.921	0.876	2	C08.Endocrine2._.Rep2	821	MIB2	Intronic	36	uc057ayh.1	0.7784	300	300	chr1:1615987_1616487
247	33	0.555926	6.72899e-39	0.487175	0.302387	ATAD3A	3.46432	0.08	0.007	2	C04.Neck._.corpus2	1913	AURKAIP1	Distal	1562	uc057axo.1	0.6128	247	247	chr1:1373331_1373831
252	33	0.457869	2.96195e-25	0.992356	0.302387	ATAD3A	406.031	0.999	0.998	2	C01.Surface._.corpus1	50	MRPL20-AS1	Promoter	50	uc057axt.1	0.7285	252	252	chr1:1399221_1399721
254	33	0.471398	6.97677e-27	0.41844	0.302387	ATAD3A	2.94461	0.149	0.019	2	C02.Stem._.corpus2	1402	MRPL20-AS1	Promoter	505	uc057axt.1	0.5968	254	254	chr1:1400675_1401175
318	33	0.476067	1.83931e-27	0.857052	0.302387	ATAD3A	74.2733	0.896	0.835	2	C01.Surface._.corpus1	195	SLC35E2B	Exonic	111	uc001ace.4	0.7246	318	318	chr1:1692282_1692782
319	33	0.713603	1.35177e-73	0.985881	0.302387	ATAD3A	42.712	0.992	0.98	2	C07.Endocrine1._.Rep1	442	SLC35E2B	Promoter	442	uc001ace.4	0.6766	319	319	chr1:1692921_1693421
321	33	0.493886	9.33707e-30	0.945506	0.302387	ATAD3A	133.959	0.943	0.909	2	C01.Surface._.corpus1	22005	CDK11A	Intronic	5972	uc057ayk.1	0.5389	321	321	chr1:1715432_1715932
322	33	0.652565	1.09495e-57	0.917817	0.302387	ATAD3A	54.3918	0.864	0.782	2	C01.Surface._.corpus1	16324	CDK11A	Intronic	291	uc057ayk.1	0.477	322	322	chr1:1721113_1721613
327	33	0.515213	1.09326e-32	0.260607	0.302387	ATAD3A	4.5174	0.287	0.084	2	C01.Surface._.corpus1	2956	SLC35E2A	Distal	2956	uc057ayl.1	0.6188	327	327	chr1:1748699_1749199
228	35	0.534491	1.59558e-35	0.871758	0.656611	SSU72	100.567	0.894	0.817	2	C02.Stem._.corpus2	1807	MIR6808	Intronic	1521	uc057axn.1	0.6846	228	228	chr1:1337650_1338150
231	35	0.493991	9.04306e-30	0.620904	0.656611	SSU72	15.7522	0.679	0.443	2	C02.Stem._.corpus1	3227	DVL1	Intronic	2832	uc057axk.1	0.6587	231	231	chr1:1345872_1346372
235	35	0.642232	2.3777e-55	0.966815	0.656611	SSU72	202.378	0.954	0.918	2	C02.Stem._.corpus2	171	DVL1	Promoter	171	uc057axk.1	0.8283	235	235	chr1:1349272_1349772
248	35	0.464844	4.37849e-26	0.727249	0.656611	SSU72	18.6337	0.539	0.313	2	C04.Neck._.corpus2	695	AURKAIP1	Exonic	344	uc057axo.1	0.6966	248	248	chr1:1374549_1375049
249	35	0.662276	5.72711e-60	0.988706	0.656611	SSU72	406.972	0.995	0.989	2	C04.Neck._.corpus1	55	AURKAIP1	Promoter	55	uc057axo.1	0.6267	249	249	chr1:1375189_1375689
252	35	0.57494	4.16481e-42	0.992356	0.656611	SSU72	406.031	0.999	0.998	2	C01.Surface._.corpus1	50	MRPL20-AS1	Promoter	50	uc057axt.1	0.7285	252	252	chr1:1399221_1399721
257	35	0.569451	3.6941e-41	0.958207	0.656611	SSU72	46.3858	0.99	0.981	2	C08.Endocrine2._.Rep2	4	MRPL20	Promoter	4	uc001abw.2	0.7106	257	257	chr1:1407058_1407558
269	35	0.498191	2.48e-30	0.906588	0.656611	SSU72	34.4363	0.966	0.943	2	C08.Endocrine2._.Rep2	820	VWA1	Promoter	10	uc057axx.1	0.7864	269	269	chr1:1435432_1435932
277	35	0.639487	9.59524e-55	0.949768	0.656611	SSU72	40.7151	0.989	0.974	2	C07.Endocrine1._.Rep1	44	ATAD3B	Promoter	44	uc057axz.1	0.7385	277	277	chr1:1471474_1471974
282	35	0.599557	1.37869e-46	0.966069	0.656611	SSU72	160.214	0.991	0.979	2	C03.Progenitor._.corpus1	92	ATAD3A	Promoter	92	uc057aya.1	0.7066	282	282	chr1:1511808_1512308
299	35	0.654941	3.08282e-58	0.978444	0.656611	SSU72	52.9909	0.996	0.992	2	C08.Endocrine2._.Rep1	11	MIB2	Promoter	5	uc057ayh.1	0.7246	299	299	chr1:1615177_1615677
300	35	0.497317	3.2504e-30	0.89804	0.656611	SSU72	23.0235	0.921	0.876	2	C08.Endocrine2._.Rep2	821	MIB2	Intronic	36	uc057ayh.1	0.7784	300	300	chr1:1615987_1616487
313	35	0.642597	1.97357e-55	0.986879	0.656611	SSU72	274.764	0.978	0.958	2	C02.Stem._.corpus1	12	CDK11B	Promoter	12	uc001acd.4	0.6507	313	313	chr1:1658749_1659249
318	35	0.488232	5.17026e-29	0.857052	0.656611	SSU72	74.2733	0.896	0.835	2	C01.Surface._.corpus1	195	SLC35E2B	Exonic	111	uc001ace.4	0.7246	318	318	chr1:1692282_1692782
324	35	0.481842	3.43623e-28	0.977536	0.656611	SSU72	172.916	0.995	0.988	2	C03.Progenitor._.corpus1	13237	CDK11A	Intronic	125	uc057ayk.1	0.6347	324	324	chr1:1724200_1724700
336	35	0.573825	6.50653e-42	0.94403	0.656611	SSU72	153.165	0.952	0.922	2	C01.Surface._.corpus1	1994	NADK	Exonic	7	uc057ayq.1	0.8044	336	336	chr1:1778212_1778712
337	35	0.454353	7.63607e-25	0.864119	0.656611	SSU72	49.6198	0.853	0.766	2	C01.Surface._.corpus1	1224	NADK	Intronic	441	uc057ayq.1	0.6407	337	337	chr1:1778982_1779482
269	38	0.471883	6.08051e-27	0.906588	0.775529	CDK11B	34.4363	0.966	0.943	2	C08.Endocrine2._.Rep2	820	VWA1	Promoter	10	uc057axx.1	0.7864	269	269	chr1:1435432_1435932
277	38	0.485074	1.32555e-28	0.949768	0.775529	CDK11B	40.7151	0.989	0.974	2	C07.Endocrine1._.Rep1	44	ATAD3B	Promoter	44	uc057axz.1	0.7385	277	277	chr1:1471474_1471974
282	38	0.573913	6.28364e-42	0.966069	0.775529	CDK11B	160.214	0.991	0.979	2	C03.Progenitor._.corpus1	92	ATAD3A	Promoter	92	uc057aya.1	0.7066	282	282	chr1:1511808_1512308
299	38	0.525486	3.54993e-34	0.978444	0.775529	CDK11B	52.9909	0.996	0.992	2	C08.Endocrine2._.Rep1	11	MIB2	Promoter	5	uc057ayh.1	0.7246	299	299	chr1:1615177_1615677
300	38	0.480352	5.31121e-28	0.89804	0.775529	CDK11B	23.0235	0.921	0.876	2	C08.Endocrine2._.Rep2	821	MIB2	Intronic	36	uc057ayh.1	0.7784	300	300	chr1:1615987_1616487
313	38	0.527308	1.9095e-34	0.986879	0.775529	CDK11B	274.764	0.978	0.958	2	C02.Stem._.corpus1	12	CDK11B	Promoter	12	uc001acd.4	0.6507	313	313	chr1:1658749_1659249
318	38	0.490944	2.28328e-29	0.857052	0.775529	CDK11B	74.2733	0.896	0.835	2	C01.Surface._.corpus1	195	SLC35E2B	Exonic	111	uc001ace.4	0.7246	318	318	chr1:1692282_1692782
319	38	0.594918	1.03059e-45	0.985881	0.775529	CDK11B	42.712	0.992	0.98	2	C07.Endocrine1._.Rep1	442	SLC35E2B	Promoter	442	uc001ace.4	0.6766	319	319	chr1:1692921_1693421
336	38	0.667409	3.29563e-61	0.94403	0.775529	CDK11B	153.165	0.952	0.922	2	C01.Surface._.corpus1	1994	NADK	Exonic	7	uc057ayq.1	0.8044	336	336	chr1:1778212_1778712
371	38	0.52078	1.73089e-33	0.905975	0.775529	CDK11B	141.145	0.904	0.85	2	C04.Neck._.corpus1	630	GNB1	Promoter	276	uc057ayr.1	0.7086	371	371	chr1:1891498_1891998
380	38	0.528935	1.09444e-34	0.719225	0.775529	CDK11B	33.9087	0.671	0.491	2	C04.Neck._.corpus2	6139	CALML6	Distal	6139	uc001acj.5	0.7265	380	380	chr1:1908437_1908937
330	39	0.567456	8.08141e-41	0.99279	0.655184	SLC35E2B	579.993	0.998	0.996	2	C01.Surface._.corpus2	13029	SLC35E2A	Intronic	446	uc057ayl.1	0.6866	330	330	chr1:1758772_1759272
331	39	0.450378	2.19852e-24	0.858563	0.655184	SLC35E2B	80.4021	0.81	0.676	2	C03.Progenitor._.corpus2	13861	SLC35E2A	Exonic	1278	uc057ayl.1	0.6786	331	331	chr1:1759604_1760104
347	39	0.481311	4.01551e-28	0.624627	0.655184	SLC35E2B	23.0235	0.921	0.876	2	C08.Endocrine2._.Rep2	52581	NADK	Intronic	753	uc057ayq.1	0.4431	347	347	chr1:1832789_1833289
330	40	0.46513	4.04496e-26	0.99279	0.707603	CDK11A	579.993	0.998	0.996	2	C01.Surface._.corpus2	13029	SLC35E2A	Intronic	446	uc057ayl.1	0.6866	330	330	chr1:1758772_1759272
384	40	0.489084	4.00257e-29	0.995373	0.707603	CDK11A	357.889	0.994	0.987	2	C02.Stem._.corpus2	108	TMEM52	Promoter	108	uc001ack.3	0.7405	384	384	chr1:1919132_1919632
286	41	0.583344	1.35913e-43	0.910785	0.639289	NADK	40.3561	0.98	0.965	2	C08.Endocrine2._.Rep2	3487	TMEM240	Exonic	2545	uc001aca.3	0.6228	286	286	chr1:1543691_1544191
293	41	0.456816	3.9374e-25	0.926632	0.639289	NADK	36.3964	0.972	0.951	2	C08.Endocrine2._.Rep2	45	SSU72	Promoter	45	uc057ayg.1	0.7186	293	293	chr1:1574665_1575165
299	41	0.471139	7.50838e-27	0.978444	0.639289	NADK	52.9909	0.996	0.992	2	C08.Endocrine2._.Rep1	11	MIB2	Promoter	5	uc057ayh.1	0.7246	299	299	chr1:1615177_1615677
300	41	0.499077	1.884e-30	0.89804	0.639289	NADK	23.0235	0.921	0.876	2	C08.Endocrine2._.Rep2	821	MIB2	Intronic	36	uc057ayh.1	0.7784	300	300	chr1:1615987_1616487
325	41	0.707476	8.16649e-72	0.868978	0.639289	NADK	77.1645	0.82	0.718	2	C04.Neck._.corpus2	191	SLC35E2A	Exonic	118	uc057ayl.1	0.7206	325	325	chr1:1745550_1746050
326	41	0.729807	1.52436e-78	0.964291	0.639289	NADK	93.5382	0.848	0.762	2	C04.Neck._.corpus2	456	SLC35E2A	Promoter	456	uc057ayl.1	0.6786	326	326	chr1:1746199_1746699
330	41	0.630768	7.32715e-53	0.99279	0.639289	NADK	579.993	0.998	0.996	2	C01.Surface._.corpus2	13029	SLC35E2A	Intronic	446	uc057ayl.1	0.6866	330	330	chr1:1758772_1759272
331	41	0.550007	6.08203e-38	0.858563	0.639289	NADK	80.4021	0.81	0.676	2	C03.Progenitor._.corpus2	13861	SLC35E2A	Exonic	1278	uc057ayl.1	0.6786	331	331	chr1:1759604_1760104
369	41	0.562537	5.4467e-40	0.896686	0.639289	NADK	32.8437	0.964	0.939	2	C08.Endocrine2._.Rep1	651	GNB1	Intronic	63	uc057ayr.1	0.7745	369	369	chr1:1890215_1890715
370	41	0.622911	3.24848e-51	0.963654	0.639289	NADK	42.356	0.984	0.972	2	C08.Endocrine2._.Rep2	49	GNB1	Promoter	10	uc057ayr.1	0.8084	370	370	chr1:1890817_1891317
376	41	0.482132	3.15564e-28	0.827057	0.639289	NADK	41.7851	0.856	0.755	2	C03.Progenitor._.corpus1	6201	GNB1	Distal	5847	uc057ayr.1	0.513	376	376	chr1:1897069_1897569
381	41	0.477892	1.08562e-27	0.992598	0.639289	NADK	439.981	0.998	0.995	2	C02.Stem._.corpus1	5553	CALML6	Distal	5553	uc001acj.5	0.7505	381	381	chr1:1909023_1909523
384	41	0.518966	3.16794e-33	0.995373	0.639289	NADK	357.889	0.994	0.987	2	C02.Stem._.corpus2	108	TMEM52	Promoter	108	uc001ack.3	0.7405	384	384	chr1:1919132_1919632
313	42	0.628836	1.87902e-52	0.986879	0.558129	GNB1	274.764	0.978	0.958	2	C02.Stem._.corpus1	12	CDK11B	Promoter	12	uc001acd.4	0.6507	313	313	chr1:1658749_1659249
318	42	0.65372	5.91863e-58	0.857052	0.558129	GNB1	74.2733	0.896	0.835	2	C01.Surface._.corpus1	195	SLC35E2B	Exonic	111	uc001ace.4	0.7246	318	318	chr1:1692282_1692782
319	42	0.624258	1.70837e-51	0.985881	0.558129	GNB1	42.712	0.992	0.98	2	C07.Endocrine1._.Rep1	442	SLC35E2B	Promoter	442	uc001ace.4	0.6766	319	319	chr1:1692921_1693421
324	42	0.527473	1.80501e-34	0.977536	0.558129	GNB1	172.916	0.995	0.988	2	C03.Progenitor._.corpus1	13237	CDK11A	Intronic	125	uc057ayk.1	0.6347	324	324	chr1:1724200_1724700
336	42	0.69312	8.20727e-68	0.94403	0.558129	GNB1	153.165	0.952	0.922	2	C01.Surface._.corpus1	1994	NADK	Exonic	7	uc057ayq.1	0.8044	336	336	chr1:1778212_1778712
337	42	0.463293	6.72482e-26	0.864119	0.558129	GNB1	49.6198	0.853	0.766	2	C01.Surface._.corpus1	1224	NADK	Intronic	441	uc057ayq.1	0.6407	337	337	chr1:1778982_1779482
371	42	0.525946	3.03587e-34	0.905975	0.558129	GNB1	141.145	0.904	0.85	2	C04.Neck._.corpus1	630	GNB1	Promoter	276	uc057ayr.1	0.7086	371	371	chr1:1891498_1891998
381	42	0.635506	7.0734e-54	0.992598	0.558129	GNB1	439.981	0.998	0.995	2	C02.Stem._.corpus1	5553	CALML6	Distal	5553	uc001acj.5	0.7505	381	381	chr1:1909023_1909523
384	42	0.60971	1.4985e-48	0.995373	0.558129	GNB1	357.889	0.994	0.987	2	C02.Stem._.corpus2	108	TMEM52	Promoter	108	uc001ack.3	0.7405	384	384	chr1:1919132_1919632
402	42	0.521772	1.24202e-33	0.998375	0.558129	GNB1	198.667	0.999	0.997	2	C03.Progenitor._.corpus1	190	PRKCZ	Promoter	190	uc057ayw.1	0.7944	402	402	chr1:2050029_2050529
408	42	0.609002	2.0653e-48	0.965289	0.558129	GNB1	292.359	0.983	0.966	2	C02.Stem._.corpus2	79448	FAAP20	Intronic	366	uc057ayx.1	0.6786	408	408	chr1:2133021_2133521
316	44	0.54008	2.22133e-36	0.832346	0.430258	TMEM52	124.183	0.89	0.828	2	C04.Neck._.corpus1	13683	SLC35E2B	Intronic	7053	uc001ace.4	0.6128	316	316	chr1:1678794_1679294
323	44	0.531654	4.2815e-35	0.63838	0.430258	TMEM52	5.7866	0.617	0.274	2	C05.Chief._.Rep2	15802	CDK11A	Intronic	5	uc057ayk.1	0.4371	323	323	chr1:1721635_1722135
345	44	0.459509	1.89677e-25	0.251877	0.430258	TMEM52	5.45646	0.362	0.123	2	C01.Surface._.corpus1	22654	NADK	Intronic	8914	uc057ayq.1	0.4072	345	345	chr1:1802862_1803362
350	44	0.59366	1.7701e-45	0.871037	0.430258	TMEM52	96.3726	0.86	0.78	2	C04.Neck._.corpus1	43923	GNB1	Intronic	14907	uc057ayr.1	0.4511	350	350	chr1:1846943_1847443
351	44	0.567242	8.78696e-41	0.417289	0.430258	TMEM52	9.12398	0.412	0.18	2	C04.Neck._.corpus1	43314	GNB1	Intronic	15516	uc057ayr.1	0.4531	351	351	chr1:1847552_1848052
356	44	0.513309	2.03804e-32	0.833847	0.430258	TMEM52	26.0681	0.954	0.905	2	C07.Endocrine1._.Rep2	32303	GNB1	Intronic	26527	uc057ayr.1	0.4691	356	356	chr1:1858563_1859063
362	44	0.577815	1.30569e-42	0.411249	0.430258	TMEM52	5.63265	0.263	0.071	2	C04.Neck._.corpus1	17749	GNB1	Intronic	17033	uc057ayr.1	0.509	362	362	chr1:1873117_1873617
383	44	0.584766	7.54002e-44	0.893215	0.430258	TMEM52	37.5521	0.954	0.876	2	C05.Chief._.Rep1	1204	CALML6	Exonic	622	uc001acj.5	0.6687	383	383	chr1:1915782_1916282
389	44	0.458484	2.50718e-25	0.662454	0.430258	TMEM52	19.6367	0.921	0.848	2	C07.Endocrine1._.Rep1	24891	TMEM52	Intronic	15940	uc001ack.3	0.6667	389	389	chr1:1943915_1944415
390	44	0.628453	2.264e-52	0.656247	0.430258	TMEM52	32.5791	0.695	0.53	2	C04.Neck._.corpus1	27519	TMEM52	Intronic	13312	uc001ack.3	0.6347	390	390	chr1:1946543_1947043
392	44	0.468325	1.65965e-26	0.787521	0.430258	TMEM52	25.1733	0.949	0.898	2	C07.Endocrine1._.Rep1	40672	TMEM52	Intronic	159	uc001ack.3	0.6228	392	392	chr1:1959696_1960196
393	44	0.50192	7.75838e-31	0.26917	0.430258	TMEM52	6.89612	0.282	0.083	2	C04.Neck._.corpus2	34447	CFAP74	Intronic	9280	uc057ayu.1	0.6986	393	393	chr1:1969139_1969639
410	44	0.560106	1.38093e-39	0.843951	0.430258	TMEM52	90.215	0.843	0.754	2	C04.Neck._.corpus2	77077	FAAP20	Intronic	379	uc057ayx.1	0.5768	410	410	chr1:2135392_2135892
394	46	0.528441	1.29662e-34	0.26364	0.779356	FAAP20	17.4609	0.524	0.3	2	C04.Neck._.corpus2	3	GABRD	Promoter	3	uc057ayv.1	0.8204	394	394	chr1:2019078_2019578
410	46	0.463694	6.01895e-26	0.843951	0.779356	FAAP20	90.215	0.843	0.754	2	C04.Neck._.corpus2	77077	FAAP20	Intronic	379	uc057ayx.1	0.5768	410	410	chr1:2135392_2135892
447	46	0.526503	2.51241e-34	0.897965	0.779356	FAAP20	124.183	0.89	0.828	2	C04.Neck._.corpus1	11719	SKI	Intronic	7580	uc057ayy.1	0.6028	447	447	chr1:2240165_2240665
481	46	0.522821	8.73319e-34	0.831215	0.779356	FAAP20	21.1912	0.91	0.86	2	C08.Endocrine2._.Rep2	80034	MORN1	Distal	8025	uc057ayz.1	0.6487	481	481	chr1:2311422_2311922
490	46	0.487473	6.48748e-29	0.70284	0.779356	FAAP20	32.8437	0.964	0.939	2	C08.Endocrine2._.Rep1	69045	MORN1	Intronic	4031	uc057ayz.1	0.6886	490	490	chr1:2322411_2322911
491	46	0.536162	8.8855e-36	0.708198	0.779356	FAAP20	62.9926	0.787	0.668	2	C04.Neck._.corpus2	56611	MORN1	Intronic	8401	uc057ayz.1	0.6168	491	491	chr1:2334845_2335345
492	46	0.493459	1.06386e-29	0.860138	0.779356	FAAP20	99.5712	0.864	0.787	2	C04.Neck._.corpus1	38810	MORN1	Intronic	10731	uc057ayz.1	0.6248	492	492	chr1:2352646_2353146
507	46	0.477672	1.15679e-27	0.703832	0.779356	FAAP20	93.5382	0.848	0.762	2	C04.Neck._.corpus2	2664	PEX10	Distal	2664	uc057azb.1	0.6707	507	507	chr1:2416212_2416712
498	47	0.464792	4.44183e-26	0.995096	0.433048	SKI	167.159	0.999	0.997	2	C09.Immune1._.corpus2	38	MORN1	Promoter	2	uc057ayz.1	0.7425	498	498	chr1:2391418_2391918
420	48	0.742142	1.47968e-82	0.958094	0.574802	MORN1	312.601	0.985	0.965	2	C09.Immune1._.corpus1	17638	FAAP20	Intronic	305	uc057ayx.1	0.6886	420	420	chr1:2194831_2195331
422	48	0.551355	3.69863e-38	0.950928	0.574802	MORN1	374.581	0.986	0.974	2	C04.Neck._.corpus2	13244	FAAP20	Exonic	431	uc057ayx.1	0.6208	422	422	chr1:2199225_2199725
425	48	0.719598	2.19143e-75	0.985891	0.574802	MORN1	287.75	0.981	0.963	2	C02.Stem._.corpus2	7432	FAAP20	Intronic	1404	uc057ayx.1	0.7745	425	425	chr1:2205037_2205537
434	48	0.572773	9.90738e-42	0.873872	0.574802	MORN1	89.379	0.903	0.833	2	C02.Stem._.corpus1	1456	SKI	Promoter	1456	uc057ayy.1	0.7844	434	434	chr1:2226988_2227488
435	48	0.764571	1.78815e-90	0.998395	0.574802	MORN1	682.254	1	0.999	2	C03.Progenitor._.corpus2	889	SKI	Promoter	889	uc057ayy.1	0.8044	435	435	chr1:2227555_2228055
498	48	0.652136	1.37556e-57	0.995096	0.574802	MORN1	167.159	0.999	0.997	2	C09.Immune1._.corpus2	38	MORN1	Promoter	2	uc057ayz.1	0.7425	498	498	chr1:2391418_2391918
502	48	0.697582	4.97158e-69	0.983407	0.574802	MORN1	329.322	0.989	0.977	2	C02.Stem._.corpus1	1090	PEX10	Intronic	134	uc057azb.1	0.7764	502	502	chr1:2412456_2412956
521	48	0.464804	4.42681e-26	0.871881	0.574802	MORN1	9.52793	0.723	0.493	2	C09.Immune1._.corpus2	626	PANK4	Exonic	185	uc001acv.4	0.6986	521	521	chr1:2525751_2526251
522	48	0.498401	2.32449e-30	0.892069	0.574802	MORN1	39.327	0.983	0.961	2	C10.Immune2._.Rep1	12	PANK4	Promoter	12	uc001acv.4	0.6667	522	522	chr1:2526391_2526891
536	48	0.623402	2.57132e-51	0.954879	0.574802	MORN1	299.364	0.969	0.948	2	C04.Neck._.corpus2	8625	TNFRSF14	Distal	547	uc010nyf.1	0.6966	536	536	chr1:2546763_2547263
539	48	0.580567	4.26048e-43	0.900701	0.574802	MORN1	105.444	0.98	0.955	2	C09.Immune1._.corpus2	6738	TNFRSF14	Distal	2434	uc010nyf.1	0.5928	539	539	chr1:2548650_2549150
552	48	0.532486	3.20915e-35	0.944726	0.574802	MORN1	37.942	0.986	0.968	2	C07.Endocrine1._.Rep2	8046	PRXL2B	Intronic	3115	uc057azv.1	0.6188	552	552	chr1:2578194_2578694
557	48	0.691879	1.7718e-67	0.998632	0.574802	MORN1	449.197	0.999	0.997	2	C02.Stem._.corpus1	27	PRXL2B	Promoter	20	uc057azv.1	0.7645	557	557	chr1:2586269_2586769
558	48	0.735806	1.81373e-80	0.95602	0.574802	MORN1	128.034	0.928	0.875	2	C02.Stem._.corpus1	560	PRXL2B	Exonic	9	uc057azv.1	0.7505	558	558	chr1:2586802_2587302
451	49	0.506555	1.79403e-31	0.908449	0.706046	RER1	212.629	0.944	0.911	2	C04.Neck._.corpus1	19915	SKI	Intronic	614	uc057ayy.1	0.5449	451	451	chr1:2248361_2248861
498	54	0.584811	7.40091e-44	0.995096	0.899247	TNFRSF14	167.159	0.999	0.997	2	C09.Immune1._.corpus2	38	MORN1	Promoter	2	uc057ayz.1	0.7425	498	498	chr1:2391418_2391918
557	54	0.464878	4.33742e-26	0.998632	0.899247	TNFRSF14	449.197	0.999	0.997	2	C02.Stem._.corpus1	27	PRXL2B	Promoter	20	uc057azv.1	0.7645	557	557	chr1:2586269_2586769
582	57	0.491782	1.77158e-29	0.691077	0.983392	LINC00982	39.0352	0.726	0.574	2	C04.Neck._.corpus1	106587	ACTRT2	Distal	99896	uc001acz.3	0.5948	582	582	chr1:2914645_2915145
587	57	0.451841	1.49249e-24	0.383407	0.983392	LINC00982	22.8497	0.628	0.433	2	C04.Neck._.corpus1	54750	ACTRT2	Distal	54750	uc001acz.3	0.5449	587	587	chr1:2966482_2966982
589	57	0.461964	9.69288e-26	0.991057	0.983392	LINC00982	208.934	0.942	0.908	2	C04.Neck._.corpus1	52908	ACTRT2	Distal	52908	uc001acz.3	0.5329	589	589	chr1:2968324_2968824
606	57	0.52075	1.7486e-33	0.848514	0.983392	LINC00982	104.407	0.87	0.796	2	C04.Neck._.corpus1	322	PRDM16	Promoter	322	uc057azx.1	0.6727	606	606	chr1:3068595_3069095
609	57	0.555897	6.80239e-39	0.710731	0.983392	LINC00982	13.1718	0.863	0.754	2	C07.Endocrine1._.Rep2	2449	PRDM16	Intronic	2406	uc057azx.1	0.6068	609	609	chr1:3071368_3071868
610	57	0.636586	4.12549e-54	0.879531	0.983392	LINC00982	38.0037	0.82	0.684	2	C02.Stem._.corpus1	3644	PRDM16	Intronic	3601	uc057azx.1	0.6866	610	610	chr1:3072563_3073063
611	57	0.565775	1.55649e-40	0.689175	0.983392	LINC00982	37.7232	0.721	0.567	2	C04.Neck._.corpus1	4571	PRDM16	Intronic	4528	uc057azx.1	0.7605	611	611	chr1:3073490_3073990
612	57	0.596729	4.71523e-46	0.88401	0.983392	LINC00982	26.7541	0.939	0.903	2	C08.Endocrine2._.Rep2	5379	PRDM16	Intronic	5336	uc057azx.1	0.5749	612	612	chr1:3074298_3074798
613	57	0.689151	9.50473e-67	0.857585	0.983392	LINC00982	124.183	0.89	0.828	2	C04.Neck._.corpus1	5920	PRDM16	Intronic	5877	uc057azx.1	0.5409	613	613	chr1:3074839_3075339
615	57	0.527819	1.60349e-34	0.33401	0.983392	LINC00982	12.0058	0.484	0.248	2	C04.Neck._.corpus1	8562	PRDM16	Intronic	8519	uc057azx.1	0.5529	615	615	chr1:3077481_3077981
616	57	0.574117	5.79195e-42	0.827477	0.983392	LINC00982	38.3692	0.976	0.959	2	C08.Endocrine2._.Rep2	9768	PRDM16	Intronic	9725	uc057azx.1	0.5649	616	616	chr1:3078687_3079187
618	57	0.544464	4.60048e-37	0.516133	0.983392	LINC00982	14.0334	0.522	0.29	2	C04.Neck._.corpus1	24967	PRDM16	Intronic	24924	uc057azx.1	0.6128	618	618	chr1:3093886_3094386
622	57	0.558045	3.02363e-39	0.691432	0.983392	LINC00982	22.8497	0.628	0.433	2	C04.Neck._.corpus1	57058	PRDM16	Intronic	7481	uc057azx.1	0.6327	622	622	chr1:3125977_3126477
623	57	0.536237	8.65614e-36	0.81956	0.983392	LINC00982	48.4859	0.762	0.629	2	C04.Neck._.corpus1	58342	PRDM16	Intronic	6197	uc057azx.1	0.519	623	623	chr1:3127261_3127761
624	57	0.485973	1.01455e-28	0.406074	0.983392	LINC00982	14.0334	0.522	0.29	2	C04.Neck._.corpus1	59654	PRDM16	Intronic	4885	uc057azx.1	0.6327	624	624	chr1:3128573_3129073
625	57	0.494355	8.08798e-30	0.497511	0.983392	LINC00982	13.0096	0.504	0.27	2	C04.Neck._.corpus1	61403	PRDM16	Intronic	3136	uc057azx.1	0.5469	625	625	chr1:3130322_3130822
628	57	0.64432	8.14068e-56	0.906894	0.983392	LINC00982	165.548	0.921	0.876	2	C04.Neck._.corpus1	64749	PRDM16	Intronic	208	uc057azx.1	0.5808	628	628	chr1:3133668_3134168
629	57	0.583628	1.20899e-43	0.892242	0.983392	LINC00982	114.212	0.881	0.813	2	C04.Neck._.corpus1	65453	PRDM16	Intronic	912	uc057azx.1	0.5689	629	629	chr1:3134372_3134872
630	57	0.565583	1.67745e-40	0.886237	0.983392	LINC00982	36.7757	0.975	0.955	2	C08.Endocrine2._.Rep1	66404	PRDM16	Intronic	1863	uc057azx.1	0.5928	630	630	chr1:3135323_3135823
631	57	0.477814	1.11031e-27	0.542672	0.983392	LINC00982	21.6927	0.618	0.419	2	C04.Neck._.corpus1	70392	PRDM16	Intronic	5851	uc057azx.1	0.6028	631	631	chr1:3139311_3139811
633	57	0.60275	3.38301e-47	0.661511	0.983392	LINC00982	59.799	0.795	0.68	2	C04.Neck._.corpus1	86424	PRDM16	Intronic	21883	uc057azx.1	0.5589	633	633	chr1:3155343_3155843
635	57	0.457644	3.14756e-25	0.335348	0.983392	LINC00982	12.0058	0.484	0.248	2	C04.Neck._.corpus1	90684	PRDM16	Intronic	26143	uc057azx.1	0.487	635	635	chr1:3159603_3160103
637	57	0.608473	2.62243e-48	0.880928	0.983392	LINC00982	93.195	0.856	0.774	2	C04.Neck._.corpus1	92170	PRDM16	Intronic	27629	uc057azx.1	0.5329	637	637	chr1:3161089_3161589
642	57	0.492465	1.4399e-29	0.807689	0.983392	LINC00982	59.799	0.795	0.68	2	C04.Neck._.corpus1	99676	PRDM16	Intronic	35135	uc057azx.1	0.5529	642	642	chr1:3168595_3169095
643	57	0.599122	1.66819e-46	0.795017	0.983392	LINC00982	17.6037	0.884	0.821	2	C08.Endocrine2._.Rep2	100714	PRDM16	Intronic	36104	uc057azx.1	0.5669	643	643	chr1:3169633_3170133
644	57	0.507601	1.28516e-31	0.967057	0.983392	LINC00982	36.3964	0.972	0.951	2	C08.Endocrine2._.Rep2	101522	PRDM16	Intronic	35296	uc057azx.1	0.6747	644	644	chr1:3170441_3170941
645	57	0.606507	6.34813e-48	0.96081	0.983392	LINC00982	162.018	0.919	0.873	2	C04.Neck._.corpus1	102046	PRDM16	Intronic	34772	uc057azx.1	0.5928	645	645	chr1:3170965_3171465
650	57	0.5677	7.34497e-41	0.940686	0.983392	LINC00982	263.563	0.962	0.938	2	C04.Neck._.corpus1	105867	PRDM16	Intronic	30951	uc057azx.1	0.5329	650	650	chr1:3174786_3175286
651	57	0.509672	6.61272e-32	0.459116	0.983392	LINC00982	33.8489	0.702	0.54	2	C04.Neck._.corpus1	113441	PRDM16	Intronic	23377	uc057azx.1	0.5828	651	651	chr1:3182360_3182860
652	57	0.477659	1.16121e-27	0.839249	0.983392	LINC00982	58.3576	0.791	0.674	2	C04.Neck._.corpus1	114430	PRDM16	Intronic	22388	uc057azx.1	0.5449	652	652	chr1:3183349_3183849
653	57	0.589364	1.09826e-44	0.703037	0.983392	LINC00982	19.3836	0.898	0.842	2	C08.Endocrine2._.Rep2	117549	PRDM16	Intronic	19269	uc057azx.1	0.5888	653	653	chr1:3186468_3186968
654	57	0.674609	5.44687e-63	0.927481	0.983392	LINC00982	93.195	0.856	0.774	2	C04.Neck._.corpus1	118809	PRDM16	Intronic	18009	uc057azx.1	0.5888	654	654	chr1:3187728_3188228
655	57	0.673554	1.00065e-62	0.998988	0.983392	LINC00982	479.641	1	0.999	2	C04.Neck._.corpus1	119319	PRDM16	Intronic	17499	uc057azx.1	0.5569	655	655	chr1:3188238_3188738
656	57	0.682273	6.05923e-65	0.909427	0.983392	LINC00982	59.799	0.795	0.68	2	C04.Neck._.corpus1	119886	PRDM16	Intronic	16932	uc057azx.1	0.5788	656	656	chr1:3188805_3189305
659	57	0.589763	9.28047e-45	0.450415	0.983392	LINC00982	21.6927	0.618	0.419	2	C04.Neck._.corpus1	123405	PRDM16	Intronic	13413	uc057azx.1	0.5709	659	659	chr1:3192324_3192824
660	57	0.469002	1.37242e-26	0.611595	0.983392	LINC00982	19.423	0.595	0.388	2	C04.Neck._.corpus1	129566	PRDM16	Intronic	7252	uc057azx.1	0.5908	660	660	chr1:3198485_3198985
663	57	0.61718	4.81787e-50	0.649081	0.983392	LINC00982	35.1297	0.708	0.548	2	C04.Neck._.corpus1	149650	PRDM16	Intronic	12830	uc057azx.1	0.5768	663	663	chr1:3218569_3219069
664	57	0.608361	2.75904e-48	0.942257	0.983392	LINC00982	44.3673	0.987	0.975	2	C08.Endocrine2._.Rep2	150273	PRDM16	Intronic	13453	uc057azx.1	0.5409	664	664	chr1:3219192_3219692
665	57	0.567925	6.72939e-41	0.49482	0.983392	LINC00982	14.0334	0.522	0.29	2	C04.Neck._.corpus1	151673	PRDM16	Intronic	14853	uc057azx.1	0.5868	665	665	chr1:3220592_3221092
667	57	0.519031	3.10063e-33	0.99156	0.983392	LINC00982	46.1023	0.974	0.927	2	C05.Chief._.Rep1	153128	PRDM16	Intronic	15633	uc057azx.1	0.6367	667	667	chr1:3222047_3222547
668	57	0.603928	2.00709e-47	0.811398	0.983392	LINC00982	39.0352	0.726	0.574	2	C04.Neck._.corpus1	153882	PRDM16	Intronic	14879	uc057azx.1	0.5269	668	668	chr1:3222801_3223301
669	57	0.47347	3.87104e-27	0.623664	0.983392	LINC00982	25.2056	0.647	0.46	2	C04.Neck._.corpus1	168661	PRDM16	Intronic	100	uc057azx.1	0.6307	669	669	chr1:3237580_3238080
670	57	0.490689	2.46689e-29	0.869289	0.983392	LINC00982	96.8843	0.853	0.769	2	C04.Neck._.corpus2	169443	PRDM16	Intronic	680	uc057azx.1	0.5509	670	670	chr1:3238362_3238862
672	57	0.526572	2.45468e-34	0.495891	0.983392	LINC00982	16.1373	0.554	0.332	2	C04.Neck._.corpus1	179869	PRDM16	Intronic	4905	uc057azx.1	0.5868	672	672	chr1:3248788_3249288
675	57	0.461804	1.01298e-25	0.372351	0.983392	LINC00982	16.1373	0.554	0.332	2	C04.Neck._.corpus1	182093	PRDM16	Intronic	7129	uc057azx.1	0.6048	675	675	chr1:3251012_3251512
676	57	0.481894	3.38429e-28	0.671936	0.983392	LINC00982	23.3011	0.925	0.883	2	C08.Endocrine2._.Rep1	183029	PRDM16	Intronic	8065	uc057azx.1	0.6248	676	676	chr1:3251948_3252448
678	57	0.511118	4.14869e-32	0.797348	0.983392	LINC00982	34.8025	0.97	0.947	2	C08.Endocrine2._.Rep1	192322	PRDM16	Intronic	17358	uc057azx.1	0.5349	678	678	chr1:3261241_3261741
680	57	0.504677	3.25499e-31	0.461106	0.983392	LINC00982	11.4587	0.839	0.713	2	C07.Endocrine1._.Rep2	179784	ARHGEF16	Intronic	30508	uc057azy.1	0.497	680	680	chr1:3274391_3274891
684	57	0.467187	2.28158e-26	0.677654	0.983392	LINC00982	42.2288	0.714	0.557	2	C04.Neck._.corpus2	169088	ARHGEF16	Intronic	24758	uc057azy.1	0.6287	684	684	chr1:3285087_3285587
639	58	0.483398	2.17491e-28	0.826909	0.801414	PRDM16	107.588	0.845	0.739	2	C03.Progenitor._.corpus2	96168	PRDM16	Intronic	31627	uc057azx.1	0.6447	639	639	chr1:3165087_3165587
688	59	0.467077	2.35213e-26	0.760835	0.615609	ARHGEF16	40.2143	0.758	0.612	2	C01.Surface._.corpus2	137676	ARHGEF16	Intronic	6652	uc057azy.1	0.493	688	688	chr1:3316499_3316999
711	59	0.47132	7.13412e-27	0.951798	0.615609	ARHGEF16	184.755	0.927	0.885	2	C04.Neck._.corpus2	84454	ARHGEF16	Intronic	26519	uc057azy.1	0.507	711	711	chr1:3369721_3370221
718	59	0.529265	9.76922e-35	0.619284	0.615609	ARHGEF16	32.9816	0.724	0.554	2	C01.Surface._.corpus2	40555	ARHGEF16	Intronic	11048	uc057azy.1	0.5888	718	718	chr1:3413620_3414120
720	59	0.518681	3.48293e-33	0.972558	0.615609	ARHGEF16	304.732	0.966	0.944	2	C01.Surface._.corpus2	36224	ARHGEF16	Intronic	6717	uc057azy.1	0.6028	720	720	chr1:3417951_3418451
748	59	0.481561	3.73204e-28	0.885867	0.615609	ARHGEF16	143.506	0.948	0.916	2	C01.Surface._.corpus1	28036	ARHGEF16	Distal	4782	uc057azy.1	0.6387	748	748	chr1:3482213_3482713
711	60	0.507695	1.24697e-31	0.951798	0.296743	MEGF6	184.755	0.927	0.885	2	C04.Neck._.corpus2	84454	ARHGEF16	Intronic	26519	uc057azy.1	0.507	711	711	chr1:3369721_3370221
730	61	0.52575	3.24557e-34	0.866721	0.799857	TPRG1L	133.747	0.931	0.88	2	C02.Stem._.corpus1	1109	ARHGEF16	Promoter	1109	uc057azy.1	0.6547	730	730	chr1:3453066_3453566
733	61	0.450885	1.92288e-24	0.930741	0.799857	TPRG1L	48.6398	0.875	0.788	2	C03.Progenitor._.corpus1	605	ARHGEF16	Intronic	605	uc057azy.1	0.7046	733	733	chr1:3454782_3455282
775	61	0.648878	7.65828e-57	0.994069	0.799857	TPRG1L	426.441	0.999	0.998	2	C01.Surface._.corpus1	120	TPRG1L	Promoter	120	uc057bba.1	0.7365	775	775	chr1:3624631_3625131
812	61	0.486467	8.75707e-29	0.980509	0.799857	TPRG1L	398.777	0.994	0.988	2	C04.Neck._.corpus1	102	DFFB	Promoter	88	uc057bbg.1	0.6687	812	812	chr1:3857120_3857620
727	62	0.623446	2.51902e-51	0.798681	0.782211	WRAP73	174.433	0.926	0.884	2	C04.Neck._.corpus1	29562	ARHGEF16	Intronic	55	uc057azy.1	0.6367	727	727	chr1:3424613_3425113
728	62	0.645719	3.95831e-56	0.265091	0.782211	WRAP73	4.06911	0.15	0.028	2	C04.Neck._.corpus1	15460	ARHGEF16	Distal	13748	uc057azy.1	0.5509	728	728	chr1:3438715_3439215
751	62	0.460924	1.28917e-25	0.819556	0.782211	WRAP73	129.228	0.895	0.835	2	C04.Neck._.corpus1	37001	ARHGEF16	Intronic	2057	uc057azy.1	0.6467	751	751	chr1:3491178_3491678
752	62	0.519976	2.26416e-33	0.462716	0.782211	WRAP73	28.595	0.635	0.44	2	C04.Neck._.corpus2	38585	ARHGEF16	Exonic	473	uc057azy.1	0.6367	752	752	chr1:3492762_3493262
753	62	0.570018	2.95313e-41	0.351072	0.782211	WRAP73	15.0762	0.539	0.313	2	C04.Neck._.corpus1	47843	ARHGEF16	Intronic	5552	uc057azy.1	0.6866	753	753	chr1:3502020_3502520
755	62	0.777092	2.77506e-95	0.828321	0.782211	WRAP73	22.2528	0.936	0.876	2	C07.Endocrine1._.Rep2	31206	MIR551A	Intronic	1864	uc057baz.1	0.6427	755	755	chr1:3529333_3529833
756	62	0.752669	3.62947e-86	0.876222	0.782211	WRAP73	80.7055	0.837	0.744	2	C04.Neck._.corpus1	30228	MIR551A	Intronic	886	uc057baz.1	0.6387	756	756	chr1:3530311_3530811
757	62	0.813007	5.10811e-111	0.99121	0.782211	WRAP73	36.8657	0.976	0.933	2	C05.Chief._.Rep2	29368	MIR551A	Exonic	26	uc057baz.1	0.7665	757	757	chr1:3531171_3531671
761	62	0.628069	2.72929e-52	0.482109	0.782211	WRAP73	22.8497	0.628	0.433	2	C04.Neck._.corpus1	13352	MIR551A	Intronic	13352	uc057baz.1	0.6387	761	761	chr1:3547187_3547687
763	62	0.489247	3.81066e-29	0.538094	0.782211	WRAP73	33.9087	0.671	0.491	2	C04.Neck._.corpus2	5473	MIR551A	Intronic	5473	uc057baz.1	0.6527	763	763	chr1:3555066_3555566
764	62	0.498412	2.31679e-30	0.617733	0.782211	WRAP73	52.6683	0.775	0.65	2	C04.Neck._.corpus1	4613	MIR551A	Intronic	4613	uc057baz.1	0.6427	764	764	chr1:3565154_3565654
766	62	0.461151	1.21133e-25	0.422222	0.782211	WRAP73	15.0762	0.539	0.313	2	C04.Neck._.corpus1	20942	MEGF6	Intronic	20724	uc001adk.4	0.6188	766	766	chr1:3590302_3590802
772	62	0.468134	1.75086e-26	0.840114	0.782211	WRAP73	218.193	0.946	0.914	2	C04.Neck._.corpus1	5824	TPRG1L	Distal	5565	uc057bba.1	0.5289	772	772	chr1:3618927_3619427
777	62	0.779294	3.66499e-96	0.519067	0.782211	WRAP73	19.423	0.595	0.388	2	C04.Neck._.corpus1	4088	TP73	Intronic	1594	uc057bbb.1	0.3733	777	777	chr1:3648181_3648681
780	62	0.478146	1.00864e-27	0.590686	0.782211	WRAP73	9.58282	0.535	0.236	2	C02.Stem._.corpus2	191	WRAP73	Promoter	191	uc001adt.2	0.7066	780	780	chr1:3652703_3653203
782	62	0.688976	1.05842e-66	0.364336	0.782211	WRAP73	12.0266	0.778	0.512	2	C05.Chief._.Rep1	7232	WRAP73	Intronic	7232	uc001adt.2	0.4491	782	782	chr1:3659744_3660244
785	62	0.598639	2.05982e-46	0.893388	0.782211	WRAP73	238.804	0.953	0.925	2	C04.Neck._.corpus1	16217	WRAP73	Intronic	206	uc001adt.2	0.6786	785	785	chr1:3668729_3669229
787	62	0.453463	9.6896e-25	0.709081	0.782211	WRAP73	56.8838	0.865	0.765	2	C02.Stem._.corpus1	22198	WRAP73	Intronic	6187	uc001adt.2	0.6527	787	787	chr1:3674710_3675210
792	62	0.482438	2.88456e-28	0.675704	0.782211	WRAP73	26.7541	0.939	0.903	2	C08.Endocrine2._.Rep2	43023	WRAP73	Intronic	2260	uc001adt.2	0.6427	792	792	chr1:3695535_3696035
795	62	0.526251	2.73799e-34	0.620267	0.782211	WRAP73	58.3576	0.791	0.674	2	C04.Neck._.corpus1	22743	TP73-AS1	Intronic	2885	uc057bbc.1	0.5948	795	795	chr1:3724342_3724842
804	62	0.470234	9.69923e-27	0.514568	0.782211	WRAP73	7.83918	0.319	0.108	2	C04.Neck._.corpus2	616	SMIM1	Intronic	341	uc057bbe.1	0.6287	804	804	chr1:3773155_3773655
816	62	0.732379	2.3119e-79	0.593467	0.782211	WRAP73	24.0208	0.638	0.446	2	C04.Neck._.corpus1	7341	C1orf174	Exonic	7295	uc057bbh.1	0.491	816	816	chr1:3892701_3893201
770	64	0.524832	4.4319e-34	0.716346	0.430453	TP73-AS1	55.3822	0.765	0.633	2	C04.Neck._.corpus2	2072	MEGF6	Distal	2072	uc001adk.4	0.525	770	770	chr1:3613318_3613818
755	66	0.675502	3.24521e-63	0.828321	0.44771	SMIM1	22.2528	0.936	0.876	2	C07.Endocrine1._.Rep2	31206	MIR551A	Intronic	1864	uc057baz.1	0.6427	755	755	chr1:3529333_3529833
756	66	0.627732	3.21281e-52	0.876222	0.44771	SMIM1	80.7055	0.837	0.744	2	C04.Neck._.corpus1	30228	MIR551A	Intronic	886	uc057baz.1	0.6387	756	756	chr1:3530311_3530811
757	66	0.692428	1.25977e-67	0.99121	0.44771	SMIM1	36.8657	0.976	0.933	2	C05.Chief._.Rep2	29368	MIR551A	Exonic	26	uc057baz.1	0.7665	757	757	chr1:3531171_3531671
761	66	0.512112	3.00738e-32	0.482109	0.44771	SMIM1	22.8497	0.628	0.433	2	C04.Neck._.corpus1	13352	MIR551A	Intronic	13352	uc057baz.1	0.6387	761	761	chr1:3547187_3547687
772	66	0.479487	6.83437e-28	0.840114	0.44771	SMIM1	218.193	0.946	0.914	2	C04.Neck._.corpus1	5824	TPRG1L	Distal	5565	uc057bba.1	0.5289	772	772	chr1:3618927_3619427
777	66	0.668752	1.54627e-61	0.519067	0.44771	SMIM1	19.423	0.595	0.388	2	C04.Neck._.corpus1	4088	TP73	Intronic	1594	uc057bbb.1	0.3733	777	777	chr1:3648181_3648681
782	66	0.59901	1.75161e-46	0.364336	0.44771	SMIM1	12.0266	0.778	0.512	2	C05.Chief._.Rep1	7232	WRAP73	Intronic	7232	uc001adt.2	0.4491	782	782	chr1:3659744_3660244
785	66	0.502049	7.45346e-31	0.893388	0.44771	SMIM1	238.804	0.953	0.925	2	C04.Neck._.corpus1	16217	WRAP73	Intronic	206	uc001adt.2	0.6786	785	785	chr1:3668729_3669229
787	66	0.469895	1.06713e-26	0.709081	0.44771	SMIM1	56.8838	0.865	0.765	2	C02.Stem._.corpus1	22198	WRAP73	Intronic	6187	uc001adt.2	0.6527	787	787	chr1:3674710_3675210
795	66	0.496932	3.66056e-30	0.620267	0.44771	SMIM1	58.3576	0.791	0.674	2	C04.Neck._.corpus1	22743	TP73-AS1	Intronic	2885	uc057bbc.1	0.5948	795	795	chr1:3724342_3724842
816	66	0.6328	2.70766e-53	0.593467	0.44771	SMIM1	24.0208	0.638	0.446	2	C04.Neck._.corpus1	7341	C1orf174	Exonic	7295	uc057bbh.1	0.491	816	816	chr1:3892701_3893201
761	67	0.502684	6.10361e-31	0.482109	0.683405	LRRC47	22.8497	0.628	0.433	2	C04.Neck._.corpus1	13352	MIR551A	Intronic	13352	uc057baz.1	0.6387	761	761	chr1:3547187_3547687
777	67	0.460941	1.28293e-25	0.519067	0.683405	LRRC47	19.423	0.595	0.388	2	C04.Neck._.corpus1	4088	TP73	Intronic	1594	uc057bbb.1	0.3733	777	777	chr1:3648181_3648681
779	67	0.516225	7.84205e-33	0.728044	0.683405	LRRC47	27.9974	0.721	0.478	2	C09.Immune1._.corpus1	139	TP73	Promoter	139	uc057bbb.1	0.7864	779	779	chr1:3652130_3652630
801	67	0.606707	5.80378e-48	0.925477	0.683405	LRRC47	31.9336	0.974	0.941	2	C07.Endocrine1._.Rep2	110	TP73-AS1	Promoter	110	uc057bbc.1	0.6447	801	801	chr1:3747197_3747697
803	67	0.461827	1.0066e-25	0.959452	0.683405	LRRC47	36.3964	0.972	0.951	2	C08.Endocrine2._.Rep2	155	SMIM1	Promoter	155	uc057bbe.1	0.7884	803	803	chr1:3772382_3772882
806	67	0.47892	8.05799e-28	0.914726	0.683405	LRRC47	308.141	0.983	0.961	2	C09.Immune1._.corpus1	47	LRRC47	Promoter	47	uc057bbf.1	0.6507	806	806	chr1:3796302_3796802
775	68	0.475678	2.05663e-27	0.994069	0.794343	CEP104	426.441	0.999	0.998	2	C01.Surface._.corpus1	120	TPRG1L	Promoter	120	uc057bba.1	0.7365	775	775	chr1:3624631_3625131
778	68	0.495762	5.25185e-30	0.920089	0.794343	CEP104	34.4363	0.966	0.943	2	C08.Endocrine2._.Rep2	2385	TP73	Intronic	60	uc057bbb.1	0.5868	778	778	chr1:3649884_3650384
803	68	0.611644	6.20132e-49	0.959452	0.794343	CEP104	36.3964	0.972	0.951	2	C08.Endocrine2._.Rep2	155	SMIM1	Promoter	155	uc057bbe.1	0.7884	803	803	chr1:3772382_3772882
812	68	0.519184	2.94773e-33	0.980509	0.794343	CEP104	398.777	0.994	0.988	2	C04.Neck._.corpus1	102	DFFB	Promoter	88	uc057bbg.1	0.6687	812	812	chr1:3857120_3857620
769	69	0.496198	4.59102e-30	0.906316	0.444142	DFFB	122.365	0.925	0.869	2	C02.Stem._.corpus1	236	MEGF6	Promoter	236	uc001adk.4	0.7325	769	769	chr1:3611482_3611982
775	69	0.451466	1.64849e-24	0.994069	0.444142	DFFB	426.441	0.999	0.998	2	C01.Surface._.corpus1	120	TPRG1L	Promoter	120	uc057bba.1	0.7365	775	775	chr1:3624631_3625131
801	69	0.537484	5.57783e-36	0.925477	0.444142	DFFB	31.9336	0.974	0.941	2	C07.Endocrine1._.Rep2	110	TP73-AS1	Promoter	110	uc057bbc.1	0.6447	801	801	chr1:3747197_3747697
803	69	0.709208	2.58452e-72	0.959452	0.444142	DFFB	36.3964	0.972	0.951	2	C08.Endocrine2._.Rep2	155	SMIM1	Promoter	155	uc057bbe.1	0.7884	803	803	chr1:3772382_3772882
812	69	0.490845	2.3531e-29	0.980509	0.444142	DFFB	398.777	0.994	0.988	2	C04.Neck._.corpus1	102	DFFB	Promoter	88	uc057bbg.1	0.6687	812	812	chr1:3857120_3857620
818	69	0.479323	7.16684e-28	0.979432	0.444142	DFFB	410.305	0.999	0.997	2	C09.Immune1._.corpus1	265	LINC01134	Promoter	221	uc001aed.4	0.5908	818	818	chr1:3900388_3900888
818	70	0.503384	4.89738e-31	0.979432	0.593486	C1orf174	410.305	0.999	0.997	2	C09.Immune1._.corpus1	265	LINC01134	Promoter	221	uc001aed.4	0.5908	818	818	chr1:3900388_3900888
819	70	0.502312	6.86164e-31	0.95039	0.593486	C1orf174	59.2355	0.998	0.996	2	C08.Endocrine2._.Rep1	1017	LINC01134	Promoter	973	uc001aed.4	0.6567	819	819	chr1:3901140_3901640
842	76	0.492544	1.4059e-29	0.786805	0.924549	RPL22	68.5991	0.815	0.711	2	C04.Neck._.corpus1	16119	KCNAB2	Intronic	16119	uc057bdp.1	0.5369	842	842	chr1:5975096_5975596
852	76	0.469362	1.24e-26	0.276736	0.924549	RPL22	14.0334	0.522	0.29	2	C04.Neck._.corpus1	66313	NPHP4	Intronic	12672	uc001aeo.4	0.6327	852	852	chr1:6058537_6059037
876	76	0.473389	3.96167e-27	0.809526	0.924549	RPL22	50.4255	0.852	0.743	2	C02.Stem._.corpus1	128	GPR153	Promoter	128	uc057bew.1	0.8283	876	876	chr1:6260854_6261354
885	76	0.527542	1.7633e-34	0.79799	0.924549	RPL22	71.5875	0.821	0.72	2	C04.Neck._.corpus1	43807	ACOT7	Intronic	1665	uc057bex.1	0.6168	885	885	chr1:6350333_6350833
896	76	0.489845	3.18322e-29	0.659551	0.924549	RPL22	20.3733	0.897	0.761	2	C05.Chief._.Rep2	20269	ACOT7	Intronic	11691	uc057bex.1	0.501	896	896	chr1:6373871_6374371
907	76	0.666884	4.42462e-61	0.874914	0.924549	RPL22	142.238	0.9	0.843	2	C04.Neck._.corpus2	4694	HES2	Intronic	55	uc057bfd.1	0.7505	907	907	chr1:6419725_6420225
908	76	0.467087	2.34583e-26	0.749689	0.924549	RPL22	41.0419	0.829	0.701	2	C02.Stem._.corpus1	3865	HES2	Intronic	884	uc057bfd.1	0.6806	908	908	chr1:6420554_6421054
910	76	0.54291	8.06071e-37	0.885195	0.924549	RPL22	172.649	0.925	0.882	2	C04.Neck._.corpus1	1053	HES2	Promoter	1053	uc057bfd.1	0.6228	910	910	chr1:6423366_6423866
912	76	0.659784	2.24613e-59	0.853995	0.924549	RPL22	105.347	0.864	0.787	2	C04.Neck._.corpus2	8	ESPN	Promoter	8	uc057bfg.1	0.7305	912	912	chr1:6424529_6425029
915	76	0.617077	5.05471e-50	0.819185	0.924549	RPL22	17.8335	0.888	0.832	2	C08.Endocrine2._.Rep1	1993	MIR4252	Intronic	1993	uc010nyp.2	0.5988	915	915	chr1:6427652_6428152
917	76	0.473075	4.3321e-27	0.482454	0.924549	RPL22	25.2056	0.647	0.46	2	C04.Neck._.corpus1	7305	MIR4252	Intronic	97	uc010nyp.2	0.6068	917	917	chr1:6436952_6437452
844	77	0.571342	1.74949e-41	0.991906	0.60724	RNF207	510.027	0.996	0.99	2	C03.Progenitor._.corpus2	25	NPHP4	Promoter	25	uc001aeo.4	0.6866	844	844	chr1:5992249_5992749
880	77	0.664079	2.11739e-60	0.999146	0.60724	RNF207	320.752	0.957	0.922	2	C03.Progenitor._.corpus2	39526	GPR153	Intronic	4997	uc057bew.1	0.6188	880	880	chr1:6300252_6300752
893	77	0.48756	6.32118e-29	0.683062	0.60724	RNF207	7.83918	0.319	0.108	2	C04.Neck._.corpus2	32523	ACOT7	Intronic	1159	uc057bex.1	0.495	893	893	chr1:6361617_6362117
925	77	0.519267	2.86697e-33	0.826662	0.60724	RNF207	115.14	0.889	0.824	2	C01.Surface._.corpus2	14963	TNFRSF25	Intronic	426	uc057bfl.1	0.6228	925	925	chr1:6450981_6451481
844	78	0.764005	2.90979e-90	0.991906	0.387051	ICMT	510.027	0.996	0.99	2	C03.Progenitor._.corpus2	25	NPHP4	Promoter	25	uc001aeo.4	0.6866	844	844	chr1:5992249_5992749
868	78	0.57387	6.38998e-42	0.952306	0.387051	ICMT	306.871	0.967	0.945	2	C01.Surface._.corpus2	25	ICMT	Promoter	25	uc057bet.1	0.7525	868	868	chr1:6235748_6236248
899	78	0.573093	8.72169e-42	0.906765	0.387051	ICMT	85.1916	0.879	0.79	2	C02.Stem._.corpus2	1250	ACOT7	Intronic	220	uc057bex.1	0.7864	899	899	chr1:6392890_6393390
900	78	0.724227	8.4869e-77	0.945111	0.387051	ICMT	54.5846	0.996	0.992	2	C08.Endocrine2._.Rep2	561	ACOT7	Exonic	62	uc057bex.1	0.7106	900	900	chr1:6393579_6394079
919	78	0.673675	9.33544e-63	0.93081	0.387051	ICMT	24.8788	0.93	0.89	2	C08.Endocrine2._.Rep2	10526	MIR4252	Exonic	44	uc010nyp.2	0.7465	919	919	chr1:6440173_6440673
885	80	0.678066	7.27332e-64	0.79799	0.570326	ACOT7	71.5875	0.821	0.72	2	C04.Neck._.corpus1	43807	ACOT7	Intronic	1665	uc057bex.1	0.6168	885	885	chr1:6350333_6350833
886	80	0.587358	2.55595e-44	0.581778	0.570326	ACOT7	28.8377	0.673	0.497	2	C04.Neck._.corpus1	42386	ACOT7	Intronic	244	uc057bex.1	0.6048	886	886	chr1:6351754_6352254
890	80	0.510669	4.79687e-32	0.366148	0.570326	ACOT7	78.7688	0.859	0.74	2	C09.Immune1._.corpus1	35370	ACOT7	Exonic	323	uc057bex.1	0.5928	890	890	chr1:6358770_6359270
896	80	0.561582	7.85615e-40	0.659551	0.570326	ACOT7	20.3733	0.897	0.761	2	C05.Chief._.Rep2	20269	ACOT7	Intronic	11691	uc057bex.1	0.501	896	896	chr1:6373871_6374371
910	80	0.689953	5.81423e-67	0.885195	0.570326	ACOT7	172.649	0.925	0.882	2	C04.Neck._.corpus1	1053	HES2	Promoter	1053	uc057bfd.1	0.6228	910	910	chr1:6423366_6423866
911	80	0.558853	2.22514e-39	0.373027	0.570326	ACOT7	8.21054	0.382	0.155	2	C04.Neck._.corpus1	449	HES2	Promoter	449	uc057bfd.1	0.6707	911	911	chr1:6423970_6424470
938	80	0.584712	7.71012e-44	0.850089	0.570326	ACOT7	42.712	0.992	0.98	2	C07.Endocrine1._.Rep1	20428	TNFRSF25	Intronic	669	uc057bfl.1	0.6188	938	938	chr1:6486374_6486874
947	80	0.556354	5.7274e-39	0.352978	0.570326	ACOT7	10.0618	0.439	0.203	2	C04.Neck._.corpus1	532	PLEKHG5	Exonic	480	uc001afr.4	0.5349	947	947	chr1:6519278_6519778
952	80	0.462199	9.08854e-26	0.575165	0.570326	ACOT7	33.8489	0.702	0.54	2	C04.Neck._.corpus1	202	TAS1R1	Promoter	74	uc057bfm.1	0.6148	952	952	chr1:6555134_6555634
960	80	0.637617	2.46233e-54	0.773669	0.570326	ACOT7	51.2658	0.771	0.643	2	C04.Neck._.corpus1	7449	ZBTB48	Intronic	194	uc001aft.2	0.6108	960	960	chr1:6587201_6587701
866	82	0.58321	1.43678e-43	0.51764	0.547165	ESPN	22.2545	0.581	0.363	2	C04.Neck._.corpus2	11059	RPL22	Exonic	3052	uc057ber.1	0.5369	866	866	chr1:6220199_6220699
881	82	0.69225	1.40705e-67	0.902528	0.547165	ESPN	209.606	0.939	0.904	2	C04.Neck._.corpus2	64715	GPR153	Intronic	26557	uc057bew.1	0.513	881	881	chr1:6325441_6325941
948	82	0.513464	1.93722e-32	0.315254	0.547165	ESPN	22.2545	0.581	0.363	2	C04.Neck._.corpus2	355	PLEKHG5	Promoter	355	uc001afr.4	0.499	948	948	chr1:6520167_6520667
899	85	0.542478	9.41693e-37	0.906765	0.656286	NOL9	85.1916	0.879	0.79	2	C02.Stem._.corpus2	1250	ACOT7	Intronic	220	uc057bex.1	0.7864	899	899	chr1:6392890_6393390
919	85	0.5599	1.494e-39	0.93081	0.656286	NOL9	24.8788	0.93	0.89	2	C08.Endocrine2._.Rep2	10526	MIR4252	Exonic	44	uc010nyp.2	0.7465	919	919	chr1:6440173_6440673
971	85	0.47958	6.65178e-28	0.989353	0.656286	NOL9	448.204	0.989	0.98	2	C01.Surface._.corpus2	10638	PHF13	Intronic	44	uc057bfo.1	0.7625	971	971	chr1:6602796_6603296
976	85	0.467194	2.2768e-26	0.887565	0.656286	NOL9	163.781	0.92	0.875	2	C04.Neck._.corpus1	821	PHF13	Promoter	821	uc057bfo.1	0.5509	976	976	chr1:6612613_6613113
977	85	0.491819	1.75185e-29	0.995985	0.656286	NOL9	393.695	0.997	0.993	2	C02.Stem._.corpus2	88	PHF13	Promoter	88	uc057bfo.1	0.7605	977	977	chr1:6613346_6613846
978	85	0.462343	8.73623e-26	0.909556	0.656286	NOL9	98.3526	0.909	0.843	2	C02.Stem._.corpus1	59	KLHL21	Promoter	59	uc057bfn.1	0.8184	978	978	chr1:6614417_6614917
988	85	0.546859	1.93004e-37	0.950627	0.656286	NOL9	40.7614	0.983	0.969	2	C08.Endocrine2._.Rep1	50	DNAJC11	Promoter	49	uc001afx.4	0.7206	988	988	chr1:6701623_6702123
1000	85	0.501943	7.70376e-31	0.926874	0.656286	NOL9	114.878	0.92	0.862	2	C02.Stem._.corpus1	528	CAMTA1	Intronic	300	uc057bfq.1	0.8623	1000	1000	chr1:6785603_6786103
959	86	0.562378	5.7896e-40	0.856632	0.613144	ZBTB48	135.365	0.904	0.848	2	C01.Surface._.corpus2	2559	ZBTB48	Intronic	2472	uc001aft.2	0.5289	959	959	chr1:6582311_6582811
969	86	0.532004	3.79407e-35	0.986598	0.613144	ZBTB48	423.115	0.984	0.967	2	C03.Progenitor._.corpus2	12331	PHF13	Intronic	1515	uc057bfo.1	0.5729	969	969	chr1:6601103_6601603
989	86	0.53777	5.04169e-36	0.316104	0.613144	ZBTB48	21.1912	0.91	0.86	2	C08.Endocrine2._.Rep2	2420	DNAJC11	Distal	2420	uc001afx.4	0.4431	989	989	chr1:6704095_6704595
896	87	0.482445	2.87854e-28	0.659551	0.332685	KLHL21	20.3733	0.897	0.761	2	C05.Chief._.Rep2	20269	ACOT7	Intronic	11691	uc057bex.1	0.501	896	896	chr1:6373871_6374371
910	87	0.459262	2.02888e-25	0.885195	0.332685	KLHL21	172.649	0.925	0.882	2	C04.Neck._.corpus1	1053	HES2	Promoter	1053	uc057bfd.1	0.6228	910	910	chr1:6423366_6423866
938	87	0.464242	5.17271e-26	0.850089	0.332685	KLHL21	42.712	0.992	0.98	2	C07.Endocrine1._.Rep1	20428	TNFRSF25	Intronic	669	uc057bfl.1	0.6188	938	938	chr1:6486374_6486874
960	87	0.577485	1.4923e-42	0.773669	0.332685	KLHL21	51.2658	0.771	0.643	2	C04.Neck._.corpus1	7449	ZBTB48	Intronic	194	uc001aft.2	0.6108	960	960	chr1:6587201_6587701
984	87	0.476594	1.57946e-27	0.607447	0.332685	KLHL21	56.9236	0.787	0.668	2	C04.Neck._.corpus1	21806	THAP3	Intronic	1560	uc001afv.4	0.4491	984	984	chr1:6646423_6646923
925	89	0.481569	3.72333e-28	0.826662	0.409498	THAP3	115.14	0.889	0.824	2	C01.Surface._.corpus2	14963	TNFRSF25	Intronic	426	uc057bfl.1	0.6228	925	925	chr1:6450981_6451481
942	89	0.469786	1.10033e-26	0.47358	0.409498	THAP3	8.21054	0.382	0.155	2	C04.Neck._.corpus1	25553	TNFRSF25	Intronic	48	uc057bfl.1	0.5689	942	942	chr1:6491499_6491999
1074	92	0.670209	6.77717e-62	0.988815	0.874205	VAMP3	560.259	0.998	0.995	2	C03.Progenitor._.corpus2	66599	VAMP3	Intronic	3698	uc057bfr.1	0.8144	1074	1074	chr1:7704419_7704919
1087	92	0.513019	2.24046e-32	0.966489	0.874205	VAMP3	151.815	0.987	0.972	2	C03.Progenitor._.corpus1	59	VAMP3	Promoter	59	uc057bfr.1	0.6926	1087	1087	chr1:7770959_7771459
1091	92	0.789256	2.88594e-100	0.999057	0.874205	VAMP3	367.88	0.997	0.994	2	C01.Surface._.corpus1	245	PER3	Promoter	245	uc001aga.3	0.7764	1091	1091	chr1:7783824_7784324
1098	92	0.743875	3.87721e-83	0.968622	0.874205	VAMP3	256.211	0.954	0.925	2	C01.Surface._.corpus2	32193	UTS2	Distal	32193	uc001afz.3	0.6627	1098	1098	chr1:7885456_7885956
1111	92	0.466778	2.55696e-26	0.843743	0.874205	VAMP3	59.663	0.829	0.681	2	C09.Immune1._.corpus1	2225	TNFRSF9	Intronic	72	uc057bfs.1	0.489	1111	1111	chr1:7940689_7941189
1118	92	0.727664	7.23734e-78	0.984662	0.874205	VAMP3	48.2086	0.997	0.992	2	C07.Endocrine1._.Rep2	7230	PARK7	Intronic	140	uc057bft.1	0.6826	1118	1118	chr1:7961272_7961772
1056	93	0.450817	1.95743e-24	0.848425	0.879266	PER3	40.7614	0.983	0.969	2	C08.Endocrine2._.Rep1	196690	VAMP3	Intronic	120265	uc057bfr.1	0.5749	1056	1056	chr1:7574328_7574828
1073	93	0.629067	1.67906e-52	0.851269	0.879266	PER3	20.379	0.925	0.858	2	C07.Endocrine1._.Rep2	67242	VAMP3	Intronic	3055	uc057bfr.1	0.7505	1073	1073	chr1:7703776_7704276
1075	93	0.520004	2.24299e-33	0.90964	0.879266	PER3	100.166	0.911	0.846	2	C02.Stem._.corpus1	65738	VAMP3	Intronic	4559	uc057bfr.1	0.7525	1075	1075	chr1:7705280_7705780
1123	93	0.464657	4.61125e-26	0.382188	0.879266	PER3	3.49393	0.474	0.167	2	C09.Immune1._.corpus2	35810	PARK7	Distal	7118	uc057bft.1	0.5309	1123	1123	chr1:7989852_7990352
1144	93	0.509262	7.54682e-32	0.862741	0.879266	PER3	74.6017	0.827	0.729	2	C04.Neck._.corpus1	746	ERRFI1	Intronic	721	uc057bfu.1	0.521	1144	1144	chr1:8025311_8025811
1148	96	0.492135	1.59168e-29	0.932119	0.735306	PARK7	77.6977	0.9	0.842	2	C01.Surface._.corpus1	14473	ERRFI1	Distal	14043	uc057bfu.1	0.4152	1148	1148	chr1:8040532_8041032
1244	98	0.473431	3.91513e-27	0.830193	0.847087	RERE	142.238	0.9	0.843	2	C04.Neck._.corpus2	147115	RERE-AS1	Intronic	19079	uc001agi.4	0.3493	1244	1244	chr1:8571511_8572011
1245	98	0.615013	1.31743e-49	0.629704	0.847087	RERE	25.2056	0.647	0.46	2	C04.Neck._.corpus1	147655	RERE-AS1	Intronic	18539	uc001agi.4	0.3433	1245	1245	chr1:8572051_8572551
1247	98	0.560559	1.16214e-39	0.87677	0.847087	RERE	170.869	0.924	0.881	2	C04.Neck._.corpus1	173598	RERE-AS1	Intronic	7402	uc001agi.4	0.499	1247	1247	chr1:8597994_8598494
1260	98	0.466261	2.95352e-26	0.472598	0.847087	RERE	44.3807	0.748	0.607	2	C04.Neck._.corpus1	146144	RERE	Intronic	15126	uc057bga.1	0.3613	1260	1260	chr1:8671248_8671748
1270	98	0.596479	5.25582e-46	0.889802	0.847087	RERE	178.011	0.928	0.887	2	C04.Neck._.corpus1	115984	RERE	Intronic	1560	uc057bga.1	0.3972	1270	1270	chr1:8701408_8701908
1271	98	0.632855	2.63496e-53	0.841314	0.847087	RERE	148.043	0.91	0.858	2	C04.Neck._.corpus1	115307	RERE	Intronic	883	uc057bga.1	0.4112	1271	1271	chr1:8702085_8702585
1273	98	0.479319	7.17481e-28	0.839151	0.847087	RERE	16.0668	0.872	0.81	2	C08.Endocrine2._.Rep1	105018	RERE	Intronic	9404	uc057bga.1	0.3553	1273	1273	chr1:8712374_8712874
1290	98	0.56477	2.30088e-40	0.664336	0.847087	RERE	19.3885	0.863	0.69	2	C05.Chief._.Rep1	18460	MIR6728	Distal	13872	uc001agk.4	0.5549	1290	1290	chr1:8847879_8848379
1293	98	0.555966	6.62724e-39	0.601486	0.847087	RERE	40.3573	0.732	0.583	2	C04.Neck._.corpus1	7014	MIR6728	Distal	2426	uc001agk.4	0.485	1293	1293	chr1:8859325_8859825
1303	98	0.552147	2.75852e-38	0.8872	0.847087	RERE	155.001	0.915	0.866	2	C04.Neck._.corpus1	976	ENO1	Promoter	976	uc001agh.4	0.4291	1303	1303	chr1:8879976_8880476
1260	99	0.596001	6.46619e-46	0.472598	0.951473	ENO1	44.3807	0.748	0.607	2	C04.Neck._.corpus1	146144	RERE	Intronic	15126	uc057bga.1	0.3613	1260	1260	chr1:8671248_8671748
1265	99	0.560309	1.27801e-39	0.390183	0.951473	ENO1	4.83386	0.209	0.048	2	C04.Neck._.corpus1	135999	RERE	Intronic	21575	uc057bga.1	0.2934	1265	1265	chr1:8681393_8681893
1266	99	0.468501	1.57957e-26	0.328854	0.951473	ENO1	15.0762	0.539	0.313	2	C04.Neck._.corpus1	134884	RERE	Intronic	20460	uc057bga.1	0.3553	1266	1266	chr1:8682508_8683008
1269	99	0.510185	5.60704e-32	0.465921	0.951473	ENO1	15.1708	0.491	0.259	2	C04.Neck._.corpus2	116508	RERE	Intronic	2084	uc057bga.1	0.4172	1269	1269	chr1:8700884_8701384
1270	99	0.650693	2.95086e-57	0.889802	0.951473	ENO1	178.011	0.928	0.887	2	C04.Neck._.corpus1	115984	RERE	Intronic	1560	uc057bga.1	0.3972	1270	1270	chr1:8701408_8701908
1271	99	0.676492	1.82524e-63	0.841314	0.951473	ENO1	148.043	0.91	0.858	2	C04.Neck._.corpus1	115307	RERE	Intronic	883	uc057bga.1	0.4112	1271	1271	chr1:8702085_8702585
1273	99	0.614771	1.47338e-49	0.839151	0.951473	ENO1	16.0668	0.872	0.81	2	C08.Endocrine2._.Rep1	105018	RERE	Intronic	9404	uc057bga.1	0.3553	1273	1273	chr1:8712374_8712874
1274	99	0.476741	1.51421e-27	0.286711	0.951473	ENO1	4.83386	0.209	0.048	2	C04.Neck._.corpus1	104465	RERE	Intronic	9957	uc057bga.1	0.3174	1274	1274	chr1:8712927_8713427
1275	99	0.575756	3.00079e-42	0.646138	0.951473	ENO1	43.0302	0.742	0.599	2	C04.Neck._.corpus1	90954	RERE	Intronic	23468	uc057bga.1	0.4092	1275	1275	chr1:8726438_8726938
1287	99	0.546608	2.11468e-37	0.390232	0.951473	ENO1	7.42952	0.692	0.364	2	C05.Chief._.Rep2	4305	RERE	Distal	4305	uc057bga.1	0.4251	1287	1287	chr1:8821699_8822199
1289	99	0.530949	5.46431e-35	0.805274	0.951473	ENO1	21.4595	0.931	0.867	2	C07.Endocrine1._.Rep1	12055	RERE	Distal	12055	uc057bga.1	0.4651	1289	1289	chr1:8829449_8829949
1290	99	0.569984	2.99366e-41	0.664336	0.951473	ENO1	19.3885	0.863	0.69	2	C05.Chief._.Rep1	18460	MIR6728	Distal	13872	uc001agk.4	0.5549	1290	1290	chr1:8847879_8848379
1291	99	0.486959	7.56389e-29	0.916844	0.951473	ENO1	305.528	0.971	0.951	2	C04.Neck._.corpus2	17604	MIR6728	Distal	13016	uc001agk.4	0.5808	1291	1291	chr1:8848735_8849235
1293	99	0.660595	1.44157e-59	0.601486	0.951473	ENO1	40.3573	0.732	0.583	2	C04.Neck._.corpus1	7014	MIR6728	Distal	2426	uc001agk.4	0.485	1293	1293	chr1:8859325_8859825
1303	99	0.689483	7.75929e-67	0.8872	0.951473	ENO1	155.001	0.915	0.866	2	C04.Neck._.corpus1	976	ENO1	Promoter	976	uc001agh.4	0.4291	1303	1303	chr1:8879976_8880476
1304	99	0.520349	1.99936e-33	0.595847	0.951473	ENO1	31.2268	0.654	0.466	2	C04.Neck._.corpus2	11389	ENO1	Distal	7105	uc001agh.4	0.477	1304	1304	chr1:8890389_8890889
1311	99	0.513184	2.12301e-32	0.773022	0.951473	ENO1	14.925	0.883	0.787	2	C07.Endocrine1._.Rep2	39972	SLC2A7	Distal	6497	uc057bge.1	0.511	1311	1311	chr1:8986122_8986622
1313	99	0.478004	1.05112e-27	0.691481	0.951473	ENO1	28.0054	0.961	0.918	2	C07.Endocrine1._.Rep2	21059	SLC2A7	Intronic	21059	uc057bge.1	0.497	1313	1313	chr1:9005035_9005535
1317	99	0.671186	3.88879e-62	0.410059	0.951473	ENO1	17.2159	0.568	0.35	2	C04.Neck._.corpus1	17808	SLC2A5	Intronic	817	uc057bgf.1	0.521	1317	1317	chr1:9070419_9070919
1302	102	0.494304	8.21535e-30	0.956252	0.541715	GPR157	287.703	0.962	0.937	2	C01.Surface._.corpus2	31	ENO1	Promoter	31	uc001agh.4	0.6806	1302	1302	chr1:8879031_8879531
1327	104	0.560801	1.06002e-39	0.991941	0.802971	H6PD	356.008	0.992	0.983	2	C02.Stem._.corpus1	83	GPR157	Promoter	83	uc057bgg.1	0.7824	1327	1327	chr1:9129004_9129504
1355	104	0.541146	1.51845e-36	0.959368	0.802971	H6PD	404.623	0.98	0.959	2	C03.Progenitor._.corpus2	147	H6PD	Promoter	147	uc001agm.4	0.7565	1355	1355	chr1:9234377_9234877
1374	105	0.454899	6.5973e-25	0.356859	0.297716	SPSB1	17.8403	0.909	0.826	2	C07.Endocrine1._.Rep1	1733	SPSB1	Intronic	85	uc057bgk.1	0.5429	1374	1374	chr1:9294364_9294864
1383	105	0.538909	3.36765e-36	0.398173	0.297716	SPSB1	11.0228	0.463	0.226	2	C04.Neck._.corpus1	78929	SPSB1	Distal	16102	uc057bgk.1	0.521	1383	1383	chr1:9371560_9372060
1408	105	0.463748	5.93036e-26	0.396825	0.297716	SPSB1	31.3204	0.688	0.519	2	C04.Neck._.corpus1	8231	SLC25A33	Distal	8231	uc057bgl.1	0.519	1408	1408	chr1:9531000_9531500
1371	106	0.563403	3.90194e-40	0.824489	0.580771	SLC25A33	106.029	0.872	0.799	2	C04.Neck._.corpus1	878	SPSB1	Promoter	878	uc057bgk.1	0.505	1371	1371	chr1:9291751_9292251
1378	106	0.63911	1.1606e-54	0.275304	0.580771	SLC25A33	8.3757	0.441	0.133	2	C09.Immune1._.corpus1	22494	SPSB1	Intronic	20846	uc057bgk.1	0.5768	1378	1378	chr1:9315125_9315625
1381	106	0.66721	3.68794e-61	0.790128	0.580771	SLC25A33	14.925	0.883	0.787	2	C07.Endocrine1._.Rep2	46148	SPSB1	Intronic	12401	uc057bgk.1	0.6228	1381	1381	chr1:9338779_9339279
1383	106	0.772133	2.42127e-93	0.398173	0.580771	SLC25A33	11.0228	0.463	0.226	2	C04.Neck._.corpus1	78929	SPSB1	Distal	16102	uc057bgk.1	0.521	1383	1383	chr1:9371560_9372060
1384	106	0.545	3.79013e-37	0.2824	0.580771	SLC25A33	8.21054	0.382	0.155	2	C04.Neck._.corpus1	80763	SPSB1	Distal	17936	uc057bgk.1	0.4711	1384	1384	chr1:9373394_9373894
1399	106	0.465081	4.10026e-26	0.739205	0.580771	SLC25A33	40.3561	0.98	0.965	2	C08.Endocrine2._.Rep2	100767	SLC25A33	Distal	935	uc057bgl.1	0.509	1399	1399	chr1:9438464_9438964
1401	106	0.557584	3.60007e-39	0.462385	0.580771	SLC25A33	12.6374	0.859	0.734	2	C07.Endocrine1._.Rep1	83557	SLC25A33	Distal	18145	uc057bgl.1	0.5349	1401	1401	chr1:9455674_9456174
1402	106	0.639754	8.37823e-55	0.905881	0.580771	SLC25A33	33.9218	0.978	0.95	2	C07.Endocrine1._.Rep2	72282	SLC25A33	Distal	29420	uc057bgl.1	0.525	1402	1402	chr1:9466949_9467449
1403	106	0.608959	2.10565e-48	0.761358	0.580771	SLC25A33	27.0628	0.943	0.909	2	C08.Endocrine2._.Rep1	48250	SLC25A33	Distal	12239	uc057bgl.1	0.511	1403	1403	chr1:9490981_9491481
1406	106	0.556361	5.71194e-39	0.333338	0.580771	SLC25A33	12.0058	0.484	0.248	2	C04.Neck._.corpus1	26967	SLC25A33	Distal	9042	uc057bgl.1	0.3972	1406	1406	chr1:9512264_9512764
1408	106	0.723321	1.6131e-76	0.396825	0.580771	SLC25A33	31.3204	0.688	0.519	2	C04.Neck._.corpus1	8231	SLC25A33	Distal	8231	uc057bgl.1	0.519	1408	1408	chr1:9531000_9531500
1409	106	0.62445	1.55904e-51	0.945249	0.580771	SLC25A33	236.917	0.953	0.925	2	C04.Neck._.corpus1	1235	SLC25A33	Promoter	1235	uc057bgl.1	0.4691	1409	1409	chr1:9537996_9538496
1412	106	0.592183	3.32376e-45	0.574326	0.580771	SLC25A33	40.3573	0.732	0.583	2	C04.Neck._.corpus1	3114	SLC25A33	Intronic	3114	uc057bgl.1	0.3872	1412	1412	chr1:9542347_9542847
1416	106	0.507818	1.199e-31	0.816	0.580771	SLC25A33	102.79	0.868	0.793	2	C04.Neck._.corpus1	22169	SLC25A33	Intronic	22169	uc057bgl.1	0.3832	1416	1416	chr1:9561402_9561902
1422	106	0.453427	9.7821e-25	0.508316	0.580771	SLC25A33	28.9735	0.951	0.92	2	C08.Endocrine2._.Rep1	4722	TMEM201	Intronic	3251	uc057bgm.1	0.6028	1422	1422	chr1:9593395_9593895
1436	106	0.662505	5.04719e-60	0.316365	0.580771	SLC25A33	6.46307	0.308	0.095	2	C04.Neck._.corpus1	7754	PIK3CD-AS1	Intronic	7754	uc057bgn.1	0.507	1436	1436	chr1:9662091_9662591
1443	106	0.535211	1.24017e-35	0.654499	0.580771	SLC25A33	12.7235	0.816	0.595	2	C05.Chief._.Rep2	2576	PIK3CD-AS2	Intronic	1955	uc057bgo.1	0.6307	1443	1443	chr1:9689882_9690382
1459	106	0.579063	7.86866e-43	0.716133	0.580771	SLC25A33	76.1184	0.829	0.732	2	C04.Neck._.corpus1	39793	CLSTN1	Intronic	33150	uc057bgp.1	0.3772	1459	1459	chr1:9784482_9784982
1403	107	0.451274	1.73438e-24	0.761358	0.3901	TMEM201	27.0628	0.943	0.909	2	C08.Endocrine2._.Rep1	48250	SLC25A33	Distal	12239	uc057bgl.1	0.511	1403	1403	chr1:9490981_9491481
1406	107	0.453345	9.99787e-25	0.333338	0.3901	TMEM201	12.0058	0.484	0.248	2	C04.Neck._.corpus1	26967	SLC25A33	Distal	9042	uc057bgl.1	0.3972	1406	1406	chr1:9512264_9512764
1409	107	0.549792	6.58399e-38	0.945249	0.3901	TMEM201	236.917	0.953	0.925	2	C04.Neck._.corpus1	1235	SLC25A33	Promoter	1235	uc057bgl.1	0.4691	1409	1409	chr1:9537996_9538496
1412	107	0.57362	7.06321e-42	0.574326	0.3901	TMEM201	40.3573	0.732	0.583	2	C04.Neck._.corpus1	3114	SLC25A33	Intronic	3114	uc057bgl.1	0.3872	1412	1412	chr1:9542347_9542847
1416	107	0.506891	1.6115e-31	0.816	0.3901	TMEM201	102.79	0.868	0.793	2	C04.Neck._.corpus1	22169	SLC25A33	Intronic	22169	uc057bgl.1	0.3832	1416	1416	chr1:9561402_9561902
1459	107	0.538779	3.52667e-36	0.716133	0.3901	TMEM201	76.1184	0.829	0.732	2	C04.Neck._.corpus1	39793	CLSTN1	Intronic	33150	uc057bgp.1	0.3772	1459	1459	chr1:9784482_9784982
1468	107	0.517306	5.489e-33	0.534849	0.3901	TMEM201	15.0762	0.539	0.313	2	C04.Neck._.corpus1	9179	CLSTN1	Intronic	8637	uc057bgp.1	0.3972	1468	1468	chr1:9815096_9815596
1496	110	0.773024	1.09696e-93	0.997916	0.511807	CTNNBIP1	466.486	1	0.999	2	C02.Stem._.corpus2	230	CTNNBIP1	Promoter	230	uc057bgq.1	0.7106	1496	1496	chr1:9910317_9910817
1508	110	0.722492	2.89295e-76	0.99082	0.511807	CTNNBIP1	52.4173	0.997	0.993	2	C10.Immune2._.Rep2	116	UBE4B	Promoter	116	uc057bgv.1	0.7026	1508	1508	chr1:10032465_10032965
1516	111	0.53352	2.23888e-35	0.643442	0.450045	LZIC	26.4035	0.656	0.472	2	C04.Neck._.corpus1	50432	KIF1B	Intronic	2017	uc057bgw.1	0.4112	1516	1516	chr1:10160122_10160622
1458	112	0.473792	3.53018e-27	0.673985	0.507071	NMNAT1	86.905	0.847	0.76	2	C04.Neck._.corpus1	54042	CLSTN1	Intronic	18901	uc057bgp.1	0.3772	1458	1458	chr1:9770233_9770733
1489	113	0.534094	1.83302e-35	0.434533	0.294667	RBP7	12.0058	0.484	0.248	2	C04.Neck._.corpus1	16142	CTNNBIP1	Intronic	955	uc057bgq.1	0.4331	1489	1489	chr1:9893943_9894443
1517	115	0.498025	2.61099e-30	0.325704	0.618269	KIF1B	14.055	0.472	0.237	2	C04.Neck._.corpus2	41082	KIF1B	Intronic	1233	uc057bgw.1	0.489	1517	1517	chr1:10169472_10169972
1543	116	0.499201	1.8129e-30	0.891338	0.593227	PGD	39.9698	0.989	0.974	2	C07.Endocrine1._.Rep2	275	CENPS	Intronic	41	uc057bha.1	0.6846	1543	1543	chr1:10430469_10430969
1547	117	0.543458	6.61429e-37	0.930291	0.843843	DFFA	48.7812	0.997	0.992	2	C07.Endocrine1._.Rep1	62	DFFA	Promoter	62	uc057bhc.1	0.5509	1547	1547	chr1:10472339_10472839
1551	117	0.49961	1.596e-30	0.822593	0.843843	DFFA	21.4532	0.914	0.868	2	C08.Endocrine2._.Rep1	23026	DFFA	Intronic	20570	uc057bhc.1	0.493	1551	1551	chr1:10495303_10495803
1552	117	0.538217	4.30507e-36	0.895096	0.843843	DFFA	23.0235	0.921	0.876	2	C08.Endocrine2._.Rep2	23714	DFFA	Intronic	21258	uc057bhc.1	0.5549	1552	1552	chr1:10495991_10496491
1564	117	0.488573	4.6668e-29	0.896958	0.843843	DFFA	24.3755	0.924	0.82	2	C05.Chief._.Rep2	46799	DFFA	Intronic	16561	uc057bhc.1	0.515	1564	1564	chr1:10519076_10519576
1566	117	0.476982	1.41201e-27	0.758454	0.843843	DFFA	33.8489	0.702	0.54	2	C04.Neck._.corpus1	51175	DFFA	Intronic	12185	uc057bhc.1	0.3633	1566	1566	chr1:10523452_10523952
1569	117	0.467171	2.29128e-26	0.796296	0.843843	DFFA	24.3755	0.924	0.82	2	C05.Chief._.Rep2	57928	DFFA	Intronic	5432	uc057bhc.1	0.503	1569	1569	chr1:10530205_10530705
1574	117	0.524986	4.20598e-34	0.587857	0.843843	DFFA	20.5503	0.607	0.403	2	C04.Neck._.corpus1	120413	DFFA	Intronic	23895	uc057bhc.1	0.4431	1574	1574	chr1:10592690_10593190
1577	117	0.477633	1.17014e-27	0.569072	0.843843	DFFA	19.423	0.595	0.388	2	C04.Neck._.corpus1	124475	DFFA	Intronic	19833	uc057bhc.1	0.4232	1577	1577	chr1:10596752_10597252
1588	117	0.490138	2.91327e-29	0.830173	0.843843	DFFA	82.2466	0.84	0.749	2	C04.Neck._.corpus1	161105	CASZ1	Distal	3218	uc057bhd.1	0.525	1588	1588	chr1:10635294_10635794
1643	117	0.501815	8.01964e-31	0.930548	0.843843	DFFA	136.014	0.9	0.843	2	C04.Neck._.corpus1	82081	CASZ1	Intronic	8992	uc057bhd.1	0.5649	1643	1643	chr1:10714318_10714818
1536	118	0.646963	2.07797e-56	0.978084	0.583106	PEX14	407.996	0.999	0.997	2	C09.Immune1._.corpus1	323	PGD	Intronic	127	uc057bgy.1	0.6866	1536	1536	chr1:10398666_10399166
1537	118	0.671799	2.73597e-62	0.904281	0.583106	PEX14	41.1594	0.985	0.955	2	C05.Chief._.Rep2	827	PGD	Intronic	77	uc057bgy.1	0.7126	1537	1537	chr1:10399170_10399670
1542	118	0.535957	9.5514e-36	0.847042	0.583106	PEX14	17.0117	0.694	0.47	2	C02.Stem._.corpus1	52	CENPS-CORT	Promoter	52	uc057bgz.1	0.5609	1542	1542	chr1:10429905_10430405
1543	118	0.502408	6.65708e-31	0.891338	0.583106	PEX14	39.9698	0.989	0.974	2	C07.Endocrine1._.Rep2	275	CENPS	Intronic	41	uc057bha.1	0.6846	1543	1543	chr1:10430469_10430969
1629	118	0.670208	6.77785e-62	0.989896	0.583106	PEX14	149.725	0.986	0.97	2	C03.Progenitor._.corpus1	101842	CASZ1	Intronic	327	uc057bhd.1	0.8343	1629	1629	chr1:10694557_10695057
1594	119	0.579681	6.11861e-43	0.776395	0.825873	CASZ1	64.8421	0.782	0.627	2	C03.Progenitor._.corpus2	151970	CASZ1	Intronic	396	uc057bhd.1	0.5689	1594	1594	chr1:10644429_10644929
1615	119	0.618486	2.6201e-50	0.941644	0.825873	CASZ1	221.275	0.944	0.91	2	C01.Surface._.corpus2	115910	CASZ1	Intronic	13172	uc057bhd.1	0.6168	1615	1615	chr1:10680489_10680989
1658	119	0.651263	2.18417e-57	0.846198	0.825873	CASZ1	73.966	0.813	0.708	2	C04.Neck._.corpus2	65460	CASZ1	Intronic	25613	uc057bhd.1	0.4431	1658	1658	chr1:10730939_10731439
1672	119	0.638945	1.26143e-54	0.968059	0.825873	CASZ1	194.824	0.967	0.945	2	C01.Surface._.corpus1	36956	CASZ1	Intronic	36954	uc057bhd.1	0.6008	1672	1672	chr1:10759443_10759943
1673	119	0.558464	2.57863e-39	0.912968	0.825873	CASZ1	20.5066	0.713	0.54	2	C01.Surface._.corpus1	36416	CASZ1	Intronic	36414	uc057bhd.1	0.511	1673	1673	chr1:10759983_10760483
1715	119	0.524367	5.18671e-34	0.600331	0.825873	CASZ1	10.9773	0.836	0.691	2	C07.Endocrine1._.Rep1	28450	CASZ1	Distal	28450	uc057bhd.1	0.6168	1715	1715	chr1:10824851_10825351
1716	119	0.529635	8.60077e-35	0.654869	0.825873	CASZ1	68.3712	0.834	0.733	2	C01.Surface._.corpus2	34541	CASZ1	Distal	34541	uc057bhd.1	0.5808	1716	1716	chr1:10830942_10831442
1718	119	0.470483	9.03859e-27	0.866652	0.825873	CASZ1	83.4452	0.857	0.771	2	C01.Surface._.corpus2	51660	CASZ1	Distal	51660	uc057bhd.1	0.4511	1718	1718	chr1:10848061_10848561
1662	120	0.522872	8.58207e-34	0.881151	0.304853	C1orf127	106.029	0.872	0.799	2	C04.Neck._.corpus1	59730	CASZ1	Intronic	31343	uc057bhd.1	0.5848	1662	1662	chr1:10736669_10737169
1671	120	0.50034	1.27183e-30	0.54081	0.304853	C1orf127	8.59941	0.702	0.405	2	C05.Chief._.Rep1	39640	CASZ1	Intronic	39638	uc057bhd.1	0.5529	1671	1671	chr1:10756759_10757259
1684	120	0.479599	6.61538e-28	0.407477	0.304853	C1orf127	16.0668	0.872	0.81	2	C08.Endocrine2._.Rep1	23219	CASZ1	Intronic	23217	uc057bhd.1	0.6128	1684	1684	chr1:10773180_10773680
1686	120	0.518511	3.68432e-33	0.734543	0.304853	C1orf127	14.3371	0.879	0.771	2	C07.Endocrine1._.Rep1	21582	CASZ1	Intronic	21580	uc057bhd.1	0.513	1686	1686	chr1:10774817_10775317
1696	120	0.553282	1.80928e-38	0.465338	0.304853	C1orf127	15.0762	0.539	0.313	2	C04.Neck._.corpus1	9095	CASZ1	Intronic	9093	uc057bhd.1	0.5988	1696	1696	chr1:10787304_10787804
1697	120	0.502519	6.43051e-31	0.73238	0.304853	C1orf127	35.9237	0.983	0.961	2	C07.Endocrine1._.Rep2	7776	CASZ1	Intronic	7774	uc057bhd.1	0.6547	1697	1697	chr1:10788623_10789123
1717	120	0.517568	5.03299e-33	0.940914	0.304853	C1orf127	32.8313	0.975	0.946	2	C07.Endocrine1._.Rep1	39407	CASZ1	Distal	39407	uc057bhd.1	0.6966	1717	1717	chr1:10835808_10836308
1719	120	0.464336	5.04004e-26	0.762064	0.304853	C1orf127	17.4952	0.847	0.661	2	C05.Chief._.Rep1	64176	CASZ1	Distal	64176	uc057bhd.1	0.5868	1719	1719	chr1:10860577_10861077
1723	120	0.49296	1.23861e-29	0.798198	0.304853	C1orf127	16.0727	0.895	0.801	2	C07.Endocrine1._.Rep1	80614	C1orf127	Distal	46447	uc057bhe.1	0.6547	1723	1723	chr1:10901172_10901672
1725	120	0.593668	1.76394e-45	0.803575	0.304853	C1orf127	30.0731	0.681	0.509	2	C04.Neck._.corpus1	44526	C1orf127	Distal	10359	uc057bhe.1	0.6447	1725	1725	chr1:10937260_10937760
1727	120	0.470497	9.00367e-27	0.797333	0.304853	C1orf127	61.4547	0.783	0.662	2	C04.Neck._.corpus2	37963	C1orf127	Distal	3796	uc057bhe.1	0.511	1727	1727	chr1:10943823_10944323
1729	120	0.540245	2.09459e-36	0.783269	0.304853	C1orf127	21.4595	0.931	0.867	2	C07.Endocrine1._.Rep1	20852	C1orf127	Intronic	3016	uc057bhe.1	0.6148	1729	1729	chr1:10960934_10961434
1730	120	0.609912	1.36665e-48	0.613521	0.304853	C1orf127	16.0668	0.872	0.81	2	C08.Endocrine2._.Rep1	19250	C1orf127	Intronic	1414	uc057bhe.1	0.5269	1730	1730	chr1:10962536_10963036
1738	120	0.481615	3.67321e-28	0.742943	0.304853	C1orf127	48.2888	0.915	0.841	2	C09.Immune1._.corpus2	9444	MASP2	Exonic	5409	uc057bhg.1	0.4112	1738	1738	chr1:11037538_11038038
1717	121	0.522762	8.90826e-34	0.940914	0.676203	TARDBP	32.8313	0.975	0.946	2	C07.Endocrine1._.Rep1	39407	CASZ1	Distal	39407	uc057bhd.1	0.6966	1717	1717	chr1:10835808_10836308
1722	121	0.521533	1.34503e-33	0.48918	0.676203	TARDBP	2.19051	0.237	0.041	2	C09.Immune1._.corpus2	81187	C1orf127	Distal	47020	uc057bhe.1	0.5549	1722	1722	chr1:10900599_10901099
1723	121	0.621845	5.38673e-51	0.798198	0.676203	TARDBP	16.0727	0.895	0.801	2	C07.Endocrine1._.Rep1	80614	C1orf127	Distal	46447	uc057bhe.1	0.6547	1723	1723	chr1:10901172_10901672
1734	121	0.531475	4.55578e-35	0.989235	0.676203	TARDBP	39.0055	0.981	0.944	2	C05.Chief._.Rep2	1786	C1orf127	Intronic	1786	uc057bhe.1	0.5669	1734	1734	chr1:10980000_10980500
1742	122	0.661867	7.17509e-60	0.981625	0.869988	SRM	414.368	0.985	0.974	2	C01.Surface._.corpus2	85	SRM	Promoter	85	uc057bhh.1	0.8124	1742	1742	chr1:11059860_11060360
1751	122	0.548388	1.10349e-37	0.968938	0.869988	SRM	467.062	0.999	0.998	2	C04.Neck._.corpus1	224	MTOR	Promoter	224	uc057bhl.1	0.5928	1751	1751	chr1:11262482_11262982
1753	122	0.537773	5.03625e-36	0.951165	0.869988	SRM	201.902	0.935	0.898	2	C04.Neck._.corpus2	304	UBIAD1	Promoter	304	uc057bhw.1	0.6427	1753	1753	chr1:11272651_11273151
1754	122	0.493587	1.02283e-29	0.938074	0.869988	SRM	294.577	0.972	0.953	2	C04.Neck._.corpus1	250	UBIAD1	Exonic	70	uc057bhw.1	0.6647	1754	1754	chr1:11273207_11273707
1723	123	0.462534	8.28666e-26	0.798198	0.7983	EXOSC10	16.0727	0.895	0.801	2	C07.Endocrine1._.Rep1	80614	C1orf127	Distal	46447	uc057bhe.1	0.6547	1723	1723	chr1:10901172_10901672
1732	123	0.5753	3.60466e-42	0.718736	0.7983	EXOSC10	109.288	0.876	0.805	2	C04.Neck._.corpus1	6093	C1orf127	Intronic	271	uc057bhe.1	0.513	1732	1732	chr1:10975693_10976193
1733	123	0.742461	1.15763e-82	0.661323	0.7983	EXOSC10	26.4035	0.656	0.472	2	C04.Neck._.corpus1	2425	C1orf127	Intronic	2425	uc057bhe.1	0.507	1733	1733	chr1:10979361_10979861
1734	123	0.477008	1.40181e-27	0.989235	0.7983	EXOSC10	39.0055	0.981	0.944	2	C05.Chief._.Rep2	1786	C1orf127	Intronic	1786	uc057bhe.1	0.5669	1734	1734	chr1:10980000_10980500
1742	126	0.706169	1.93358e-71	0.981625	0.698975	UBIAD1	414.368	0.985	0.974	2	C01.Surface._.corpus2	85	SRM	Promoter	85	uc057bhh.1	0.8124	1742	1742	chr1:11059860_11060360
1746	126	0.531815	4.05034e-35	0.94759	0.698975	UBIAD1	308.317	0.975	0.957	2	C04.Neck._.corpus1	4	EXOSC10	Promoter	4	uc057bhi.1	0.6367	1746	1746	chr1:11099636_11100136
1753	126	0.508627	9.2499e-32	0.951165	0.698975	UBIAD1	201.902	0.935	0.898	2	C04.Neck._.corpus2	304	UBIAD1	Promoter	304	uc057bhw.1	0.6427	1753	1753	chr1:11272651_11273151
1754	126	0.534156	1.79402e-35	0.938074	0.698975	UBIAD1	294.577	0.972	0.953	2	C04.Neck._.corpus1	250	UBIAD1	Exonic	70	uc057bhw.1	0.6647	1754	1754	chr1:11273207_11273707
1762	127	0.703332	1.23997e-70	0.712074	0.483911	FBXO2	25.1733	0.949	0.898	2	C07.Endocrine1._.Rep1	20037	DISP3	Distal	20037	uc057bjn.1	0.6228	1762	1762	chr1:11458878_11459378
1763	127	0.685372	9.45878e-66	0.407738	0.483911	FBXO2	36.3964	0.972	0.951	2	C08.Endocrine2._.Rep2	15940	DISP3	Distal	15940	uc057bjn.1	0.5709	1763	1763	chr1:11462975_11463475
1764	127	0.579504	6.57641e-43	0.694598	0.483911	FBXO2	46.7496	0.995	0.988	2	C07.Endocrine1._.Rep1	18	DISP3	Promoter	18	uc057bjn.1	0.7465	1764	1764	chr1:11478897_11479397
1767	127	0.631912	4.1883e-53	0.352578	0.483911	FBXO2	13.0096	0.504	0.27	2	C04.Neck._.corpus1	58661	LINC01647	Distal	17192	uc001aih.1	0.485	1767	1767	chr1:11550619_11551119
1775	127	0.53852	3.86673e-36	0.862963	0.483911	FBXO2	131.491	0.891	0.829	2	C04.Neck._.corpus2	979	FBXO44	Promoter	133	uc057bjp.1	0.6248	1775	1775	chr1:11653145_11653645
1779	127	0.487649	6.15588e-29	0.613753	0.483911	FBXO2	29.4602	0.73	0.509	2	C09.Immune1._.corpus1	863	FBXO6	Intronic	501	uc057bjq.1	0.5509	1779	1779	chr1:11664738_11665238
1780	127	0.714312	8.33572e-74	0.917644	0.483911	FBXO2	43.9439	0.97	0.917	2	C05.Chief._.Rep1	7546	FBXO6	Intronic	2974	uc057bjq.1	0.5848	1780	1780	chr1:11671421_11671921
1786	127	0.575791	2.95859e-42	0.747654	0.483911	FBXO2	61.2478	0.799	0.686	2	C04.Neck._.corpus1	16151	DRAXIN	Intronic	16151	uc001aiq.3	0.6088	1786	1786	chr1:11707631_11708131
1789	127	0.508431	9.85119e-32	0.727956	0.483911	FBXO2	112.566	0.879	0.81	2	C04.Neck._.corpus1	16127	AGTRAP	Exonic	16127	uc057bkd.1	0.5469	1789	1789	chr1:11719706_11720206
1804	127	0.562404	5.73203e-40	0.824286	0.483911	FBXO2	181.602	0.93	0.89	2	C04.Neck._.corpus1	8084	LOC102724659	Exonic	107	uc057bkf.1	0.5988	1804	1804	chr1:11787454_11787954
1811	127	0.484608	1.5212e-28	0.653649	0.483911	FBXO2	61.2478	0.799	0.686	2	C04.Neck._.corpus1	8161	CLCN6	Intronic	5310	uc057bkh.1	0.4631	1811	1811	chr1:11797684_11798184
1822	127	0.526011	2.97007e-34	0.705689	0.483911	FBXO2	85.3464	0.845	0.757	2	C04.Neck._.corpus1	2179	NPPA-AS1	Exonic	2179	uc001air.4	0.5449	1822	1822	chr1:11838587_11839087
1823	127	0.614028	2.07682e-49	0.529299	0.483911	FBXO2	36.638	0.687	0.514	2	C04.Neck._.corpus2	507	NPPB	Promoter	507	uc010nyw.3	0.6228	1823	1823	chr1:11859189_11859689
1778	128	0.482314	2.99099e-28	0.923669	0.35883	FBXO44	38.3692	0.976	0.959	2	C08.Endocrine2._.Rep2	87	FBXO6	Promoter	87	uc057bjq.1	0.7285	1778	1778	chr1:11663962_11664462
1797	128	0.483918	1.8658e-28	0.779294	0.35883	FBXO44	68.3712	0.834	0.733	2	C01.Surface._.corpus2	10168	AGTRAP	Exonic	243	uc057bkd.1	0.491	1797	1797	chr1:11746003_11746503
1798	128	0.542599	9.01712e-37	0.732262	0.35883	FBXO44	45.0863	0.727	0.578	2	C04.Neck._.corpus2	10803	AGTRAP	Intronic	623	uc057bkd.1	0.4691	1798	1798	chr1:11746638_11747138
1812	128	0.521618	1.30762e-33	0.837669	0.35883	FBXO44	66.733	0.831	0.729	2	C01.Surface._.corpus2	5163	CLCN6	Intronic	2312	uc057bkh.1	0.5768	1812	1812	chr1:11800682_11801182
1775	129	0.488034	5.48665e-29	0.862963	0.330998	FBXO6	131.491	0.891	0.829	2	C04.Neck._.corpus2	979	FBXO44	Promoter	133	uc057bjp.1	0.6248	1775	1775	chr1:11653145_11653645
1786	129	0.455289	5.94237e-25	0.747654	0.330998	FBXO6	61.2478	0.799	0.686	2	C04.Neck._.corpus1	16151	DRAXIN	Intronic	16151	uc001aiq.3	0.6088	1786	1786	chr1:11707631_11708131
1811	129	0.55852	2.52421e-39	0.653649	0.330998	FBXO6	61.2478	0.799	0.686	2	C04.Neck._.corpus1	8161	CLCN6	Intronic	5310	uc057bkh.1	0.4631	1811	1811	chr1:11797684_11798184
1841	130	0.469304	1.26056e-26	0.451062	0.375438	MAD2L2	22.8497	0.628	0.433	2	C04.Neck._.corpus1	3556	KIAA2013	Distal	3556	uc057bkk.1	0.487	1841	1841	chr1:11929735_11930235
1767	132	0.638346	1.70598e-54	0.352578	0.788828	AGTRAP	13.0096	0.504	0.27	2	C04.Neck._.corpus1	58661	LINC01647	Distal	17192	uc001aih.1	0.485	1767	1767	chr1:11550619_11551119
1768	132	0.550569	4.94633e-38	0.576079	0.788828	AGTRAP	42.2288	0.714	0.557	2	C04.Neck._.corpus2	7991	LINC01647	Distal	7991	uc001aih.1	0.5649	1768	1768	chr1:11617273_11617773
1775	132	0.793999	2.66361e-102	0.862963	0.788828	AGTRAP	131.491	0.891	0.829	2	C04.Neck._.corpus2	979	FBXO44	Promoter	133	uc057bjp.1	0.6248	1775	1775	chr1:11653145_11653645
1780	132	0.60738	4.29081e-48	0.917644	0.788828	AGTRAP	43.9439	0.97	0.917	2	C05.Chief._.Rep1	7546	FBXO6	Intronic	2974	uc057bjq.1	0.5848	1780	1780	chr1:11671421_11671921
1786	132	0.71076	9.16412e-73	0.747654	0.788828	AGTRAP	61.2478	0.799	0.686	2	C04.Neck._.corpus1	16151	DRAXIN	Intronic	16151	uc001aiq.3	0.6088	1786	1786	chr1:11707631_11708131
1787	132	0.48659	8.44235e-29	0.451565	0.788828	AGTRAP	39.0352	0.726	0.574	2	C04.Neck._.corpus1	19559	DRAXIN	Intronic	19559	uc001aiq.3	0.5389	1787	1787	chr1:11711039_11711539
1804	132	0.542294	1.00597e-36	0.824286	0.788828	AGTRAP	181.602	0.93	0.89	2	C04.Neck._.corpus1	8084	LOC102724659	Exonic	107	uc057bkf.1	0.5988	1804	1804	chr1:11787454_11787954
1810	132	0.606678	5.88095e-48	0.529284	0.788828	AGTRAP	10.0618	0.439	0.203	2	C04.Neck._.corpus1	13140	LOC102724659	Intronic	4947	uc057bkf.1	0.523	1810	1810	chr1:11792510_11793010
1811	132	0.619844	1.38786e-50	0.653649	0.788828	AGTRAP	61.2478	0.799	0.686	2	C04.Neck._.corpus1	8161	CLCN6	Intronic	5310	uc057bkh.1	0.4631	1811	1811	chr1:11797684_11798184
1821	132	0.734465	4.9297e-80	0.497674	0.788828	AGTRAP	22.8497	0.628	0.433	2	C04.Neck._.corpus1	16753	MTHFR	Intronic	6174	uc057bkg.1	0.523	1821	1821	chr1:11823424_11823924
1822	132	0.500148	1.35024e-30	0.705689	0.788828	AGTRAP	85.3464	0.845	0.757	2	C04.Neck._.corpus1	2179	NPPA-AS1	Exonic	2179	uc001air.4	0.5449	1822	1822	chr1:11838587_11839087
1823	132	0.568807	4.75974e-41	0.529299	0.788828	AGTRAP	36.638	0.687	0.514	2	C04.Neck._.corpus2	507	NPPB	Promoter	507	uc010nyw.3	0.6228	1823	1823	chr1:11859189_11859689
1826	132	0.563575	3.65251e-40	0.739644	0.788828	AGTRAP	114.212	0.881	0.813	2	C04.Neck._.corpus1	14042	RNU5E-1	Distal	14042	uc057bkj.1	0.5808	1826	1826	chr1:11893859_11894359
1841	132	0.762515	1.03411e-89	0.451062	0.788828	AGTRAP	22.8497	0.628	0.433	2	C04.Neck._.corpus1	3556	KIAA2013	Distal	3556	uc057bkk.1	0.487	1841	1841	chr1:11929735_11930235
1817	133	0.748735	8.53426e-85	0.998321	0.299403	C1orf167	545.269	0.999	0.998	2	C04.Neck._.corpus2	132	CLCN6	Promoter	26	uc057bkh.1	0.7006	1817	1817	chr1:11805713_11806213
1847	133	0.684218	1.89442e-65	0.994479	0.299403	C1orf167	530.903	0.996	0.992	2	C01.Surface._.corpus2	225	MFN2	Exonic	27	uc057bkm.1	0.7285	1847	1847	chr1:11980157_11980657
1778	134	0.567348	8.43072e-41	0.923669	0.72525	MTHFR	38.3692	0.976	0.959	2	C08.Endocrine2._.Rep2	87	FBXO6	Promoter	87	uc057bjq.1	0.7285	1778	1778	chr1:11663962_11664462
1842	134	0.525732	3.2652e-34	0.942222	0.72525	MTHFR	105.444	0.98	0.955	2	C09.Immune1._.corpus2	414	PLOD1	Intronic	73	uc057bkl.1	0.6866	1842	1842	chr1:11934370_11934870
1798	135	0.502873	5.75362e-31	0.732262	0.51025	CLCN6	45.0863	0.727	0.578	2	C04.Neck._.corpus2	10803	AGTRAP	Intronic	623	uc057bkd.1	0.4691	1798	1798	chr1:11746638_11747138
1851	135	0.527004	2.11836e-34	0.823175	0.51025	CLCN6	41.6958	0.764	0.617	2	C01.Surface._.corpus2	10340	MFN2	Intronic	8529	uc057bkm.1	0.485	1851	1851	chr1:11990272_11990772
1797	137	0.686569	4.58681e-66	0.779294	0.719995	KIAA2013	68.3712	0.834	0.733	2	C01.Surface._.corpus2	10168	AGTRAP	Exonic	243	uc057bkd.1	0.491	1797	1797	chr1:11746003_11746503
1798	137	0.572999	9.05545e-42	0.732262	0.719995	KIAA2013	45.0863	0.727	0.578	2	C04.Neck._.corpus2	10803	AGTRAP	Intronic	623	uc057bkd.1	0.4691	1798	1798	chr1:11746638_11747138
1812	137	0.675482	3.28236e-63	0.837669	0.719995	KIAA2013	66.733	0.831	0.729	2	C01.Surface._.corpus2	5163	CLCN6	Intronic	2312	uc057bkh.1	0.5768	1812	1812	chr1:11800682_11801182
1845	137	0.643036	1.57526e-55	0.739798	0.719995	KIAA2013	60.2596	0.818	0.708	2	C01.Surface._.corpus2	12287	MFN2	Intronic	3190	uc057bkm.1	0.4172	1845	1845	chr1:11967643_11968143
1851	137	0.647559	1.52405e-56	0.823175	0.719995	KIAA2013	41.6958	0.764	0.617	2	C01.Surface._.corpus2	10340	MFN2	Intronic	8529	uc057bkm.1	0.485	1851	1851	chr1:11990272_11990772
1866	137	0.502466	6.53726e-31	0.605901	0.719995	KIAA2013	11.7022	0.809	0.657	2	C10.Immune2._.Rep2	23086	MIR7846	Exonic	17921	uc057bkq.1	0.5589	1866	1866	chr1:12143606_12144106
1868	137	0.674537	5.67807e-63	0.78082	0.719995	KIAA2013	93.5382	0.848	0.762	2	C04.Neck._.corpus2	18421	MIR7846	Distal	18421	uc057bkq.1	0.495	1868	1868	chr1:12148271_12148771
1876	137	0.792432	1.26781e-101	0.912716	0.719995	KIAA2013	113.188	0.851	0.748	2	C03.Progenitor._.corpus2	3478	MIR7846	Distal	3478	uc057bkq.1	0.5289	1876	1876	chr1:12163214_12163714
1878	137	0.500034	1.3985e-30	0.963511	0.719995	KIAA2013	227.378	0.946	0.913	2	C01.Surface._.corpus2	12	MIR7846	Promoter	12	uc057bkq.1	0.7465	1878	1878	chr1:12166706_12167206
1882	137	0.70289	1.65315e-70	0.975116	0.719995	KIAA2013	124.529	0.938	0.901	2	C01.Surface._.corpus1	3410	TNFRSF1B	Intronic	3410	uc057bkr.1	0.5469	1882	1882	chr1:12170164_12170664
1886	137	0.562151	6.31757e-40	0.422948	0.719995	KIAA2013	22.3084	0.68	0.415	2	C09.Immune1._.corpus1	8390	TNFRSF1B	Intronic	8390	uc057bkr.1	0.6287	1886	1886	chr1:12175144_12175644
1786	138	0.460101	1.61452e-25	0.747654	0.545348	PLOD1	61.2478	0.799	0.686	2	C04.Neck._.corpus1	16151	DRAXIN	Intronic	16151	uc001aiq.3	0.6088	1786	1786	chr1:11707631_11708131
1811	138	0.473435	3.91025e-27	0.653649	0.545348	PLOD1	61.2478	0.799	0.686	2	C04.Neck._.corpus1	8161	CLCN6	Intronic	5310	uc057bkh.1	0.4631	1811	1811	chr1:11797684_11798184
1825	138	0.509629	6.70736e-32	0.886583	0.545348	PLOD1	283.03	0.965	0.942	2	C04.Neck._.corpus2	24123	NPPB	Distal	24123	uc010nyw.3	0.6128	1825	1825	chr1:11882805_11883305
1841	138	0.47899	7.8961e-28	0.451062	0.545348	PLOD1	22.8497	0.628	0.433	2	C04.Neck._.corpus1	3556	KIAA2013	Distal	3556	uc057bkk.1	0.487	1841	1841	chr1:11929735_11930235
1850	138	0.451806	1.5063e-24	0.843817	0.545348	PLOD1	124.415	0.885	0.819	2	C04.Neck._.corpus2	4142	MFN2	Intronic	2331	uc057bkm.1	0.4671	1850	1850	chr1:11984074_11984574
1858	138	0.550241	5.57762e-38	0.266835	0.545348	PLOD1	7.9249	0.69	0.433	2	C09.Immune1._.corpus2	11136	TNFRSF8	Distal	11136	uc057bkp.1	0.6128	1858	1858	chr1:12051990_12052490
1865	138	0.504691	3.24083e-31	0.257728	0.545348	PLOD1	36.9904	0.766	0.562	2	C09.Immune1._.corpus1	33878	MIR7846	Intronic	7129	uc057bkq.1	0.4491	1865	1865	chr1:12132814_12133314
1811	139	0.510194	5.59067e-32	0.653649	0.713961	MFN2	61.2478	0.799	0.686	2	C04.Neck._.corpus1	8161	CLCN6	Intronic	5310	uc057bkh.1	0.4631	1811	1811	chr1:11797684_11798184
1821	139	0.470774	8.32563e-27	0.497674	0.713961	MFN2	22.8497	0.628	0.433	2	C04.Neck._.corpus1	16753	MTHFR	Intronic	6174	uc057bkg.1	0.523	1821	1821	chr1:11823424_11823924
1841	139	0.48984	3.18799e-29	0.451062	0.713961	MFN2	22.8497	0.628	0.433	2	C04.Neck._.corpus1	3556	KIAA2013	Distal	3556	uc057bkk.1	0.487	1841	1841	chr1:11929735_11930235
1842	139	0.461586	1.07528e-25	0.942222	0.713961	MFN2	105.444	0.98	0.955	2	C09.Immune1._.corpus2	414	PLOD1	Intronic	73	uc057bkl.1	0.6866	1842	1842	chr1:11934370_11934870
1851	142	0.522533	9.62214e-34	0.823175	0.43733	TNFRSF1B	41.6958	0.764	0.617	2	C01.Surface._.corpus2	10340	MFN2	Intronic	8529	uc057bkm.1	0.485	1851	1851	chr1:11990272_11990772
1858	142	0.595872	6.83375e-46	0.266835	0.43733	TNFRSF1B	7.9249	0.69	0.433	2	C09.Immune1._.corpus2	11136	TNFRSF8	Distal	11136	uc057bkp.1	0.6128	1858	1858	chr1:12051990_12052490
1868	142	0.543508	6.49781e-37	0.78082	0.43733	TNFRSF1B	93.5382	0.848	0.762	2	C04.Neck._.corpus2	18421	MIR7846	Distal	18421	uc057bkq.1	0.495	1868	1868	chr1:12148271_12148771
1891	142	0.46761	2.02689e-26	0.98878	0.43733	TNFRSF1B	272.933	0.959	0.933	2	C01.Surface._.corpus2	4948	MIR4632	Intronic	4948	uc057bks.1	0.5389	1891	1891	chr1:12186514_12187014
1855	143	0.469751	1.11121e-26	0.3104	0.961009	VPS13D	22.8497	0.628	0.433	2	C04.Neck._.corpus1	2282	MIR6729	Intronic	313	uc057bko.1	0.6307	1855	1855	chr1:12031191_12031691
1865	143	0.538939	3.33298e-36	0.257728	0.961009	VPS13D	36.9904	0.766	0.562	2	C09.Immune1._.corpus1	33878	MIR7846	Intronic	7129	uc057bkq.1	0.4491	1865	1865	chr1:12132814_12133314
1898	143	0.502643	6.18327e-31	0.510533	0.961009	VPS13D	20.5503	0.607	0.403	2	C04.Neck._.corpus1	18943	MIR4632	Distal	10613	uc057bks.1	0.519	1898	1898	chr1:12210407_12210907
1905	143	0.558936	2.15591e-39	0.610642	0.961009	VPS13D	49.8716	0.767	0.636	2	C04.Neck._.corpus1	14720	VPS13D	Intronic	363	uc057bkt.1	0.4531	1905	1905	chr1:12244538_12245038
1906	143	0.523775	6.33337e-34	0.300933	0.961009	VPS13D	18.3113	0.582	0.371	2	C04.Neck._.corpus1	42174	VPS13D	Intronic	4878	uc057bkt.1	0.4431	1906	1906	chr1:12271992_12272492
1911	143	0.536595	7.63173e-36	0.360874	0.961009	VPS13D	10.0618	0.439	0.203	2	C04.Neck._.corpus1	84439	VPS13D	Intronic	2980	uc057bkt.1	0.3693	1911	1911	chr1:12314257_12314757
1915	143	0.584333	9.02931e-44	0.562622	0.961009	VPS13D	10.9773	0.836	0.691	2	C07.Endocrine1._.Rep1	126060	VPS13D	Intronic	11262	uc057bkt.1	0.4092	1915	1915	chr1:12355878_12356378
1916	143	0.49195	1.68326e-29	0.300721	0.961009	VPS13D	21.0312	0.568	0.35	2	C04.Neck._.corpus2	129823	VPS13D	Intronic	7778	uc057bkt.1	0.3832	1916	1916	chr1:12359641_12360141
1917	143	0.484311	1.66085e-28	0.299027	0.961009	VPS13D	9.81142	0.381	0.143	2	C04.Neck._.corpus2	146452	VPS13D	Intronic	8849	uc057bkt.1	0.3892	1917	1917	chr1:12376270_12376770
1918	143	0.652264	1.28506e-57	0.777388	0.961009	VPS13D	58.3576	0.791	0.674	2	C04.Neck._.corpus1	150611	VPS13D	Intronic	13008	uc057bkt.1	0.4192	1918	1918	chr1:12380429_12380929
1919	143	0.605743	8.93635e-48	0.958331	0.961009	VPS13D	165.548	0.921	0.876	2	C04.Neck._.corpus1	151392	VPS13D	Intronic	13789	uc057bkt.1	0.4072	1919	1919	chr1:12381210_12381710
1921	143	0.563553	3.68454e-40	0.394622	0.961009	VPS13D	23.4935	0.593	0.38	2	C04.Neck._.corpus2	167585	VPS13D	Intronic	2656	uc057bkt.1	0.4072	1921	1921	chr1:12397403_12397903
1922	143	0.477822	1.10774e-27	0.370415	0.961009	VPS13D	12.0266	0.778	0.512	2	C05.Chief._.Rep1	172326	VPS13D	Intronic	2083	uc057bkt.1	0.3613	1922	1922	chr1:12402144_12402644
1923	143	0.46555	3.59894e-26	0.427338	0.961009	VPS13D	31.3204	0.688	0.519	2	C04.Neck._.corpus1	171419	MIR6730	Intronic	348	uc057bkw.1	0.3772	1923	1923	chr1:12407353_12407853
1925	143	0.586317	3.94927e-44	0.653733	0.961009	VPS13D	46.1517	0.911	0.833	2	C09.Immune1._.corpus2	144602	MIR6730	Intronic	24581	uc057bkw.1	0.4311	1925	1925	chr1:12434170_12434670
1929	143	0.57014	2.81418e-41	0.529699	0.961009	VPS13D	23.816	0.848	0.717	2	C09.Immune1._.corpus2	129361	MIR6730	Intronic	15278	uc057bkw.1	0.4072	1929	1929	chr1:12449411_12449911
1932	143	0.604653	1.4543e-47	0.695827	0.961009	VPS13D	41.689	0.737	0.591	2	C04.Neck._.corpus1	117586	MIR6730	Intronic	3503	uc057bkw.1	0.4271	1932	1932	chr1:12461186_12461686
1937	143	0.837951	4.37795e-124	0.935225	0.961009	VPS13D	196.157	0.932	0.893	2	C04.Neck._.corpus2	100767	MIR6730	Intronic	3573	uc057bkw.1	0.519	1937	1937	chr1:12478005_12478505
1938	143	0.607994	3.25692e-48	0.602909	0.961009	VPS13D	11.1811	0.749	0.536	2	C09.Immune1._.corpus2	100246	MIR6730	Intronic	3052	uc057bkw.1	0.5349	1938	1938	chr1:12478526_12479026
1953	144	0.454165	8.03131e-25	0.31078	0.699689	DHRS3	4.5174	0.287	0.084	2	C01.Surface._.corpus1	26828	MIR6730	Distal	17877	uc057bkw.1	0.6088	1953	1953	chr1:12551944_12552444
2009	147	0.510393	5.24343e-32	0.935867	0.52608	PRDM2	165.756	0.921	0.875	2	C01.Surface._.corpus2	98817	PRDM2	Intronic	27289	uc057bni.1	0.487	2009	2009	chr1:13798766_13799266
2023	148	0.493867	9.39123e-30	0.870751	0.396523	KAZN	57.0727	0.811	0.697	2	C01.Surface._.corpus2	55426	KAZN	Distal	55426	uc057bnj.1	0.4591	2023	2023	chr1:14543027_14543527
2028	148	0.503181	5.22108e-31	0.688543	0.396523	KAZN	29.9912	0.652	0.429	2	C03.Progenitor._.corpus2	189190	KAZN	Intronic	136234	uc057bnj.1	0.525	2028	2028	chr1:14787645_14788145
2063	149	0.497631	2.94944e-30	0.958815	0.341054	TMEM51-AS1	269.334	0.964	0.941	2	C04.Neck._.corpus1	1127	TMEM51	Promoter	72	uc057bnl.1	0.7345	2063	2063	chr1:15153410_15153910
2062	152	0.662139	6.17659e-60	0.939551	0.344752	FHAD1	14.3371	0.879	0.771	2	C07.Endocrine1._.Rep1	505	TMEM51	Promoter	460	uc057bnl.1	0.6886	2062	2062	chr1:15152788_15153288
2063	152	0.479684	6.45323e-28	0.958815	0.344752	FHAD1	269.334	0.964	0.941	2	C04.Neck._.corpus1	1127	TMEM51	Promoter	72	uc057bnl.1	0.7345	2063	2063	chr1:15153410_15153910
2064	152	0.487149	7.1449e-29	0.86123	0.344752	FHAD1	223.306	0.945	0.911	2	C01.Surface._.corpus2	1659	TMEM51	Promoter	402	uc057bnl.1	0.6886	2064	2064	chr1:15153942_15154442
2095	152	0.657593	7.39441e-59	0.794573	0.344752	FHAD1	57.0727	0.811	0.697	2	C01.Surface._.corpus2	25975	FHAD1	Distal	25975	uc001ajr.4	0.517	2095	2095	chr1:15221046_15221546
2097	152	0.606633	6.00035e-48	0.943689	0.344752	FHAD1	174.777	0.961	0.936	2	C01.Surface._.corpus1	17248	FHAD1	Distal	17248	uc001ajr.4	0.479	2097	2097	chr1:15229773_15230273
2102	152	0.496975	3.61233e-30	0.630943	0.344752	FHAD1	43.1882	0.769	0.629	2	C01.Surface._.corpus2	1929	FHAD1	Intronic	1921	uc001ajr.4	0.4271	2102	2102	chr1:15248952_15249452
2106	152	0.750823	1.60913e-85	0.908914	0.344752	FHAD1	99.0565	0.875	0.8	2	C01.Surface._.corpus2	14142	FHAD1	Intronic	9629	uc001ajr.4	0.5409	2106	2106	chr1:15261165_15261665
2116	152	0.775497	1.18291e-94	0.85963	0.344752	FHAD1	10.9773	0.836	0.691	2	C07.Endocrine1._.Rep1	75804	FHAD1	Intronic	1391	uc001ajr.4	0.507	2116	2116	chr1:15322827_15323327
2123	152	0.813393	3.32908e-111	0.949032	0.344752	FHAD1	93.7974	0.87	0.791	2	C01.Surface._.corpus2	69337	EFHD2	Intronic	1203	uc057bnn.1	0.499	2123	2123	chr1:15340307_15340807
2125	152	0.837316	1.00767e-123	0.941802	0.344752	FHAD1	59.1833	0.932	0.87	2	C09.Immune1._.corpus2	63814	EFHD2	Intronic	619	uc057bnn.1	0.5409	2125	2125	chr1:15345830_15346330
2127	152	0.567959	6.63943e-41	0.850647	0.344752	FHAD1	44.6914	0.775	0.637	2	C01.Surface._.corpus2	59182	EFHD2	Intronic	5251	uc057bnn.1	0.5828	2127	2127	chr1:15350462_15350962
2144	152	0.668826	1.48321e-61	0.788899	0.344752	FHAD1	14.925	0.883	0.787	2	C07.Endocrine1._.Rep2	2450	EFHD2	Intronic	2080	uc057bnn.1	0.5429	2144	2144	chr1:15412096_15412596
2147	152	0.788486	6.09564e-100	0.944272	0.344752	FHAD1	26.7541	0.939	0.903	2	C08.Endocrine2._.Rep2	6215	EFHD2	Intronic	5845	uc057bnn.1	0.6008	2147	2147	chr1:15415861_15416361
2148	152	0.500244	1.31033e-30	0.771669	0.344752	FHAD1	25.2056	0.647	0.46	2	C04.Neck._.corpus1	7235	EFHD2	Intronic	6865	uc057bnn.1	0.475	2148	2148	chr1:15416881_15417381
2149	152	0.7926	1.07248e-101	0.929457	0.344752	FHAD1	191.992	0.905	0.839	2	C03.Progenitor._.corpus2	7785	EFHD2	Intronic	7415	uc057bnn.1	0.5669	2149	2149	chr1:15417431_15417931
2157	152	0.670494	5.76967e-62	0.736178	0.344752	FHAD1	60.2596	0.818	0.708	2	C01.Surface._.corpus2	11503	CTRC	Intronic	11503	uc057bno.1	0.6267	2157	2157	chr1:15426685_15427185
2162	152	0.582874	1.65004e-43	0.942247	0.344752	FHAD1	169.629	0.923	0.878	2	C01.Surface._.corpus2	5340	CTRC	Distal	5340	uc057bno.1	0.495	2162	2162	chr1:15432848_15433348
2168	152	0.574391	5.19147e-42	0.546563	0.344752	FHAD1	19.5414	0.624	0.41	2	C01.Surface._.corpus2	1874	CELA2A	Intronic	1855	uc057bnp.1	0.4691	2168	2168	chr1:15458353_15458853
2084	153	0.510079	5.80135e-32	0.802627	0.969314	EFHD2	43.1882	0.769	0.629	2	C01.Surface._.corpus2	26947	C1orf195	Intronic	26947	uc057bnm.1	0.503	2084	2084	chr1:15198015_15198515
2095	153	0.761477	2.48927e-89	0.794573	0.969314	EFHD2	57.0727	0.811	0.697	2	C01.Surface._.corpus2	25975	FHAD1	Distal	25975	uc001ajr.4	0.517	2095	2095	chr1:15221046_15221546
2097	153	0.707349	8.8851e-72	0.943689	0.969314	EFHD2	174.777	0.961	0.936	2	C01.Surface._.corpus1	17248	FHAD1	Distal	17248	uc001ajr.4	0.479	2097	2097	chr1:15229773_15230273
2102	153	0.619597	1.55946e-50	0.630943	0.969314	EFHD2	43.1882	0.769	0.629	2	C01.Surface._.corpus2	1929	FHAD1	Intronic	1921	uc001ajr.4	0.4271	2102	2102	chr1:15248952_15249452
2105	153	0.453684	9.13161e-25	0.634444	0.969314	EFHD2	24.5115	0.747	0.594	2	C01.Surface._.corpus1	5857	FHAD1	Intronic	1344	uc001ajr.4	0.3613	2105	2105	chr1:15252880_15253380
2106	153	0.807431	2.32151e-108	0.908914	0.969314	EFHD2	99.0565	0.875	0.8	2	C01.Surface._.corpus2	14142	FHAD1	Intronic	9629	uc001ajr.4	0.5409	2106	2106	chr1:15261165_15261665
2111	153	0.498699	2.11867e-30	0.719842	0.969314	EFHD2	57.0727	0.811	0.697	2	C01.Surface._.corpus2	37253	FHAD1	Intronic	2518	uc001ajr.4	0.497	2111	2111	chr1:15284276_15284776
2116	153	0.765108	1.12492e-90	0.85963	0.969314	EFHD2	10.9773	0.836	0.691	2	C07.Endocrine1._.Rep1	75804	FHAD1	Intronic	1391	uc001ajr.4	0.507	2116	2116	chr1:15322827_15323327
2121	153	0.578024	1.19948e-42	0.504193	0.969314	EFHD2	19.5414	0.624	0.41	2	C01.Surface._.corpus2	79559	EFHD2	Intronic	3214	uc057bnn.1	0.4192	2121	2121	chr1:15330085_15330585
2123	153	0.822312	1.18985e-115	0.949032	0.969314	EFHD2	93.7974	0.87	0.791	2	C01.Surface._.corpus2	69337	EFHD2	Intronic	1203	uc057bnn.1	0.499	2123	2123	chr1:15340307_15340807
2124	153	0.469638	1.14727e-26	0.331896	0.969314	EFHD2	10.2053	0.405	0.141	2	C03.Progenitor._.corpus2	67737	EFHD2	Intronic	395	uc057bnn.1	0.3912	2124	2124	chr1:15341907_15342407
2125	153	0.891519	1.20161e-161	0.941802	0.969314	EFHD2	59.1833	0.932	0.87	2	C09.Immune1._.corpus2	63814	EFHD2	Intronic	619	uc057bnn.1	0.5409	2125	2125	chr1:15345830_15346330
2127	153	0.676501	1.81576e-63	0.850647	0.969314	EFHD2	44.6914	0.775	0.637	2	C01.Surface._.corpus2	59182	EFHD2	Intronic	5251	uc057bnn.1	0.5828	2127	2127	chr1:15350462_15350962
2132	153	0.468472	1.59247e-26	0.35236	0.969314	EFHD2	3.3417	0.089	0.012	2	C04.Neck._.corpus1	55146	EFHD2	Intronic	3042	uc057bnn.1	0.4491	2132	2132	chr1:15354498_15354998
2144	153	0.614384	1.7615e-49	0.788899	0.969314	EFHD2	14.925	0.883	0.787	2	C07.Endocrine1._.Rep2	2450	EFHD2	Intronic	2080	uc057bnn.1	0.5429	2144	2144	chr1:15412096_15412596
2147	153	0.805603	1.64528e-107	0.944272	0.969314	EFHD2	26.7541	0.939	0.903	2	C08.Endocrine2._.Rep2	6215	EFHD2	Intronic	5845	uc057bnn.1	0.6008	2147	2147	chr1:15415861_15416361
2148	153	0.604298	1.70265e-47	0.771669	0.969314	EFHD2	25.2056	0.647	0.46	2	C04.Neck._.corpus1	7235	EFHD2	Intronic	6865	uc057bnn.1	0.475	2148	2148	chr1:15416881_15417381
2149	153	0.792815	8.68735e-102	0.929457	0.969314	EFHD2	191.992	0.905	0.839	2	C03.Progenitor._.corpus2	7785	EFHD2	Intronic	7415	uc057bnn.1	0.5669	2149	2149	chr1:15417431_15417931
2157	153	0.727162	1.03991e-77	0.736178	0.969314	EFHD2	60.2596	0.818	0.708	2	C01.Surface._.corpus2	11503	CTRC	Intronic	11503	uc057bno.1	0.6267	2157	2157	chr1:15426685_15427185
2162	153	0.812513	8.82433e-111	0.942247	0.969314	EFHD2	169.629	0.923	0.878	2	C01.Surface._.corpus2	5340	CTRC	Distal	5340	uc057bno.1	0.495	2162	2162	chr1:15432848_15433348
2168	153	0.553144	1.905e-38	0.546563	0.969314	EFHD2	19.5414	0.624	0.41	2	C01.Surface._.corpus2	1874	CELA2A	Intronic	1855	uc057bnp.1	0.4691	2168	2168	chr1:15458353_15458853
2191	153	0.48079	4.67399e-28	0.992736	0.969314	EFHD2	209.508	0.999	0.997	2	C03.Progenitor._.corpus1	37	DDI2	Promoter	37	uc057bnu.1	0.7345	2191	2191	chr1:15617212_15617712
2136	157	0.506696	1.71549e-31	0.430079	0.462826	CASP9	7.42952	0.692	0.364	2	C05.Chief._.Rep2	38776	EFHD2	Intronic	4581	uc057bnn.1	0.5569	2136	2136	chr1:15370868_15371368
2208	157	0.474693	2.7285e-27	0.962558	0.462826	CASP9	47.7018	0.993	0.978	2	C05.Chief._.Rep2	18550	SLC25A34	Intronic	11990	uc057bnx.1	0.5369	2208	2208	chr1:15717604_15718104
2120	158	0.735451	2.3644e-80	0.858825	0.677177	DNAJC16	102.79	0.868	0.793	2	C04.Neck._.corpus1	80929	EFHD2	Exonic	1844	uc057bnn.1	0.4511	2120	2120	chr1:15328715_15329215
2136	158	0.599226	1.59391e-46	0.430079	0.677177	DNAJC16	7.42952	0.692	0.364	2	C05.Chief._.Rep2	38776	EFHD2	Intronic	4581	uc057bnn.1	0.5569	2136	2136	chr1:15370868_15371368
2137	158	0.492885	1.26703e-29	0.531081	0.677177	DNAJC16	26.4035	0.656	0.472	2	C04.Neck._.corpus1	25290	EFHD2	Intronic	1226	uc057bnn.1	0.5529	2137	2137	chr1:15384354_15384854
2138	158	0.610516	1.03813e-48	0.289101	0.677177	DNAJC16	18.3113	0.582	0.371	2	C04.Neck._.corpus1	18317	EFHD2	Intronic	429	uc057bnn.1	0.4331	2138	2138	chr1:15391327_15391827
2145	158	0.626118	6.99994e-52	0.736746	0.677177	DNAJC16	70.09	0.818	0.715	2	C04.Neck._.corpus1	3107	EFHD2	Intronic	2737	uc057bnn.1	0.5968	2145	2145	chr1:15412753_15413253
2150	158	0.547392	1.58882e-37	0.571605	0.677177	DNAJC16	36.3964	0.972	0.951	2	C08.Endocrine2._.Rep2	9171	EFHD2	Intronic	8801	uc057bnn.1	0.5689	2150	2150	chr1:15418817_15419317
2164	158	0.626255	6.55214e-52	0.849096	0.677177	DNAJC16	82.0115	0.829	0.732	2	C04.Neck._.corpus2	2327	CELA2A	Distal	2327	uc057bnp.1	0.4471	2164	2164	chr1:15454150_15454650
2170	158	0.608112	3.08781e-48	0.657205	0.677177	DNAJC16	97.9693	0.862	0.784	2	C04.Neck._.corpus1	24933	CASP9	Intronic	5451	uc057bnr.1	0.3653	2170	2170	chr1:15501350_15501850
2172	158	0.675036	4.25326e-63	0.732899	0.677177	DNAJC16	49.4445	0.744	0.603	2	C04.Neck._.corpus2	13347	CASP9	Intronic	6133	uc057bnr.1	0.477	2172	2172	chr1:15512936_15513436
2193	158	0.508802	8.74532e-32	0.828815	0.677177	DNAJC16	88.4691	0.849	0.764	2	C04.Neck._.corpus1	1445	DDI2	Intronic	1330	uc057bnu.1	0.3633	2193	2193	chr1:15618696_15619196
2199	158	0.496093	4.74239e-30	0.711393	0.677177	DNAJC16	105.347	0.864	0.787	2	C04.Neck._.corpus2	30	PLEKHM2	Promoter	30	uc057bnw.1	0.8104	2199	2199	chr1:15684051_15684551
2200	158	0.458822	2.28678e-25	0.635644	0.677177	DNAJC16	16.0668	0.872	0.81	2	C08.Endocrine2._.Rep1	679	PLEKHM2	Intronic	470	uc057bnw.1	0.6148	2200	2200	chr1:15684762_15685262
2208	158	0.777275	2.34775e-95	0.962558	0.677177	DNAJC16	47.7018	0.993	0.978	2	C05.Chief._.Rep2	18550	SLC25A34	Intronic	11990	uc057bnx.1	0.5369	2208	2208	chr1:15717604_15718104
2213	158	0.626626	5.47785e-52	0.769111	0.677177	DNAJC16	74.6017	0.827	0.729	2	C04.Neck._.corpus1	597	SLC25A34	Intronic	106	uc057bnx.1	0.6427	2213	2213	chr1:15736753_15737253
2217	158	0.581165	3.33442e-43	0.532627	0.677177	DNAJC16	18.3113	0.582	0.371	2	C04.Neck._.corpus1	560	FBLIM1	Intronic	508	uc057bnz.1	0.5509	2217	2217	chr1:15756918_15757418
2176	159	0.482253	3.04587e-28	0.999481	0.353185	AGMAT	420.221	0.999	0.997	2	C02.Stem._.corpus2	2046	CASP9	Intronic	41	uc057bnr.1	0.7545	2176	2176	chr1:15524237_15524737
2177	159	0.575281	3.6315e-42	0.999027	0.353185	AGMAT	491.017	1	0.999	2	C02.Stem._.corpus1	1448	CASP9	Promoter	195	uc057bnr.1	0.6886	2177	2177	chr1:15524835_15525335
2178	159	0.492097	1.61009e-29	0.883254	0.353185	AGMAT	44.9383	0.841	0.745	2	C01.Surface._.corpus1	292	CASP9	Promoter	292	uc057bnr.1	0.4092	2178	2178	chr1:15525991_15526491
2179	159	0.50327	5.07694e-31	0.99603	0.353185	AGMAT	423.917	0.998	0.995	2	C02.Stem._.corpus1	34	DNAJC16	Promoter	34	uc057bns.1	0.6248	2179	2179	chr1:15526528_15527028
2190	159	0.462451	8.47844e-26	0.912494	0.353185	AGMAT	42.2342	0.803	0.652	2	C02.Stem._.corpus2	581	DDI2	Promoter	581	uc057bnu.1	0.4591	2190	2190	chr1:15616668_15617168
2191	159	0.519359	2.78125e-33	0.992736	0.353185	AGMAT	209.508	0.999	0.997	2	C03.Progenitor._.corpus1	37	DDI2	Promoter	37	uc057bnu.1	0.7345	2191	2191	chr1:15617212_15617712
2178	162	0.459056	2.14605e-25	0.883254	0.449462	SLC25A34	44.9383	0.841	0.745	2	C01.Surface._.corpus1	292	CASP9	Promoter	292	uc057bnr.1	0.4092	2178	2178	chr1:15525991_15526491
2190	162	0.478066	1.03254e-27	0.912494	0.449462	SLC25A34	42.2342	0.803	0.652	2	C02.Stem._.corpus2	581	DDI2	Promoter	581	uc057bnu.1	0.4591	2190	2190	chr1:15616668_15617168
2198	162	0.559824	1.53771e-39	0.339002	0.449462	SLC25A34	4.83386	0.209	0.048	2	C04.Neck._.corpus1	1289	PLEKHM2	Promoter	85	uc057bnw.1	0.5689	2198	2198	chr1:15682792_15683292
2224	162	0.459398	1.9555e-25	0.619802	0.449462	SLC25A34	16.7736	0.693	0.481	2	C03.Progenitor._.corpus1	21237	FBLIM1	Intronic	771	uc057bnz.1	0.5569	2224	2224	chr1:15777595_15778095
2176	163	0.683465	2.97783e-65	0.999481	0.306021	TMEM82	420.221	0.999	0.997	2	C02.Stem._.corpus2	2046	CASP9	Intronic	41	uc057bnr.1	0.7545	2176	2176	chr1:15524237_15524737
2177	163	0.535311	1.19769e-35	0.999027	0.306021	TMEM82	491.017	1	0.999	2	C02.Stem._.corpus1	1448	CASP9	Promoter	195	uc057bnr.1	0.6886	2177	2177	chr1:15524835_15525335
2179	163	0.636944	3.45e-54	0.99603	0.306021	TMEM82	423.917	0.998	0.995	2	C02.Stem._.corpus1	34	DNAJC16	Promoter	34	uc057bns.1	0.6248	2179	2179	chr1:15526528_15527028
2191	163	0.678552	5.472e-64	0.992736	0.306021	TMEM82	209.508	0.999	0.997	2	C03.Progenitor._.corpus1	37	DDI2	Promoter	37	uc057bnu.1	0.7345	2191	2191	chr1:15617212_15617712
2235	163	0.558982	2.119e-39	0.999081	0.306021	TMEM82	524.318	0.997	0.992	2	C03.Progenitor._.corpus2	9068	UQCRHL	Distal	9068	uc021oew.2	0.5868	2235	2235	chr1:15800029_15800529
2243	163	0.703593	1.0471e-70	0.992479	0.306021	TMEM82	68.3033	0.996	0.988	2	C05.Chief._.Rep1	12862	SPEN	Exonic	12862	uc001aju.4	0.7106	2243	2243	chr1:15834751_15835251
2244	163	0.501428	9.05304e-31	0.983136	0.306021	TMEM82	454.533	0.999	0.998	2	C04.Neck._.corpus1	11889	SPEN	Exonic	11889	uc001aju.4	0.6008	2244	2244	chr1:15835724_15836224
2247	163	0.569312	3.90179e-41	0.956933	0.306021	TMEM82	52.5163	0.995	0.99	2	C08.Endocrine2._.Rep2	274	SPEN	Promoter	274	uc001aju.4	0.7405	2247	2247	chr1:15847339_15847839
2176	164	0.552108	2.79832e-38	0.999481	0.971065	FBLIM1	420.221	0.999	0.997	2	C02.Stem._.corpus2	2046	CASP9	Intronic	41	uc057bnr.1	0.7545	2176	2176	chr1:15524237_15524737
2177	164	0.469551	1.1758e-26	0.999027	0.971065	FBLIM1	491.017	1	0.999	2	C02.Stem._.corpus1	1448	CASP9	Promoter	195	uc057bnr.1	0.6886	2177	2177	chr1:15524835_15525335
2179	164	0.52923	9.8891e-35	0.99603	0.971065	FBLIM1	423.917	0.998	0.995	2	C02.Stem._.corpus1	34	DNAJC16	Promoter	34	uc057bns.1	0.6248	2179	2179	chr1:15526528_15527028
2191	164	0.686442	4.95084e-66	0.992736	0.971065	FBLIM1	209.508	0.999	0.997	2	C03.Progenitor._.corpus1	37	DDI2	Promoter	37	uc057bnu.1	0.7345	2191	2191	chr1:15617212_15617712
2197	164	0.632556	3.053e-53	0.603669	0.971065	FBLIM1	17.5649	0.879	0.773	2	C10.Immune2._.Rep2	2305	PLEKHM2	Distal	1101	uc057bnw.1	0.503	2197	2197	chr1:15681776_15682276
2221	164	0.713057	1.95335e-73	0.884395	0.971065	FBLIM1	74.9995	0.845	0.752	2	C01.Surface._.corpus2	7934	FBLIM1	Exonic	42	uc057bnz.1	0.5868	2221	2221	chr1:15764292_15764792
2222	164	0.452452	1.26833e-24	0.295556	0.971065	FBLIM1	4.1634	0.218	0.051	2	C01.Surface._.corpus2	19269	FBLIM1	Intronic	1137	uc057bnz.1	0.487	2222	2222	chr1:15775627_15776127
2226	164	0.745171	1.41858e-83	0.996489	0.971065	FBLIM1	324.071	0.97	0.95	2	C01.Surface._.corpus2	24134	FBLIM1	Intronic	3668	uc057bnz.1	0.4531	2226	2226	chr1:15780492_15780992
2227	164	0.722073	3.88404e-76	0.947002	0.971065	FBLIM1	71.6705	0.839	0.742	2	C01.Surface._.corpus2	24655	FBLIM1	Intronic	4189	uc057bnz.1	0.5349	2227	2227	chr1:15781013_15781513
2229	164	0.553962	1.40348e-38	0.905743	0.971065	FBLIM1	40.1026	0.85	0.745	2	C03.Progenitor._.corpus1	21083	UQCRHL	Distal	11190	uc021oew.2	0.503	2229	2229	chr1:15788014_15788514
2233	164	0.506283	1.95631e-31	0.808193	0.971065	FBLIM1	100.201	0.837	0.72	2	C03.Progenitor._.corpus2	11247	UQCRHL	Distal	11247	uc021oew.2	0.5449	2233	2233	chr1:15797850_15798350
2234	164	0.493496	1.05162e-29	0.967422	0.971065	FBLIM1	188.542	0.929	0.888	2	C04.Neck._.corpus2	10141	UQCRHL	Distal	10141	uc021oew.2	0.5609	2234	2234	chr1:15798956_15799456
2235	164	0.807577	1.98616e-108	0.999081	0.971065	FBLIM1	524.318	0.997	0.992	2	C03.Progenitor._.corpus2	9068	UQCRHL	Distal	9068	uc021oew.2	0.5868	2235	2235	chr1:15800029_15800529
2243	164	0.551263	3.82648e-38	0.992479	0.971065	FBLIM1	68.3033	0.996	0.988	2	C05.Chief._.Rep1	12862	SPEN	Exonic	12862	uc001aju.4	0.7106	2243	2243	chr1:15834751_15835251
2190	165	0.465126	4.04923e-26	0.912494	0.532827	UQCRHL	42.2342	0.803	0.652	2	C02.Stem._.corpus2	581	DDI2	Promoter	581	uc057bnu.1	0.4591	2190	2190	chr1:15616668_15617168
2186	166	0.547164	1.72705e-37	0.796084	0.917283	FLJ37453	86.905	0.847	0.76	2	C04.Neck._.corpus1	14931	DDI2	Distal	1057	uc057bnu.1	0.4371	2186	2186	chr1:15602318_15602818
2193	166	0.709165	2.65841e-72	0.828815	0.917283	FLJ37453	88.4691	0.849	0.764	2	C04.Neck._.corpus1	1445	DDI2	Intronic	1330	uc057bnu.1	0.3633	2193	2193	chr1:15618696_15619196
2208	166	0.832858	3.03238e-121	0.962558	0.917283	FLJ37453	47.7018	0.993	0.978	2	C05.Chief._.Rep2	18550	SLC25A34	Intronic	11990	uc057bnx.1	0.5369	2208	2208	chr1:15717604_15718104
2213	166	0.684716	1.40463e-65	0.769111	0.917283	FLJ37453	74.6017	0.827	0.729	2	C04.Neck._.corpus1	597	SLC25A34	Intronic	106	uc057bnx.1	0.6427	2213	2213	chr1:15736753_15737253
2217	166	0.742357	1.25361e-82	0.532627	0.917283	FLJ37453	18.3113	0.582	0.371	2	C04.Neck._.corpus1	560	FBLIM1	Intronic	508	uc057bnz.1	0.5509	2217	2217	chr1:15756918_15757418
2219	166	0.466849	2.50693e-26	0.569877	0.917283	FLJ37453	10.9773	0.836	0.691	2	C07.Endocrine1._.Rep1	2149	FBLIM1	Exonic	26	uc057bnz.1	0.7864	2219	2219	chr1:15758507_15759007
2239	166	0.471954	5.96037e-27	0.680726	0.917283	FLJ37453	58.4023	0.774	0.647	2	C04.Neck._.corpus2	700	UQCRHL	Exonic	700	uc021oew.2	0.489	2239	2239	chr1:15808397_15808897
2240	166	0.628827	1.88695e-52	0.568958	0.917283	FLJ37453	67.115	0.812	0.706	2	C04.Neck._.corpus1	6369	UQCRHL	Distal	6369	uc021oew.2	0.3892	2240	2240	chr1:15815468_15815968
2250	166	0.562011	6.66667e-40	0.71719	0.917283	FLJ37453	61.2478	0.799	0.686	2	C04.Neck._.corpus1	1987	FLJ37453	Promoter	1987	uc001ajv.3	0.485	2250	2250	chr1:15849885_15850385
2256	166	0.619382	1.72395e-50	0.397486	0.917283	FLJ37453	7.83918	0.319	0.108	2	C04.Neck._.corpus2	37822	FLJ37453	Intronic	9393	uc001ajv.3	0.3832	2256	2256	chr1:15885720_15886220
2257	166	0.533735	2.07741e-35	0.879294	0.917283	FLJ37453	340.085	0.983	0.969	2	C04.Neck._.corpus1	38357	FLJ37453	Intronic	9928	uc001ajv.3	0.525	2257	2257	chr1:15886255_15886755
2258	166	0.577446	1.51614e-42	0.42679	0.917283	FLJ37453	3.29715	0.088	0.008	2	C09.Immune1._.corpus1	38865	FLJ37453	Intronic	10436	uc001ajv.3	0.4451	2258	2258	chr1:15886763_15887263
2260	166	0.781596	4.33423e-97	0.619185	0.917283	FLJ37453	13.0096	0.504	0.27	2	C04.Neck._.corpus1	63937	ZBTB17	Intronic	26388	uc057boa.1	0.3673	2260	2260	chr1:15911944_15912444
2279	166	0.726979	1.18682e-77	0.805205	0.917283	FLJ37453	112.566	0.879	0.81	2	C04.Neck._.corpus1	4978	SRARP	Distal	2543	uc010nzf.3	0.5269	2279	2279	chr1:16008965_16009465
2280	166	0.489522	3.50801e-29	0.908899	0.917283	FLJ37453	158.502	0.917	0.869	2	C04.Neck._.corpus1	5848	CLCNKA	Distal	4798	uc057boc.1	0.6747	2280	2280	chr1:16012776_16013276
2283	166	0.740089	7.14935e-82	0.815052	0.917283	FLJ37453	72.377	0.81	0.703	2	C04.Neck._.corpus2	868	CLCNKA	Promoter	0	uc057boc.1	0.6547	2283	2283	chr1:16017756_16018256
2286	166	0.519517	2.63797e-33	0.593447	0.917283	FLJ37453	7.42952	0.692	0.364	2	C05.Chief._.Rep2	7431	HSPB7	Intronic	186	uc057bob.1	0.6627	2286	2286	chr1:16026776_16027276
2290	166	0.578345	1.05332e-42	0.917146	0.917283	FLJ37453	263.563	0.962	0.938	2	C04.Neck._.corpus1	12532	CLCNKB	Intronic	3945	uc057bod.1	0.6048	2290	2290	chr1:16056019_16056519
2292	166	0.563275	4.09929e-40	0.369269	0.917283	FLJ37453	15.0762	0.539	0.313	2	C04.Neck._.corpus1	8879	FAM131C	Intronic	8873	uc057boe.1	0.5928	2292	2292	chr1:16064502_16065002
2297	166	0.674369	6.26018e-63	0.355225	0.917283	FLJ37453	10.9773	0.836	0.691	2	C07.Endocrine1._.Rep1	477	FAM131C	Intronic	471	uc057boe.1	0.6926	2297	2297	chr1:16072904_16073404
2298	166	0.614246	1.87771e-49	0.755521	0.917283	FLJ37453	21.4595	0.931	0.867	2	C07.Endocrine1._.Rep1	55	FAM131C	Promoter	55	uc057boe.1	0.7605	2298	2298	chr1:16073438_16073938
2299	166	0.681887	7.61881e-65	0.495995	0.917283	FLJ37453	24.0208	0.638	0.446	2	C04.Neck._.corpus1	1796	FAM131C	Promoter	1796	uc057boe.1	0.525	2299	2299	chr1:16075179_16075679
2300	166	0.683923	2.26222e-65	0.878316	0.917283	FLJ37453	28.9681	0.963	0.924	2	C07.Endocrine1._.Rep1	5422	FAM131C	Distal	5422	uc057boe.1	0.5509	2300	2300	chr1:16078805_16079305
2301	166	0.674622	5.40765e-63	0.394464	0.917283	FLJ37453	30.0731	0.681	0.509	2	C04.Neck._.corpus1	7192	FAM131C	Distal	7192	uc057boe.1	0.4651	2301	2301	chr1:16080575_16081075
2193	167	0.511575	3.57883e-32	0.828815	0.852602	SPEN	88.4691	0.849	0.764	2	C04.Neck._.corpus1	1445	DDI2	Intronic	1330	uc057bnu.1	0.3633	2193	2193	chr1:15618696_15619196
2208	167	0.650657	3.00755e-57	0.962558	0.852602	SPEN	47.7018	0.993	0.978	2	C05.Chief._.Rep2	18550	SLC25A34	Intronic	11990	uc057bnx.1	0.5369	2208	2208	chr1:15717604_15718104
2213	167	0.50859	9.35958e-32	0.769111	0.852602	SPEN	74.6017	0.827	0.729	2	C04.Neck._.corpus1	597	SLC25A34	Intronic	106	uc057bnx.1	0.6427	2213	2213	chr1:15736753_15737253
2217	167	0.532446	3.25374e-35	0.532627	0.852602	SPEN	18.3113	0.582	0.371	2	C04.Neck._.corpus1	560	FBLIM1	Intronic	508	uc057bnz.1	0.5509	2217	2217	chr1:15756918_15757418
2219	167	0.452211	1.3528e-24	0.569877	0.852602	SPEN	10.9773	0.836	0.691	2	C07.Endocrine1._.Rep1	2149	FBLIM1	Exonic	26	uc057bnz.1	0.7864	2219	2219	chr1:15758507_15759007
2238	167	0.474351	3.0099e-27	0.592064	0.852602	SPEN	47.1087	0.757	0.622	2	C04.Neck._.corpus1	5787	UQCRHL	Distal	5787	uc021oew.2	0.483	2238	2238	chr1:15803310_15803810
2250	167	0.52889	1.11127e-34	0.71719	0.852602	SPEN	61.2478	0.799	0.686	2	C04.Neck._.corpus1	1987	FLJ37453	Promoter	1987	uc001ajv.3	0.485	2250	2250	chr1:15849885_15850385
2256	167	0.481288	4.0424e-28	0.397486	0.852602	SPEN	7.83918	0.319	0.108	2	C04.Neck._.corpus2	37822	FLJ37453	Intronic	9393	uc001ajv.3	0.3832	2256	2256	chr1:15885720_15886220
2260	167	0.658161	5.44176e-59	0.619185	0.852602	SPEN	13.0096	0.504	0.27	2	C04.Neck._.corpus1	63937	ZBTB17	Intronic	26388	uc057boa.1	0.3673	2260	2260	chr1:15911944_15912444
2279	167	0.578146	1.14195e-42	0.805205	0.852602	SPEN	112.566	0.879	0.81	2	C04.Neck._.corpus1	4978	SRARP	Distal	2543	uc010nzf.3	0.5269	2279	2279	chr1:16008965_16009465
2280	167	0.591393	4.65241e-45	0.908899	0.852602	SPEN	158.502	0.917	0.869	2	C04.Neck._.corpus1	5848	CLCNKA	Distal	4798	uc057boc.1	0.6747	2280	2280	chr1:16012776_16013276
2281	167	0.453022	1.08992e-24	0.367654	0.852602	SPEN	16.1373	0.554	0.332	2	C04.Neck._.corpus1	4009	CLCNKA	Exonic	2959	uc057boc.1	0.5948	2281	2281	chr1:16014615_16015115
2283	167	0.618566	2.52451e-50	0.815052	0.852602	SPEN	72.377	0.81	0.703	2	C04.Neck._.corpus2	868	CLCNKA	Promoter	0	uc057boc.1	0.6547	2283	2283	chr1:16017756_16018256
2286	167	0.469935	1.05489e-26	0.593447	0.852602	SPEN	7.42952	0.692	0.364	2	C05.Chief._.Rep2	7431	HSPB7	Intronic	186	uc057bob.1	0.6627	2286	2286	chr1:16026776_16027276
2297	167	0.529856	7.97079e-35	0.355225	0.852602	SPEN	10.9773	0.836	0.691	2	C07.Endocrine1._.Rep1	477	FAM131C	Intronic	471	uc057boe.1	0.6926	2297	2297	chr1:16072904_16073404
2298	167	0.502127	7.27261e-31	0.755521	0.852602	SPEN	21.4595	0.931	0.867	2	C07.Endocrine1._.Rep1	55	FAM131C	Promoter	55	uc057boe.1	0.7605	2298	2298	chr1:16073438_16073938
2299	167	0.665968	7.38403e-61	0.495995	0.852602	SPEN	24.0208	0.638	0.446	2	C04.Neck._.corpus1	1796	FAM131C	Promoter	1796	uc057boe.1	0.525	2299	2299	chr1:16075179_16075679
2300	167	0.517829	4.61686e-33	0.878316	0.852602	SPEN	28.9681	0.963	0.924	2	C07.Endocrine1._.Rep1	5422	FAM131C	Distal	5422	uc057boe.1	0.5509	2300	2300	chr1:16078805_16079305
2221	168	0.644651	6.87085e-56	0.884395	0.40833	ZBTB17	74.9995	0.845	0.752	2	C01.Surface._.corpus2	7934	FBLIM1	Exonic	42	uc057bnz.1	0.5868	2221	2221	chr1:15764292_15764792
2226	168	0.690849	3.34699e-67	0.996489	0.40833	ZBTB17	324.071	0.97	0.95	2	C01.Surface._.corpus2	24134	FBLIM1	Intronic	3668	uc057bnz.1	0.4531	2226	2226	chr1:15780492_15780992
2227	168	0.747178	2.9325e-84	0.947002	0.40833	ZBTB17	71.6705	0.839	0.742	2	C01.Surface._.corpus2	24655	FBLIM1	Intronic	4189	uc057bnz.1	0.5349	2227	2227	chr1:15781013_15781513
2229	168	0.58851	1.575e-44	0.905743	0.40833	ZBTB17	40.1026	0.85	0.745	2	C03.Progenitor._.corpus1	21083	UQCRHL	Distal	11190	uc021oew.2	0.503	2229	2229	chr1:15788014_15788514
2234	168	0.654388	4.14336e-58	0.967422	0.40833	ZBTB17	188.542	0.929	0.888	2	C04.Neck._.corpus2	10141	UQCRHL	Distal	10141	uc021oew.2	0.5609	2234	2234	chr1:15798956_15799456
2235	168	0.693346	7.13012e-68	0.999081	0.40833	ZBTB17	524.318	0.997	0.992	2	C03.Progenitor._.corpus2	9068	UQCRHL	Distal	9068	uc021oew.2	0.5868	2235	2235	chr1:15800029_15800529
2236	168	0.592818	2.53698e-45	0.912751	0.40833	ZBTB17	55.6791	0.891	0.816	2	C03.Progenitor._.corpus1	8043	UQCRHL	Distal	8043	uc021oew.2	0.5369	2236	2236	chr1:15801054_15801554
2319	168	0.572762	9.94988e-42	0.981699	0.40833	ZBTB17	430.11	0.987	0.977	2	C01.Surface._.corpus2	12449	EPHA2	Intronic	2812	uc057bof.1	0.6148	2319	2319	chr1:16143387_16143887
2333	168	0.576822	1.95216e-42	0.972731	0.40833	ZBTB17	289.138	0.966	0.944	2	C04.Neck._.corpus2	930	EPHA2	Intronic	54	uc057bof.1	0.6806	2333	2333	chr1:16154906_16155406
2337	168	0.729113	2.53162e-78	0.991368	0.40833	ZBTB17	361.094	0.977	0.961	2	C01.Surface._.corpus2	3059	EPHA2	Distal	118	uc057bof.1	0.5329	2337	2337	chr1:16158897_16159397
2340	168	0.492773	1.31083e-29	0.935556	0.40833	ZBTB17	78.643	0.807	0.67	2	C03.Progenitor._.corpus2	8463	EPHA2	Distal	5284	uc057bof.1	0.513	2340	2340	chr1:16164301_16164801
2345	168	0.553067	1.96047e-38	0.837857	0.40833	ZBTB17	71.6705	0.839	0.742	2	C01.Surface._.corpus2	15694	EPHA2	Distal	12515	uc057bof.1	0.6208	2345	2345	chr1:16171532_16172032
2347	168	0.604433	1.60428e-47	0.935373	0.40833	ZBTB17	63.1532	0.778	0.619	2	C03.Progenitor._.corpus2	16991	EPHA2	Distal	13812	uc057bof.1	0.5649	2347	2347	chr1:16172829_16173329
2348	168	0.64438	7.89372e-56	0.975393	0.40833	ZBTB17	334.092	0.982	0.967	2	C04.Neck._.corpus1	17576	EPHA2	Distal	14397	uc057bof.1	0.6327	2348	2348	chr1:16173414_16173914
2353	168	0.544023	5.39507e-37	0.93644	0.40833	ZBTB17	177.419	0.927	0.884	2	C01.Surface._.corpus2	23200	EPHA2	Distal	18565	uc057bof.1	0.521	2353	2353	chr1:16179038_16179538
2354	168	0.558719	2.3412e-39	0.960775	0.40833	ZBTB17	366.095	0.984	0.971	2	C04.Neck._.corpus2	25958	EPHA2	Distal	15807	uc057bof.1	0.6307	2354	2354	chr1:16181796_16182296
2238	169	0.546295	2.36931e-37	0.592064	0.682237	CLCNKA	47.1087	0.757	0.622	2	C04.Neck._.corpus1	5787	UQCRHL	Distal	5787	uc021oew.2	0.483	2238	2238	chr1:15803310_15803810
2250	169	0.460768	1.34491e-25	0.71719	0.682237	CLCNKA	61.2478	0.799	0.686	2	C04.Neck._.corpus1	1987	FLJ37453	Promoter	1987	uc001ajv.3	0.485	2250	2250	chr1:15849885_15850385
2256	169	0.593486	1.90677e-45	0.397486	0.682237	CLCNKA	7.83918	0.319	0.108	2	C04.Neck._.corpus2	37822	FLJ37453	Intronic	9393	uc001ajv.3	0.3832	2256	2256	chr1:15885720_15886220
2257	169	0.452592	1.22214e-24	0.879294	0.682237	CLCNKA	340.085	0.983	0.969	2	C04.Neck._.corpus1	38357	FLJ37453	Intronic	9928	uc001ajv.3	0.525	2257	2257	chr1:15886255_15886755
2260	169	0.732363	2.33931e-79	0.619185	0.682237	CLCNKA	13.0096	0.504	0.27	2	C04.Neck._.corpus1	63937	ZBTB17	Intronic	26388	uc057boa.1	0.3673	2260	2260	chr1:15911944_15912444
2267	169	0.558941	2.15173e-39	0.308731	0.682237	CLCNKA	10.2875	0.744	0.444	2	C05.Chief._.Rep1	34048	ZBTB17	Exonic	638	uc057boa.1	0.6148	2267	2267	chr1:15941833_15942333
2276	169	0.480486	5.10815e-28	0.845111	0.682237	CLCNKA	203.413	0.94	0.905	2	C04.Neck._.corpus1	15	ZBTB17	Promoter	9	uc057boa.1	0.5988	2276	2276	chr1:15975866_15976366
2279	169	0.651794	1.64955e-57	0.805205	0.682237	CLCNKA	112.566	0.879	0.81	2	C04.Neck._.corpus1	4978	SRARP	Distal	2543	uc010nzf.3	0.5269	2279	2279	chr1:16008965_16009465
2280	169	0.728802	3.17103e-78	0.908899	0.682237	CLCNKA	158.502	0.917	0.869	2	C04.Neck._.corpus1	5848	CLCNKA	Distal	4798	uc057boc.1	0.6747	2280	2280	chr1:16012776_16013276
2281	169	0.524908	4.31926e-34	0.367654	0.682237	CLCNKA	16.1373	0.554	0.332	2	C04.Neck._.corpus1	4009	CLCNKA	Exonic	2959	uc057boc.1	0.5948	2281	2281	chr1:16014615_16015115
2283	169	0.709624	1.95889e-72	0.815052	0.682237	CLCNKA	72.377	0.81	0.703	2	C04.Neck._.corpus2	868	CLCNKA	Promoter	0	uc057boc.1	0.6547	2283	2283	chr1:16017756_16018256
2286	169	0.623878	2.04923e-51	0.593447	0.682237	CLCNKA	7.42952	0.692	0.364	2	C05.Chief._.Rep2	7431	HSPB7	Intronic	186	uc057bob.1	0.6627	2286	2286	chr1:16026776_16027276
2290	169	0.562306	5.95106e-40	0.917146	0.682237	CLCNKA	263.563	0.962	0.938	2	C04.Neck._.corpus1	12532	CLCNKB	Intronic	3945	uc057bod.1	0.6048	2290	2290	chr1:16056019_16056519
2292	169	0.466674	2.63224e-26	0.369269	0.682237	CLCNKA	15.0762	0.539	0.313	2	C04.Neck._.corpus1	8879	FAM131C	Intronic	8873	uc057boe.1	0.5928	2292	2292	chr1:16064502_16065002
2297	169	0.590453	6.93088e-45	0.355225	0.682237	CLCNKA	10.9773	0.836	0.691	2	C07.Endocrine1._.Rep1	477	FAM131C	Intronic	471	uc057boe.1	0.6926	2297	2297	chr1:16072904_16073404
2298	169	0.544571	4.42671e-37	0.755521	0.682237	CLCNKA	21.4595	0.931	0.867	2	C07.Endocrine1._.Rep1	55	FAM131C	Promoter	55	uc057boe.1	0.7605	2298	2298	chr1:16073438_16073938
2299	169	0.629776	1.18927e-52	0.495995	0.682237	CLCNKA	24.0208	0.638	0.446	2	C04.Neck._.corpus1	1796	FAM131C	Promoter	1796	uc057boe.1	0.525	2299	2299	chr1:16075179_16075679
2300	169	0.633154	2.27191e-53	0.878316	0.682237	CLCNKA	28.9681	0.963	0.924	2	C07.Endocrine1._.Rep1	5422	FAM131C	Distal	5422	uc057boe.1	0.5509	2300	2300	chr1:16078805_16079305
2304	169	0.489119	3.96117e-29	0.527319	0.682237	CLCNKA	16.1373	0.554	0.332	2	C04.Neck._.corpus1	33161	FAM131C	Distal	26767	uc057boe.1	0.4551	2304	2304	chr1:16106544_16107044
2308	169	0.606386	6.70573e-48	0.884696	0.682237	CLCNKA	41.7985	0.965	0.907	2	C05.Chief._.Rep1	34878	EPHA2	Distal	12353	uc057bof.1	0.4411	2308	2308	chr1:16120958_16121458
2321	169	0.46481	4.4196e-26	0.908612	0.682237	CLCNKA	263.563	0.962	0.938	2	C04.Neck._.corpus1	10732	EPHA2	Intronic	1095	uc057bof.1	0.6587	2321	2321	chr1:16145104_16145604
2322	169	0.660831	1.2676e-59	0.884706	0.682237	CLCNKA	124.183	0.89	0.828	2	C04.Neck._.corpus1	9598	EPHA2	Intronic	37	uc057bof.1	0.6148	2322	2322	chr1:16146238_16146738
2323	169	0.651391	2.04116e-57	0.764785	0.682237	CLCNKA	51.2658	0.771	0.643	2	C04.Neck._.corpus1	9068	EPHA2	Intronic	567	uc057bof.1	0.523	2323	2323	chr1:16146768_16147268
2328	169	0.486208	9.46e-29	0.481422	0.682237	CLCNKA	14.0334	0.522	0.29	2	C04.Neck._.corpus1	4424	EPHA2	Intronic	3548	uc057bof.1	0.5749	2328	2328	chr1:16151412_16151912
2329	169	0.472723	4.78916e-27	0.47677	0.682237	CLCNKA	8.21054	0.382	0.155	2	C04.Neck._.corpus1	3852	EPHA2	Intronic	2976	uc057bof.1	0.5768	2329	2329	chr1:16151984_16152484
2351	169	0.515032	1.16033e-32	0.886652	0.682237	CLCNKA	231.271	0.951	0.922	2	C04.Neck._.corpus1	19984	EPHA2	Distal	16805	uc057bof.1	0.5569	2351	2351	chr1:16175822_16176322
2365	169	0.825649	2.19285e-117	0.872652	0.682237	CLCNKA	120.842	0.887	0.823	2	C04.Neck._.corpus1	105	ARHGEF19	Promoter	105	uc001ajx.3	0.6287	2365	2365	chr1:16212465_16212965
2375	169	0.50258	6.30685e-31	0.90157	0.682237	CLCNKA	25.8345	0.937	0.875	2	C10.Immune2._.Rep2	603	CPLANE2	Intronic	100	uc057bog.1	0.5988	2375	2375	chr1:16236308_16236808
2379	169	0.760532	5.52826e-89	0.646207	0.682237	CLCNKA	14.0334	0.522	0.29	2	C04.Neck._.corpus1	11095	CPLANE2	Exonic	5168	uc057bog.1	0.4631	2379	2379	chr1:16248008_16248508
2380	169	0.858046	2.36024e-136	0.943926	0.682237	CLCNKA	43.3283	0.988	0.965	2	C05.Chief._.Rep2	11794	CPLANE2	Exonic	4469	uc057bog.1	0.4431	2380	2380	chr1:16248707_16249207
2238	170	0.511778	3.35033e-32	0.592064	0.729596	HSPB7	47.1087	0.757	0.622	2	C04.Neck._.corpus1	5787	UQCRHL	Distal	5787	uc021oew.2	0.483	2238	2238	chr1:15803310_15803810
2240	170	0.507716	1.23876e-31	0.568958	0.729596	HSPB7	67.115	0.812	0.706	2	C04.Neck._.corpus1	6369	UQCRHL	Distal	6369	uc021oew.2	0.3892	2240	2240	chr1:15815468_15815968
2246	170	0.493506	1.04859e-29	0.765057	0.729596	HSPB7	27.6144	0.665	0.485	2	C04.Neck._.corpus1	815	SPEN	Promoter	815	uc001aju.4	0.5349	2246	2246	chr1:15846798_15847298
2250	170	0.519051	3.08057e-33	0.71719	0.729596	HSPB7	61.2478	0.799	0.686	2	C04.Neck._.corpus1	1987	FLJ37453	Promoter	1987	uc001ajv.3	0.485	2250	2250	chr1:15849885_15850385
2256	170	0.669357	1.09808e-61	0.397486	0.729596	HSPB7	7.83918	0.319	0.108	2	C04.Neck._.corpus2	37822	FLJ37453	Intronic	9393	uc001ajv.3	0.3832	2256	2256	chr1:15885720_15886220
2257	170	0.496739	3.88509e-30	0.879294	0.729596	HSPB7	340.085	0.983	0.969	2	C04.Neck._.corpus1	38357	FLJ37453	Intronic	9928	uc001ajv.3	0.525	2257	2257	chr1:15886255_15886755
2258	170	0.461746	1.02904e-25	0.42679	0.729596	HSPB7	3.29715	0.088	0.008	2	C09.Immune1._.corpus1	38865	FLJ37453	Intronic	10436	uc001ajv.3	0.4451	2258	2258	chr1:15886763_15887263
2260	170	0.765464	8.2908e-91	0.619185	0.729596	HSPB7	13.0096	0.504	0.27	2	C04.Neck._.corpus1	63937	ZBTB17	Intronic	26388	uc057boa.1	0.3673	2260	2260	chr1:15911944_15912444
2267	170	0.568191	6.06433e-41	0.308731	0.729596	HSPB7	10.2875	0.744	0.444	2	C05.Chief._.Rep1	34048	ZBTB17	Exonic	638	uc057boa.1	0.6148	2267	2267	chr1:15941833_15942333
2279	170	0.716256	2.20848e-74	0.805205	0.729596	HSPB7	112.566	0.879	0.81	2	C04.Neck._.corpus1	4978	SRARP	Distal	2543	uc010nzf.3	0.5269	2279	2279	chr1:16008965_16009465
2280	170	0.656646	1.2348e-58	0.908899	0.729596	HSPB7	158.502	0.917	0.869	2	C04.Neck._.corpus1	5848	CLCNKA	Distal	4798	uc057boc.1	0.6747	2280	2280	chr1:16012776_16013276
2281	170	0.47068	8.54903e-27	0.367654	0.729596	HSPB7	16.1373	0.554	0.332	2	C04.Neck._.corpus1	4009	CLCNKA	Exonic	2959	uc057boc.1	0.5948	2281	2281	chr1:16014615_16015115
2283	170	0.678887	4.49461e-64	0.815052	0.729596	HSPB7	72.377	0.81	0.703	2	C04.Neck._.corpus2	868	CLCNKA	Promoter	0	uc057boc.1	0.6547	2283	2283	chr1:16017756_16018256
2286	170	0.639738	8.44573e-55	0.593447	0.729596	HSPB7	7.42952	0.692	0.364	2	C05.Chief._.Rep2	7431	HSPB7	Intronic	186	uc057bob.1	0.6627	2286	2286	chr1:16026776_16027276
2289	170	0.455282	5.95208e-25	0.744257	0.729596	HSPB7	58.3576	0.791	0.674	2	C04.Neck._.corpus1	4947	CLCNKB	Intronic	104	uc057bod.1	0.6327	2289	2289	chr1:16048434_16048934
2290	170	0.671527	3.19955e-62	0.917146	0.729596	HSPB7	263.563	0.962	0.938	2	C04.Neck._.corpus1	12532	CLCNKB	Intronic	3945	uc057bod.1	0.6048	2290	2290	chr1:16056019_16056519
2292	170	0.512742	2.4517e-32	0.369269	0.729596	HSPB7	15.0762	0.539	0.313	2	C04.Neck._.corpus1	8879	FAM131C	Intronic	8873	uc057boe.1	0.5928	2292	2292	chr1:16064502_16065002
2297	170	0.644026	9.46705e-56	0.355225	0.729596	HSPB7	10.9773	0.836	0.691	2	C07.Endocrine1._.Rep1	477	FAM131C	Intronic	471	uc057boe.1	0.6926	2297	2297	chr1:16072904_16073404
2298	170	0.609601	1.57396e-48	0.755521	0.729596	HSPB7	21.4595	0.931	0.867	2	C07.Endocrine1._.Rep1	55	FAM131C	Promoter	55	uc057boe.1	0.7605	2298	2298	chr1:16073438_16073938
2299	170	0.607114	4.83416e-48	0.495995	0.729596	HSPB7	24.0208	0.638	0.446	2	C04.Neck._.corpus1	1796	FAM131C	Promoter	1796	uc057boe.1	0.525	2299	2299	chr1:16075179_16075679
2300	170	0.645013	5.7015e-56	0.878316	0.729596	HSPB7	28.9681	0.963	0.924	2	C07.Endocrine1._.Rep1	5422	FAM131C	Distal	5422	uc057boe.1	0.5509	2300	2300	chr1:16078805_16079305
2301	170	0.489995	3.04182e-29	0.394464	0.729596	HSPB7	30.0731	0.681	0.509	2	C04.Neck._.corpus1	7192	FAM131C	Distal	7192	uc057boe.1	0.4651	2301	2301	chr1:16080575_16081075
2304	170	0.474095	3.23781e-27	0.527319	0.729596	HSPB7	16.1373	0.554	0.332	2	C04.Neck._.corpus1	33161	FAM131C	Distal	26767	uc057boe.1	0.4551	2304	2304	chr1:16106544_16107044
2306	170	0.455904	5.03554e-25	0.35162	0.729596	HSPB7	14.0334	0.522	0.29	2	C04.Neck._.corpus1	36374	EPHA2	Distal	13849	uc057bof.1	0.521	2306	2306	chr1:16119462_16119962
2308	170	0.630813	7.16681e-53	0.884696	0.729596	HSPB7	41.7985	0.965	0.907	2	C05.Chief._.Rep1	34878	EPHA2	Distal	12353	uc057bof.1	0.4411	2308	2308	chr1:16120958_16121458
2309	170	0.520241	2.07269e-33	0.437012	0.729596	HSPB7	7.83918	0.319	0.108	2	C04.Neck._.corpus2	34241	EPHA2	Distal	11716	uc057bof.1	0.481	2309	2309	chr1:16121595_16122095
2321	170	0.511386	3.80431e-32	0.908612	0.729596	HSPB7	263.563	0.962	0.938	2	C04.Neck._.corpus1	10732	EPHA2	Intronic	1095	uc057bof.1	0.6587	2321	2321	chr1:16145104_16145604
2322	170	0.695467	1.88866e-68	0.884706	0.729596	HSPB7	124.183	0.89	0.828	2	C04.Neck._.corpus1	9598	EPHA2	Intronic	37	uc057bof.1	0.6148	2322	2322	chr1:16146238_16146738
2323	170	0.708853	3.27244e-72	0.764785	0.729596	HSPB7	51.2658	0.771	0.643	2	C04.Neck._.corpus1	9068	EPHA2	Intronic	567	uc057bof.1	0.523	2323	2323	chr1:16146768_16147268
2328	170	0.545955	2.68175e-37	0.481422	0.729596	HSPB7	14.0334	0.522	0.29	2	C04.Neck._.corpus1	4424	EPHA2	Intronic	3548	uc057bof.1	0.5749	2328	2328	chr1:16151412_16151912
2329	170	0.53992	2.35167e-36	0.47677	0.729596	HSPB7	8.21054	0.382	0.155	2	C04.Neck._.corpus1	3852	EPHA2	Intronic	2976	uc057bof.1	0.5768	2329	2329	chr1:16151984_16152484
2351	170	0.654633	3.63488e-58	0.886652	0.729596	HSPB7	231.271	0.951	0.922	2	C04.Neck._.corpus1	19984	EPHA2	Distal	16805	uc057bof.1	0.5569	2351	2351	chr1:16175822_16176322
2365	170	0.818099	1.61167e-113	0.872652	0.729596	HSPB7	120.842	0.887	0.823	2	C04.Neck._.corpus1	105	ARHGEF19	Promoter	105	uc001ajx.3	0.6287	2365	2365	chr1:16212465_16212965
2375	170	0.604056	1.89567e-47	0.90157	0.729596	HSPB7	25.8345	0.937	0.875	2	C10.Immune2._.Rep2	603	CPLANE2	Intronic	100	uc057bog.1	0.5988	2375	2375	chr1:16236308_16236808
2378	170	0.546889	1.90918e-37	0.712296	0.729596	HSPB7	88.4691	0.849	0.764	2	C04.Neck._.corpus1	7415	CPLANE2	Distal	7415	uc057bog.1	0.519	2378	2378	chr1:16244328_16244828
2379	170	0.68405	2.09654e-65	0.646207	0.729596	HSPB7	14.0334	0.522	0.29	2	C04.Neck._.corpus1	11095	CPLANE2	Exonic	5168	uc057bog.1	0.4631	2379	2379	chr1:16248008_16248508
2380	170	0.844833	4.37045e-128	0.943926	0.729596	HSPB7	43.3283	0.988	0.965	2	C05.Chief._.Rep2	11794	CPLANE2	Exonic	4469	uc057bog.1	0.4431	2380	2380	chr1:16248707_16249207
2238	171	0.495976	4.91711e-30	0.592064	0.602829	CLCNKB	47.1087	0.757	0.622	2	C04.Neck._.corpus1	5787	UQCRHL	Distal	5787	uc021oew.2	0.483	2238	2238	chr1:15803310_15803810
2250	171	0.520123	2.15581e-33	0.71719	0.602829	CLCNKB	61.2478	0.799	0.686	2	C04.Neck._.corpus1	1987	FLJ37453	Promoter	1987	uc001ajv.3	0.485	2250	2250	chr1:15849885_15850385
2256	171	0.612955	3.40326e-49	0.397486	0.602829	CLCNKB	7.83918	0.319	0.108	2	C04.Neck._.corpus2	37822	FLJ37453	Intronic	9393	uc001ajv.3	0.3832	2256	2256	chr1:15885720_15886220
2257	171	0.477537	1.20277e-27	0.879294	0.602829	CLCNKB	340.085	0.983	0.969	2	C04.Neck._.corpus1	38357	FLJ37453	Intronic	9928	uc001ajv.3	0.525	2257	2257	chr1:15886255_15886755
2258	171	0.505145	2.80829e-31	0.42679	0.602829	CLCNKB	3.29715	0.088	0.008	2	C09.Immune1._.corpus1	38865	FLJ37453	Intronic	10436	uc001ajv.3	0.4451	2258	2258	chr1:15886763_15887263
2260	171	0.757249	8.54306e-88	0.619185	0.602829	CLCNKB	13.0096	0.504	0.27	2	C04.Neck._.corpus1	63937	ZBTB17	Intronic	26388	uc057boa.1	0.3673	2260	2260	chr1:15911944_15912444
2267	171	0.527479	1.80153e-34	0.308731	0.602829	CLCNKB	10.2875	0.744	0.444	2	C05.Chief._.Rep1	34048	ZBTB17	Exonic	638	uc057boa.1	0.6148	2267	2267	chr1:15941833_15942333
2279	171	0.728289	4.59858e-78	0.805205	0.602829	CLCNKB	112.566	0.879	0.81	2	C04.Neck._.corpus1	4978	SRARP	Distal	2543	uc010nzf.3	0.5269	2279	2279	chr1:16008965_16009465
2280	171	0.650315	3.60059e-57	0.908899	0.602829	CLCNKB	158.502	0.917	0.869	2	C04.Neck._.corpus1	5848	CLCNKA	Distal	4798	uc057boc.1	0.6747	2280	2280	chr1:16012776_16013276
2281	171	0.491477	1.94294e-29	0.367654	0.602829	CLCNKB	16.1373	0.554	0.332	2	C04.Neck._.corpus1	4009	CLCNKA	Exonic	2959	uc057boc.1	0.5948	2281	2281	chr1:16014615_16015115
2283	171	0.685975	6.56979e-66	0.815052	0.602829	CLCNKB	72.377	0.81	0.703	2	C04.Neck._.corpus2	868	CLCNKA	Promoter	0	uc057boc.1	0.6547	2283	2283	chr1:16017756_16018256
2286	171	0.571902	1.40075e-41	0.593447	0.602829	CLCNKB	7.42952	0.692	0.364	2	C05.Chief._.Rep2	7431	HSPB7	Intronic	186	uc057bob.1	0.6627	2286	2286	chr1:16026776_16027276
2290	171	0.580394	4.57241e-43	0.917146	0.602829	CLCNKB	263.563	0.962	0.938	2	C04.Neck._.corpus1	12532	CLCNKB	Intronic	3945	uc057bod.1	0.6048	2290	2290	chr1:16056019_16056519
2292	171	0.492841	1.28407e-29	0.369269	0.602829	CLCNKB	15.0762	0.539	0.313	2	C04.Neck._.corpus1	8879	FAM131C	Intronic	8873	uc057boe.1	0.5928	2292	2292	chr1:16064502_16065002
2297	171	0.6123	4.59229e-49	0.355225	0.602829	CLCNKB	10.9773	0.836	0.691	2	C07.Endocrine1._.Rep1	477	FAM131C	Intronic	471	uc057boe.1	0.6926	2297	2297	chr1:16072904_16073404
2298	171	0.551266	3.82288e-38	0.755521	0.602829	CLCNKB	21.4595	0.931	0.867	2	C07.Endocrine1._.Rep1	55	FAM131C	Promoter	55	uc057boe.1	0.7605	2298	2298	chr1:16073438_16073938
2299	171	0.604	1.94423e-47	0.495995	0.602829	CLCNKB	24.0208	0.638	0.446	2	C04.Neck._.corpus1	1796	FAM131C	Promoter	1796	uc057boe.1	0.525	2299	2299	chr1:16075179_16075679
2300	171	0.653437	6.8832e-58	0.878316	0.602829	CLCNKB	28.9681	0.963	0.924	2	C07.Endocrine1._.Rep1	5422	FAM131C	Distal	5422	uc057boe.1	0.5509	2300	2300	chr1:16078805_16079305
2301	171	0.509516	6.95424e-32	0.394464	0.602829	CLCNKB	30.0731	0.681	0.509	2	C04.Neck._.corpus1	7192	FAM131C	Distal	7192	uc057boe.1	0.4651	2301	2301	chr1:16080575_16081075
2304	171	0.507235	1.44451e-31	0.527319	0.602829	CLCNKB	16.1373	0.554	0.332	2	C04.Neck._.corpus1	33161	FAM131C	Distal	26767	uc057boe.1	0.4551	2304	2304	chr1:16106544_16107044
2308	171	0.562461	5.60866e-40	0.884696	0.602829	CLCNKB	41.7985	0.965	0.907	2	C05.Chief._.Rep1	34878	EPHA2	Distal	12353	uc057bof.1	0.4411	2308	2308	chr1:16120958_16121458
2321	171	0.479844	6.15848e-28	0.908612	0.602829	CLCNKB	263.563	0.962	0.938	2	C04.Neck._.corpus1	10732	EPHA2	Intronic	1095	uc057bof.1	0.6587	2321	2321	chr1:16145104_16145604
2322	171	0.67237	1.97404e-62	0.884706	0.602829	CLCNKB	124.183	0.89	0.828	2	C04.Neck._.corpus1	9598	EPHA2	Intronic	37	uc057bof.1	0.6148	2322	2322	chr1:16146238_16146738
2323	171	0.74201	1.63743e-82	0.764785	0.602829	CLCNKB	51.2658	0.771	0.643	2	C04.Neck._.corpus1	9068	EPHA2	Intronic	567	uc057bof.1	0.523	2323	2323	chr1:16146768_16147268
2328	171	0.501053	1.01775e-30	0.481422	0.602829	CLCNKB	14.0334	0.522	0.29	2	C04.Neck._.corpus1	4424	EPHA2	Intronic	3548	uc057bof.1	0.5749	2328	2328	chr1:16151412_16151912
2329	171	0.494589	7.52791e-30	0.47677	0.602829	CLCNKB	8.21054	0.382	0.155	2	C04.Neck._.corpus1	3852	EPHA2	Intronic	2976	uc057bof.1	0.5768	2329	2329	chr1:16151984_16152484
2351	171	0.668298	1.99813e-61	0.886652	0.602829	CLCNKB	231.271	0.951	0.922	2	C04.Neck._.corpus1	19984	EPHA2	Distal	16805	uc057bof.1	0.5569	2351	2351	chr1:16175822_16176322
2365	171	0.777458	1.98748e-95	0.872652	0.602829	CLCNKB	120.842	0.887	0.823	2	C04.Neck._.corpus1	105	ARHGEF19	Promoter	105	uc001ajx.3	0.6287	2365	2365	chr1:16212465_16212965
2375	171	0.61703	5.16566e-50	0.90157	0.602829	CLCNKB	25.8345	0.937	0.875	2	C10.Immune2._.Rep2	603	CPLANE2	Intronic	100	uc057bog.1	0.5988	2375	2375	chr1:16236308_16236808
2378	171	0.487917	5.68118e-29	0.712296	0.602829	CLCNKB	88.4691	0.849	0.764	2	C04.Neck._.corpus1	7415	CPLANE2	Distal	7415	uc057bog.1	0.519	2378	2378	chr1:16244328_16244828
2379	171	0.739586	1.04963e-81	0.646207	0.602829	CLCNKB	14.0334	0.522	0.29	2	C04.Neck._.corpus1	11095	CPLANE2	Exonic	5168	uc057bog.1	0.4631	2379	2379	chr1:16248008_16248508
2380	171	0.866558	4.23403e-142	0.943926	0.602829	CLCNKB	43.3283	0.988	0.965	2	C05.Chief._.Rep2	11794	CPLANE2	Exonic	4469	uc057bog.1	0.4431	2380	2380	chr1:16248707_16249207
2381	171	0.757515	6.85302e-88	0.585857	0.602829	CLCNKB	14.0334	0.522	0.29	2	C04.Neck._.corpus1	46979	CPLANE2	Intronic	30548	uc057bog.1	0.3493	2381	2381	chr1:16283892_16284392
2319	173	0.728151	5.08363e-78	0.981699	0.65713	EPHA2	430.11	0.987	0.977	2	C01.Surface._.corpus2	12449	EPHA2	Intronic	2812	uc057bof.1	0.6148	2319	2319	chr1:16143387_16143887
2333	173	0.785058	1.6462e-98	0.972731	0.65713	EPHA2	289.138	0.966	0.944	2	C04.Neck._.corpus2	930	EPHA2	Intronic	54	uc057bof.1	0.6806	2333	2333	chr1:16154906_16155406
2337	173	0.877784	2.63555e-150	0.991368	0.65713	EPHA2	361.094	0.977	0.961	2	C01.Surface._.corpus2	3059	EPHA2	Distal	118	uc057bof.1	0.5329	2337	2337	chr1:16158897_16159397
2340	173	0.72168	5.11718e-76	0.935556	0.65713	EPHA2	78.643	0.807	0.67	2	C03.Progenitor._.corpus2	8463	EPHA2	Distal	5284	uc057bof.1	0.513	2340	2340	chr1:16164301_16164801
2345	173	0.599655	1.32074e-46	0.837857	0.65713	EPHA2	71.6705	0.839	0.742	2	C01.Surface._.corpus2	15694	EPHA2	Distal	12515	uc057bof.1	0.6208	2345	2345	chr1:16171532_16172032
2347	173	0.67026	6.5846e-62	0.935373	0.65713	EPHA2	63.1532	0.778	0.619	2	C03.Progenitor._.corpus2	16991	EPHA2	Distal	13812	uc057bof.1	0.5649	2347	2347	chr1:16172829_16173329
2348	173	0.647607	1.48607e-56	0.975393	0.65713	EPHA2	334.092	0.982	0.967	2	C04.Neck._.corpus1	17576	EPHA2	Distal	14397	uc057bof.1	0.6327	2348	2348	chr1:16173414_16173914
2353	173	0.734749	3.98855e-80	0.93644	0.65713	EPHA2	177.419	0.927	0.884	2	C01.Surface._.corpus2	23200	EPHA2	Distal	18565	uc057bof.1	0.521	2353	2353	chr1:16179038_16179538
2354	173	0.659989	2.00876e-59	0.960775	0.65713	EPHA2	366.095	0.984	0.971	2	C04.Neck._.corpus2	25958	EPHA2	Distal	15807	uc057bof.1	0.6307	2354	2354	chr1:16181796_16182296
2359	173	0.613084	3.20785e-49	0.590612	0.65713	EPHA2	32.9261	0.67	0.439	2	C03.Progenitor._.corpus2	23419	ARHGEF19	Distal	8664	uc001ajx.3	0.5409	2359	2359	chr1:16188939_16189439
2319	175	0.655423	2.38212e-58	0.981699	0.716492	FBXO42	430.11	0.987	0.977	2	C01.Surface._.corpus2	12449	EPHA2	Intronic	2812	uc057bof.1	0.6148	2319	2319	chr1:16143387_16143887
2337	175	0.498273	2.41818e-30	0.991368	0.716492	FBXO42	361.094	0.977	0.961	2	C01.Surface._.corpus2	3059	EPHA2	Distal	118	uc057bof.1	0.5329	2337	2337	chr1:16158897_16159397
2347	175	0.507833	1.19339e-31	0.935373	0.716492	FBXO42	63.1532	0.778	0.619	2	C03.Progenitor._.corpus2	16991	EPHA2	Distal	13812	uc057bof.1	0.5649	2347	2347	chr1:16172829_16173329
2348	175	0.581609	2.7782e-43	0.975393	0.716492	FBXO42	334.092	0.982	0.967	2	C04.Neck._.corpus1	17576	EPHA2	Distal	14397	uc057bof.1	0.6327	2348	2348	chr1:16173414_16173914
2362	175	0.769902	1.73981e-92	0.984316	0.716492	FBXO42	48.7812	0.997	0.992	2	C07.Endocrine1._.Rep1	5899	ARHGEF19	Intronic	165	uc001ajx.3	0.7066	2362	2362	chr1:16206459_16206959
2371	175	0.742624	1.02045e-82	0.975827	0.716492	FBXO42	452.449	0.999	0.998	2	C04.Neck._.corpus1	4879	ARHGEF19	Distal	4879	uc001ajx.3	0.6926	2371	2371	chr1:16217239_16217739
2376	175	0.568073	6.348e-41	0.920183	0.716492	FBXO42	44.7267	0.994	0.984	2	C07.Endocrine1._.Rep1	65	CPLANE2	Promoter	65	uc057bog.1	0.6427	2376	2376	chr1:16236978_16237478
2394	175	0.487477	6.47989e-29	0.959417	0.716492	FBXO42	362.177	0.995	0.987	2	C09.Immune1._.corpus1	14504	SZRD1	Intronic	2	uc057boq.1	0.525	2394	2394	chr1:16366830_16367330
2394	176	0.500736	1.1244e-30	0.959417	0.475542	SZRD1	362.177	0.995	0.987	2	C09.Immune1._.corpus1	14504	SZRD1	Intronic	2	uc057boq.1	0.525	2394	2394	chr1:16366830_16367330
2401	179	0.468901	1.41196e-26	0.292938	0.273388	NBPF1	5.06176	0.282	0.065	2	C01.Surface._.corpus2	33999	SZRD1	Intronic	17398	uc057boq.1	0.485	2401	2401	chr1:16386325_16386825
2416	179	0.479307	7.19989e-28	0.972632	0.273388	NBPF1	157.402	1	0.999	2	C08.Endocrine2._.Rep1	5097	NBPF1	Intronic	185	uc001ake.4	0.509	2416	2416	chr1:16608214_16608714
2408	180	0.488159	5.28409e-29	0.970899	0.48404	CROCC	40.3561	0.98	0.965	2	C08.Endocrine2._.Rep2	39870		Distal	15089	uc057bpb.1	0.8024	2408	2408	chr1:16498945_16499445
2467	180	0.476617	1.56936e-27	0.968109	0.48404	CROCC	62.2881	1	0.999	2	C10.Immune2._.Rep1	15260	LOC105376805	Intronic	133	uc057bpg.1	0.5948	2467	2467	chr1:16904660_16905160
2474	180	0.81953	3.06048e-114	0.998	0.48404	CROCC	231.308	1	0.999	2	C03.Progenitor._.corpus1	24334	LOC105376805	Intronic	7965	uc057bpg.1	0.7585	2474	2474	chr1:16913734_16914234
2474	181	0.666258	6.28003e-61	0.998	0.555145	ATP13A2	231.308	1	0.999	2	C03.Progenitor._.corpus1	24334	LOC105376805	Intronic	7965	uc057bpg.1	0.7585	2474	2474	chr1:16913734_16914234
2497	181	0.624791	1.32409e-51	0.969802	0.555145	ATP13A2	65.0447	0.999	0.998	2	C08.Endocrine2._.Rep2	45	ATP13A2	Promoter	45	uc057bpj.1	0.7445	2497	2497	chr1:17011724_17012224
2451	182	0.545199	3.52735e-37	0.276168	0.970481	SDHB	10.0618	0.439	0.203	2	C04.Neck._.corpus1	16807	LOC105376805	Intronic	197	uc057bpg.1	0.6307	2451	2451	chr1:16872591_16873091
2453	182	0.511794	3.33372e-32	0.438563	0.970481	SDHB	25.1716	0.934	0.897	2	C08.Endocrine2._.Rep1	7716	LOC105376805	Intronic	7440	uc057bpg.1	0.4012	2453	2453	chr1:16881682_16882182
2454	182	0.524816	4.45539e-34	0.824681	0.970481	SDHB	33.5383	0.804	0.657	2	C02.Stem._.corpus1	705	LOC105376805	Intronic	429	uc057bpg.1	0.5409	2454	2454	chr1:16888693_16889193
2455	182	0.637	3.35422e-54	0.921422	0.970481	SDHB	45.5115	0.991	0.973	2	C05.Chief._.Rep2	166	LOC105376805	Intronic	108	uc057bpg.1	0.6327	2455	2455	chr1:16889232_16889732
2456	182	0.630267	9.35842e-53	0.732257	0.970481	SDHB	36.4213	0.714	0.557	2	C04.Neck._.corpus1	1335	LOC105376805	Promoter	1335	uc057bpg.1	0.4311	2456	2456	chr1:16890735_16891235
2457	182	0.554234	1.26813e-38	0.458326	0.970481	SDHB	4.21989	0.176	0.014	2	C09.Immune1._.corpus1	1883	LOC105376805	Promoter	1883	uc057bpg.1	0.479	2457	2457	chr1:16891283_16891783
2458	182	0.68199	7.16712e-65	0.978751	0.970481	SDHB	185.206	0.932	0.893	2	C04.Neck._.corpus1	3225	LOC105376805	Intronic	3104	uc057bpg.1	0.4371	2458	2458	chr1:16892625_16893125
2468	182	0.513219	2.09874e-32	0.950128	0.970481	SDHB	194.271	0.936	0.899	2	C04.Neck._.corpus1	15972	LOC105376805	Intronic	845	uc057bpg.1	0.4571	2468	2468	chr1:16905372_16905872
2482	182	0.507305	1.41272e-31	0.49399	0.970481	SDHB	20.5503	0.607	0.403	2	C04.Neck._.corpus1	35490	LOC105376805	Intronic	2372	uc057bpg.1	0.5808	2482	2482	chr1:16924890_16925390
2487	182	0.560691	1.10501e-39	0.976538	0.970481	SDHB	248.277	0.957	0.93	2	C04.Neck._.corpus1	32381	MFAP2	Exonic	61	uc057bpi.1	0.6846	2487	2487	chr1:16948203_16948703
2488	182	0.660231	1.76035e-59	0.845704	0.970481	SDHB	83.7936	0.842	0.752	2	C04.Neck._.corpus1	31622	MFAP2	Intronic	820	uc057bpi.1	0.5429	2488	2488	chr1:16948962_16949462
2489	182	0.663953	2.2697e-60	0.872454	0.970481	SDHB	151.514	0.912	0.862	2	C04.Neck._.corpus1	28975	MFAP2	Intronic	1297	uc057bpi.1	0.519	2489	2489	chr1:16951609_16952109
2491	182	0.480583	4.96545e-28	0.544973	0.970481	SDHB	6.46307	0.308	0.095	2	C04.Neck._.corpus1	19483	MFAP2	Intronic	4676	uc057bpi.1	0.5808	2491	2491	chr1:16961101_16961601
2493	182	0.520154	2.13328e-33	0.485817	0.970481	SDHB	19.423	0.595	0.388	2	C04.Neck._.corpus1	8777	MFAP2	Intronic	2271	uc057bpi.1	0.6088	2493	2493	chr1:16971807_16972307
2495	182	0.64104	4.36089e-55	0.893328	0.970481	SDHB	114.212	0.881	0.813	2	C04.Neck._.corpus1	13120	ATP13A2	Intronic	1483	uc057bpj.1	0.497	2495	2495	chr1:16998557_16999057
2498	182	0.654657	3.58821e-58	0.602657	0.970481	SDHB	24.0208	0.638	0.446	2	C04.Neck._.corpus1	16172	ATP13A2	Intronic	4940	uc057bpj.1	0.4092	2498	2498	chr1:17027851_17028351
2499	182	0.466175	3.02526e-26	0.61038	0.970481	SDHB	45.7402	0.753	0.615	2	C04.Neck._.corpus1	7904	SDHB	Intronic	1045	uc057bpk.1	0.3453	2499	2499	chr1:17046015_17046515
2572	186	0.526784	2.2834e-34	0.995457	0.41605	KLHDC7A	270.833	0.958	0.932	2	C01.Surface._.corpus2	163999	KLHDC7A	Intronic	38136	uc021ofd.2	0.4391	2572	2572	chr1:18316732_18317232
2579	186	0.491531	1.91194e-29	0.550163	0.41605	KLHDC7A	3.7233	0.221	0.034	2	C02.Stem._.corpus1	82311	KLHDC7A	Distal	12840	uc021ofd.2	0.485	2579	2579	chr1:18398420_18398920
2580	186	0.59079	6.01121e-45	0.935916	0.41605	KLHDC7A	124.26	0.897	0.836	2	C01.Surface._.corpus2	80443	KLHDC7A	Distal	14708	uc021ofd.2	0.491	2580	2580	chr1:18400288_18400788
2581	186	0.560831	1.04751e-39	0.95879	0.41605	KLHDC7A	128.361	0.864	0.769	2	C03.Progenitor._.corpus2	68501	KLHDC7A	Distal	26650	uc021ofd.2	0.5269	2581	2581	chr1:18412230_18412730
2582	186	0.592569	2.82128e-45	0.981472	0.41605	KLHDC7A	203.137	0.937	0.899	2	C01.Surface._.corpus2	66884	KLHDC7A	Distal	28267	uc021ofd.2	0.525	2582	2582	chr1:18413847_18414347
2611	188	0.513483	1.92588e-32	0.551832	0.758012	ALDH4A1	59.799	0.795	0.68	2	C04.Neck._.corpus1	38746	TAS1R2	Distal	38746	uc001aks.4	0.5848	2611	2611	chr1:18820685_18821185
2613	188	0.630737	7.43866e-53	0.637007	0.758012	ALDH4A1	27.6144	0.665	0.485	2	C04.Neck._.corpus1	1043	MIR4695	Promoter	1043	uc009vll.4	0.5589	2613	2613	chr1:18884069_18884569
2616	188	0.804191	7.38507e-107	0.725496	0.758012	ALDH4A1	27.6144	0.665	0.485	2	C04.Neck._.corpus1	6311	MIR1290	Intronic	678	uc010nzk.3	0.4371	2616	2616	chr1:18903210_18903710
2617	188	0.542622	8.94248e-37	0.709748	0.758012	ALDH4A1	85.9479	0.868	0.755	2	C09.Immune1._.corpus1	9959	MIR1290	Exonic	4326	uc010nzk.3	0.491	2617	2617	chr1:18906858_18907358
2632	188	0.505029	2.9136e-31	0.745304	0.758012	ALDH4A1	45.7402	0.753	0.615	2	C04.Neck._.corpus1	453	IFFO2	Exonic	453	uc057bqi.1	0.7685	2632	2632	chr1:18955982_18956482
2635	188	0.773694	6.03404e-94	0.504296	0.758012	ALDH4A1	14.0334	0.522	0.29	2	C04.Neck._.corpus1	42738	IFFO2	Distal	42738	uc057bqi.1	0.4112	2635	2635	chr1:18999175_18999675
2636	188	0.526279	2.71173e-34	0.30358	0.758012	ALDH4A1	17.2159	0.568	0.35	2	C04.Neck._.corpus1	49425	IFFO2	Distal	49425	uc057bqi.1	0.509	2636	2636	chr1:19005862_19006362
2637	188	0.650725	2.90078e-57	0.712242	0.758012	ALDH4A1	39.412	0.701	0.535	2	C04.Neck._.corpus2	51075	IFFO2	Distal	51075	uc057bqi.1	0.5629	2637	2637	chr1:19007512_19008012
2638	188	0.688699	1.25301e-66	0.629052	0.758012	ALDH4A1	27.6144	0.665	0.485	2	C04.Neck._.corpus1	54036	IFFO2	Distal	54036	uc057bqi.1	0.5629	2638	2638	chr1:19010473_19010973
2639	188	0.474962	2.52616e-27	0.935269	0.758012	ALDH4A1	217.36	0.942	0.908	2	C04.Neck._.corpus2	54573	IFFO2	Distal	54573	uc057bqi.1	0.525	2639	2639	chr1:19011010_19011510
2640	188	0.756268	1.91801e-87	0.738889	0.758012	ALDH4A1	54.0788	0.779	0.655	2	C04.Neck._.corpus1	55795	IFFO2	Distal	55795	uc057bqi.1	0.4471	2640	2640	chr1:19012232_19012732
2644	188	0.644219	8.57211e-56	0.385363	0.758012	ALDH4A1	12.0058	0.484	0.248	2	C04.Neck._.corpus1	109206	IFFO2	Distal	9617	uc057bqi.1	0.5868	2644	2644	chr1:19065643_19066143
2645	188	0.586787	3.2452e-44	0.437635	0.758012	ALDH4A1	17.2159	0.568	0.35	2	C04.Neck._.corpus1	109795	IFFO2	Distal	9028	uc057bqi.1	0.5649	2645	2645	chr1:19066232_19066732
2646	188	0.498153	2.50968e-30	0.252593	0.758012	ALDH4A1	6.46307	0.308	0.095	2	C04.Neck._.corpus1	110296	IFFO2	Distal	8527	uc057bqi.1	0.5729	2646	2646	chr1:19066733_19067233
2647	188	0.754659	7.19634e-87	0.600326	0.758012	ALDH4A1	26.4035	0.656	0.472	2	C04.Neck._.corpus1	111068	IFFO2	Distal	7755	uc057bqi.1	0.5649	2647	2647	chr1:19067505_19068005
2650	188	0.771492	4.27844e-93	0.771704	0.758012	ALDH4A1	18.4117	0.881	0.732	2	C05.Chief._.Rep2	118335	IFFO2	Intronic	488	uc057bqi.1	0.5489	2650	2650	chr1:19074772_19075272
2655	188	0.676527	1.78784e-63	0.846222	0.758012	ALDH4A1	101.178	0.866	0.79	2	C04.Neck._.corpus1	123799	UBR4	Intronic	4235	uc057bql.1	0.5788	2655	2655	chr1:19086226_19086726
2656	188	0.603478	2.45101e-47	0.637901	0.758012	ALDH4A1	51.2658	0.771	0.643	2	C04.Neck._.corpus1	113868	UBR4	Intronic	484	uc057bql.1	0.483	2656	2656	chr1:19096157_19096657
2635	190	0.713238	1.7287e-73	0.504296	0.944726	UBR4	14.0334	0.522	0.29	2	C04.Neck._.corpus1	42738	IFFO2	Distal	42738	uc057bqi.1	0.4112	2635	2635	chr1:18999175_18999675
2636	190	0.510273	5.44958e-32	0.30358	0.944726	UBR4	17.2159	0.568	0.35	2	C04.Neck._.corpus1	49425	IFFO2	Distal	49425	uc057bqi.1	0.509	2636	2636	chr1:19005862_19006362
2637	190	0.654952	3.06538e-58	0.712242	0.944726	UBR4	39.412	0.701	0.535	2	C04.Neck._.corpus2	51075	IFFO2	Distal	51075	uc057bqi.1	0.5629	2637	2637	chr1:19007512_19008012
2638	190	0.568722	4.92133e-41	0.629052	0.944726	UBR4	27.6144	0.665	0.485	2	C04.Neck._.corpus1	54036	IFFO2	Distal	54036	uc057bqi.1	0.5629	2638	2638	chr1:19010473_19010973
2639	190	0.454259	7.83099e-25	0.935269	0.944726	UBR4	217.36	0.942	0.908	2	C04.Neck._.corpus2	54573	IFFO2	Distal	54573	uc057bqi.1	0.525	2639	2639	chr1:19011010_19011510
2640	190	0.7275	8.15403e-78	0.738889	0.944726	UBR4	54.0788	0.779	0.655	2	C04.Neck._.corpus1	55795	IFFO2	Distal	55795	uc057bqi.1	0.4471	2640	2640	chr1:19012232_19012732
2644	190	0.649406	5.80457e-57	0.385363	0.944726	UBR4	12.0058	0.484	0.248	2	C04.Neck._.corpus1	109206	IFFO2	Distal	9617	uc057bqi.1	0.5868	2644	2644	chr1:19065643_19066143
2645	190	0.588074	1.89234e-44	0.437635	0.944726	UBR4	17.2159	0.568	0.35	2	C04.Neck._.corpus1	109795	IFFO2	Distal	9028	uc057bqi.1	0.5649	2645	2645	chr1:19066232_19066732
2646	190	0.471361	7.05152e-27	0.252593	0.944726	UBR4	6.46307	0.308	0.095	2	C04.Neck._.corpus1	110296	IFFO2	Distal	8527	uc057bqi.1	0.5729	2646	2646	chr1:19066733_19067233
2647	190	0.612969	3.38209e-49	0.600326	0.944726	UBR4	26.4035	0.656	0.472	2	C04.Neck._.corpus1	111068	IFFO2	Distal	7755	uc057bqi.1	0.5649	2647	2647	chr1:19067505_19068005
2650	190	0.730724	7.80268e-79	0.771704	0.944726	UBR4	18.4117	0.881	0.732	2	C05.Chief._.Rep2	118335	IFFO2	Intronic	488	uc057bqi.1	0.5489	2650	2650	chr1:19074772_19075272
2655	190	0.678657	5.14612e-64	0.846222	0.944726	UBR4	101.178	0.866	0.79	2	C04.Neck._.corpus1	123799	UBR4	Intronic	4235	uc057bql.1	0.5788	2655	2655	chr1:19086226_19086726
2656	190	0.596063	6.29338e-46	0.637901	0.944726	UBR4	51.2658	0.771	0.643	2	C04.Neck._.corpus1	113868	UBR4	Intronic	484	uc057bql.1	0.483	2656	2656	chr1:19096157_19096657
2666	190	0.469965	1.04605e-26	0.765793	0.944726	UBR4	45.7402	0.753	0.615	2	C04.Neck._.corpus1	70848	UBR4	Intronic	6700	uc057bql.1	0.4052	2666	2666	chr1:19139177_19139677
2684	190	0.513698	1.79549e-32	0.456879	0.944726	UBR4	14.0334	0.522	0.29	2	C04.Neck._.corpus1	1989	EMC1	Promoter	1706	uc057bqp.1	0.515	2684	2684	chr1:19253292_19253792
2711	190	0.661703	7.84828e-60	0.823965	0.944726	UBR4	82.2466	0.84	0.749	2	C04.Neck._.corpus1	35372	PQLC2	Intronic	22944	uc057bqv.1	0.523	2711	2711	chr1:19347449_19347949
2731	190	0.669798	8.55519e-62	0.866049	0.944726	UBR4	18.5307	0.913	0.837	2	C07.Endocrine1._.Rep2	55217	CAPZB	Intronic	5936	uc057brg.1	0.4591	2731	2731	chr1:19430071_19430571
2733	190	0.576572	2.15997e-42	0.376351	0.944726	UBR4	32.5791	0.695	0.53	2	C04.Neck._.corpus1	48628	CAPZB	Intronic	12525	uc057brg.1	0.4551	2733	2733	chr1:19436660_19437160
2736	190	0.783494	7.29342e-98	0.77879	0.944726	UBR4	45.7402	0.753	0.615	2	C04.Neck._.corpus1	39388	CAPZB	Intronic	21765	uc057brg.1	0.523	2736	2736	chr1:19445900_19446400
2741	190	0.585644	5.23257e-44	0.768973	0.944726	UBR4	24.8788	0.93	0.89	2	C08.Endocrine2._.Rep2	26517	CAPZB	Intronic	25642	uc057brg.1	0.485	2741	2741	chr1:19458771_19459271
2641	191	0.521207	1.50065e-33	0.722711	0.482808	EMC1	43.1882	0.769	0.629	2	C01.Surface._.corpus2	57245	IFFO2	Distal	57245	uc057bqi.1	0.505	2641	2641	chr1:19013682_19014182
2717	191	0.508081	1.10219e-31	0.761886	0.482808	EMC1	37.2855	0.745	0.588	2	C01.Surface._.corpus2	66250	PQLC2	Exonic	7219	uc057bqv.1	0.507	2717	2717	chr1:19378327_19378827
2719	191	0.534139	1.80448e-35	0.959664	0.482808	EMC1	127.943	0.899	0.84	2	C01.Surface._.corpus2	72634	PQLC2	Intronic	835	uc057bqv.1	0.485	2719	2719	chr1:19384711_19385211
2737	191	0.601208	6.67675e-47	0.830395	0.482808	EMC1	17.6037	0.884	0.821	2	C08.Endocrine2._.Rep2	34492	CAPZB	Intronic	26661	uc057brg.1	0.4411	2737	2737	chr1:19450796_19451296
2744	191	0.459283	2.0172e-25	0.66242	0.482808	EMC1	42.2288	0.714	0.557	2	C04.Neck._.corpus2	20177	CAPZB	Intronic	19302	uc057brg.1	0.4471	2744	2744	chr1:19465111_19465611
2745	191	0.614627	1.57537e-49	0.86119	0.482808	EMC1	92.0563	0.868	0.789	2	C01.Surface._.corpus2	18002	CAPZB	Intronic	17127	uc057brg.1	0.517	2745	2745	chr1:19467286_19467786
2746	191	0.527891	1.56445e-34	0.865625	0.482808	EMC1	142.86	0.909	0.856	2	C01.Surface._.corpus2	16977	CAPZB	Intronic	16102	uc057brg.1	0.5729	2746	2746	chr1:19468311_19468811
2747	191	0.612795	3.66378e-49	0.880948	0.482808	EMC1	187.24	0.931	0.89	2	C01.Surface._.corpus2	15957	CAPZB	Intronic	15082	uc057brg.1	0.4491	2747	2747	chr1:19469331_19469831
2661	192	0.52914	1.01979e-34	0.924933	0.60192	MRTO4	229.418	0.947	0.914	2	C01.Surface._.corpus2	87429	UBR4	Exonic	3996	uc057bql.1	0.5269	2661	2661	chr1:19122596_19123096
2703	192	0.54342	6.70485e-37	0.936	0.60192	MRTO4	23.3054	0.94	0.884	2	C07.Endocrine1._.Rep1	448	PQLC2	Promoter	45	uc057bqv.1	0.6687	2703	2703	chr1:19312525_19313025
2719	192	0.462862	7.57435e-26	0.959664	0.60192	MRTO4	127.943	0.899	0.84	2	C01.Surface._.corpus2	72634	PQLC2	Intronic	835	uc057bqv.1	0.485	2719	2719	chr1:19384711_19385211
2644	193	0.470588	8.7748e-27	0.385363	0.97126	AKR7A3	12.0058	0.484	0.248	2	C04.Neck._.corpus1	109206	IFFO2	Distal	9617	uc057bqi.1	0.5868	2644	2644	chr1:19065643_19066143
2650	193	0.459269	2.02483e-25	0.771704	0.97126	AKR7A3	18.4117	0.881	0.732	2	C05.Chief._.Rep2	118335	IFFO2	Intronic	488	uc057bqi.1	0.5489	2650	2650	chr1:19074772_19075272
2655	193	0.53943	2.79931e-36	0.846222	0.97126	AKR7A3	101.178	0.866	0.79	2	C04.Neck._.corpus1	123799	UBR4	Intronic	4235	uc057bql.1	0.5788	2655	2655	chr1:19086226_19086726
2656	193	0.46641	2.83282e-26	0.637901	0.97126	AKR7A3	51.2658	0.771	0.643	2	C04.Neck._.corpus1	113868	UBR4	Intronic	484	uc057bql.1	0.483	2656	2656	chr1:19096157_19096657
2695	193	0.49106	2.20478e-29	0.789728	0.97126	AKR7A3	11.4587	0.839	0.713	2	C07.Endocrine1._.Rep2	1779	AKR7A3	Intronic	1779	uc057bqr.1	0.5329	2695	2695	chr1:19287220_19287720
2711	193	0.568119	6.23514e-41	0.823965	0.97126	AKR7A3	82.2466	0.84	0.749	2	C04.Neck._.corpus1	35372	PQLC2	Intronic	22944	uc057bqv.1	0.523	2711	2711	chr1:19347449_19347949
2733	193	0.491575	1.88624e-29	0.376351	0.97126	AKR7A3	32.5791	0.695	0.53	2	C04.Neck._.corpus1	48628	CAPZB	Intronic	12525	uc057brg.1	0.4551	2733	2733	chr1:19436660_19437160
2736	193	0.658997	3.45137e-59	0.77879	0.97126	AKR7A3	45.7402	0.753	0.615	2	C04.Neck._.corpus1	39388	CAPZB	Intronic	21765	uc057brg.1	0.523	2736	2736	chr1:19445900_19446400
2644	194	0.608785	2.27784e-48	0.385363	0.891462	AKR7A2	12.0058	0.484	0.248	2	C04.Neck._.corpus1	109206	IFFO2	Distal	9617	uc057bqi.1	0.5868	2644	2644	chr1:19065643_19066143
2645	194	0.636808	3.69267e-54	0.437635	0.891462	AKR7A2	17.2159	0.568	0.35	2	C04.Neck._.corpus1	109795	IFFO2	Distal	9028	uc057bqi.1	0.5649	2645	2645	chr1:19066232_19066732
2646	194	0.582558	1.87852e-43	0.252593	0.891462	AKR7A2	6.46307	0.308	0.095	2	C04.Neck._.corpus1	110296	IFFO2	Distal	8527	uc057bqi.1	0.5729	2646	2646	chr1:19066733_19067233
2647	194	0.640899	4.68453e-55	0.600326	0.891462	AKR7A2	26.4035	0.656	0.472	2	C04.Neck._.corpus1	111068	IFFO2	Distal	7755	uc057bqi.1	0.5649	2647	2647	chr1:19067505_19068005
2650	194	0.740075	7.22453e-82	0.771704	0.891462	AKR7A2	18.4117	0.881	0.732	2	C05.Chief._.Rep2	118335	IFFO2	Intronic	488	uc057bqi.1	0.5489	2650	2650	chr1:19074772_19075272
2653	194	0.475955	1.89981e-27	0.530528	0.891462	AKR7A2	8.83509	0.526	0.262	2	C03.Progenitor._.corpus1	126560	IFFO2	Intronic	1006	uc057bqi.1	0.501	2653	2653	chr1:19082997_19083497
2655	194	0.689557	7.41301e-67	0.846222	0.891462	AKR7A2	101.178	0.866	0.79	2	C04.Neck._.corpus1	123799	UBR4	Intronic	4235	uc057bql.1	0.5788	2655	2655	chr1:19086226_19086726
2656	194	0.583561	1.24276e-43	0.637901	0.891462	AKR7A2	51.2658	0.771	0.643	2	C04.Neck._.corpus1	113868	UBR4	Intronic	484	uc057bql.1	0.483	2656	2656	chr1:19096157_19096657
2666	194	0.468345	1.65032e-26	0.765793	0.891462	AKR7A2	45.7402	0.753	0.615	2	C04.Neck._.corpus1	70848	UBR4	Intronic	6700	uc057bql.1	0.4052	2666	2666	chr1:19139177_19139677
2670	194	0.476508	1.61964e-27	0.659412	0.891462	AKR7A2	58.3576	0.791	0.674	2	C04.Neck._.corpus1	53403	UBR4	Exonic	1832	uc057bql.1	0.4052	2670	2670	chr1:19156622_19157122
2711	194	0.471585	6.61772e-27	0.823965	0.891462	AKR7A2	82.2466	0.84	0.749	2	C04.Neck._.corpus1	35372	PQLC2	Intronic	22944	uc057bqv.1	0.523	2711	2711	chr1:19347449_19347949
2731	194	0.750401	2.25687e-85	0.866049	0.891462	AKR7A2	18.5307	0.913	0.837	2	C07.Endocrine1._.Rep2	55217	CAPZB	Intronic	5936	uc057brg.1	0.4591	2731	2731	chr1:19430071_19430571
2733	194	0.629365	1.45374e-52	0.376351	0.891462	AKR7A2	32.5791	0.695	0.53	2	C04.Neck._.corpus1	48628	CAPZB	Intronic	12525	uc057brg.1	0.4551	2733	2733	chr1:19436660_19437160
2736	194	0.654195	4.59568e-58	0.77879	0.891462	AKR7A2	45.7402	0.753	0.615	2	C04.Neck._.corpus1	39388	CAPZB	Intronic	21765	uc057brg.1	0.523	2736	2736	chr1:19445900_19446400
2741	194	0.557895	3.20078e-39	0.768973	0.891462	AKR7A2	24.8788	0.93	0.89	2	C08.Endocrine2._.Rep2	26517	CAPZB	Intronic	25642	uc057brg.1	0.485	2741	2741	chr1:19458771_19459271
2646	195	0.475812	1.97905e-27	0.252593	0.388283	PQLC2	6.46307	0.308	0.095	2	C04.Neck._.corpus1	110296	IFFO2	Distal	8527	uc057bqi.1	0.5729	2646	2646	chr1:19066733_19067233
2655	195	0.466489	2.77128e-26	0.846222	0.388283	PQLC2	101.178	0.866	0.79	2	C04.Neck._.corpus1	123799	UBR4	Intronic	4235	uc057bql.1	0.5788	2655	2655	chr1:19086226_19086726
2731	195	0.521475	1.37184e-33	0.866049	0.388283	PQLC2	18.5307	0.913	0.837	2	C07.Endocrine1._.Rep2	55217	CAPZB	Intronic	5936	uc057brg.1	0.4591	2731	2731	chr1:19430071_19430571
2733	195	0.48891	4.21779e-29	0.376351	0.388283	PQLC2	32.5791	0.695	0.53	2	C04.Neck._.corpus1	48628	CAPZB	Intronic	12525	uc057brg.1	0.4551	2733	2733	chr1:19436660_19437160
2736	195	0.468132	1.75209e-26	0.77879	0.388283	PQLC2	45.7402	0.753	0.615	2	C04.Neck._.corpus1	39388	CAPZB	Intronic	21765	uc057brg.1	0.523	2736	2736	chr1:19445900_19446400
2711	197	0.649522	5.46299e-57	0.823965	0.911185	MINOS1	82.2466	0.84	0.749	2	C04.Neck._.corpus1	35372	PQLC2	Intronic	22944	uc057bqv.1	0.523	2711	2711	chr1:19347449_19347949
2731	197	0.552191	2.71417e-38	0.866049	0.911185	MINOS1	18.5307	0.913	0.837	2	C07.Endocrine1._.Rep2	55217	CAPZB	Intronic	5936	uc057brg.1	0.4591	2731	2731	chr1:19430071_19430571
2733	197	0.594728	1.11798e-45	0.376351	0.911185	MINOS1	32.5791	0.695	0.53	2	C04.Neck._.corpus1	48628	CAPZB	Intronic	12525	uc057brg.1	0.4551	2733	2733	chr1:19436660_19437160
2736	197	0.773036	1.08522e-93	0.77879	0.911185	MINOS1	45.7402	0.753	0.615	2	C04.Neck._.corpus1	39388	CAPZB	Intronic	21765	uc057brg.1	0.523	2736	2736	chr1:19445900_19446400
2741	197	0.602023	4.66115e-47	0.768973	0.911185	MINOS1	24.8788	0.93	0.89	2	C08.Endocrine2._.Rep2	26517	CAPZB	Intronic	25642	uc057brg.1	0.485	2741	2741	chr1:19458771_19459271
2788	197	0.542523	9.2654e-37	0.691877	0.911185	MINOS1	19.6367	0.921	0.848	2	C07.Endocrine1._.Rep1	39432	HTR6	Intronic	3509	uc057brl.1	0.5669	2788	2788	chr1:19704470_19704970
2791	197	0.552293	2.61296e-38	0.616286	0.911185	MINOS1	44.3807	0.748	0.607	2	C04.Neck._.corpus1	61619	TMCO4	Exonic	93	uc057brm.1	0.489	2791	2791	chr1:19738075_19738575
2799	197	0.559211	1.94162e-39	0.837398	0.911185	MINOS1	102.79	0.868	0.793	2	C04.Neck._.corpus1	12773	TMCO4	Intronic	6406	uc057brm.1	0.521	2799	2799	chr1:19786921_19787421
2809	197	0.522588	9.44601e-34	0.892568	0.911185	MINOS1	236.917	0.953	0.925	2	C04.Neck._.corpus1	34	RNF186	Promoter	34	uc057brn.1	0.5569	2809	2809	chr1:19814993_19815493
2811	197	0.507625	1.27539e-31	0.599457	0.911185	MINOS1	27.6144	0.665	0.485	2	C04.Neck._.corpus1	10182	RNF186	Distal	10182	uc057brn.1	0.5369	2811	2811	chr1:19825211_19825711
2737	198	0.571455	1.67282e-41	0.830395	0.981056	NBL1	17.6037	0.884	0.821	2	C08.Endocrine2._.Rep2	34492	CAPZB	Intronic	26661	uc057brg.1	0.4411	2737	2737	chr1:19450796_19451296
2745	198	0.729726	1.61804e-78	0.86119	0.981056	NBL1	92.0563	0.868	0.789	2	C01.Surface._.corpus2	18002	CAPZB	Intronic	17127	uc057brg.1	0.517	2745	2745	chr1:19467286_19467786
2746	198	0.670862	4.68247e-62	0.865625	0.981056	NBL1	142.86	0.909	0.856	2	C01.Surface._.corpus2	16977	CAPZB	Intronic	16102	uc057brg.1	0.5729	2746	2746	chr1:19468311_19468811
2747	198	0.738745	1.98676e-81	0.880948	0.981056	NBL1	187.24	0.931	0.89	2	C01.Surface._.corpus2	15957	CAPZB	Intronic	15082	uc057brg.1	0.4491	2747	2747	chr1:19469331_19469831
2754	198	0.489458	3.5759e-29	0.990286	0.981056	NBL1	341.34	0.992	0.983	2	C02.Stem._.corpus2	84	CAPZB	Promoter	84	uc057brg.1	0.8004	2754	2754	chr1:19485374_19485874
2760	198	0.451602	1.59007e-24	0.582805	0.981056	NBL1	26.0717	0.682	0.49	2	C01.Surface._.corpus2	40466	CAPZB	Distal	15412	uc057brg.1	0.4271	2760	2760	chr1:19525756_19526256
2761	198	0.613709	2.40569e-49	0.503057	0.981056	NBL1	27.4252	0.691	0.508	2	C01.Surface._.corpus2	48976	MINOS1	Distal	37406	uc001alc.5	0.3832	2761	2761	chr1:19547750_19548250
2766	198	0.491514	1.92143e-29	0.980533	0.981056	NBL1	52.9909	0.996	0.992	2	C08.Endocrine2._.Rep1	10	MINOS1-NBL1	Promoter	0	uc057bri.1	0.6387	2766	2766	chr1:19596740_19597240
2773	198	0.819792	2.26204e-114	0.825007	0.981056	NBL1	49.2625	0.79	0.661	2	C01.Surface._.corpus2	381	NBL1	Promoter	381	uc057brj.1	0.4551	2773	2773	chr1:19639922_19640422
2774	198	0.635867	5.90549e-54	0.834528	0.981056	NBL1	90.215	0.843	0.754	2	C04.Neck._.corpus2	521	NBL1	Intronic	521	uc057brj.1	0.5629	2774	2774	chr1:19640826_19641326
2775	198	0.79439	1.79624e-102	0.939175	0.981056	NBL1	191.992	0.905	0.839	2	C03.Progenitor._.corpus2	2748	NBL1	Exonic	70	uc057brj.1	0.5429	2775	2775	chr1:19643053_19643553
2776	198	0.573466	7.51179e-42	0.92039	0.981056	NBL1	79.5414	0.958	0.915	2	C09.Immune1._.corpus2	3681	NBL1	Exonic	72	uc057brj.1	0.8323	2776	2776	chr1:19643986_19644486
2790	198	0.471757	6.30225e-27	0.734721	0.981056	NBL1	28.6636	0.775	0.637	2	C01.Surface._.corpus1	62379	TMCO4	Intronic	853	uc057brm.1	0.517	2790	2790	chr1:19737315_19737815
2796	198	0.750171	2.70985e-85	0.587565	0.981056	NBL1	28.7935	0.7	0.515	2	C01.Surface._.corpus2	41455	TMCO4	Intronic	12937	uc057brm.1	0.495	2796	2796	chr1:19758239_19758739
2798	198	0.690783	3.48536e-67	0.609378	0.981056	NBL1	19.5414	0.624	0.41	2	C01.Surface._.corpus2	34141	TMCO4	Intronic	5623	uc057brm.1	0.4731	2798	2798	chr1:19765553_19766053
2803	198	0.622509	3.93091e-51	0.957699	0.981056	NBL1	233.508	0.948	0.916	2	C01.Surface._.corpus2	228	TMCO4	Intronic	200	uc057brm.1	0.7325	2803	2803	chr1:19799466_19799966
2812	198	0.517436	5.25725e-33	0.845121	0.981056	NBL1	104.368	0.88	0.809	2	C01.Surface._.corpus2	10115	OTUD3	Distal	10115	uc057bro.1	0.4651	2812	2812	chr1:19872147_19872647
2766	199	0.640096	7.04769e-55	0.980533	0.475023	TMCO4	52.9909	0.996	0.992	2	C08.Endocrine2._.Rep1	10	MINOS1-NBL1	Promoter	0	uc057bri.1	0.6387	2766	2766	chr1:19596740_19597240
2773	199	0.468324	1.66032e-26	0.825007	0.475023	TMCO4	49.2625	0.79	0.661	2	C01.Surface._.corpus2	381	NBL1	Promoter	381	uc057brj.1	0.4551	2773	2773	chr1:19639922_19640422
2775	199	0.534862	1.40112e-35	0.939175	0.475023	TMCO4	191.992	0.905	0.839	2	C03.Progenitor._.corpus2	2748	NBL1	Exonic	70	uc057brj.1	0.5429	2775	2775	chr1:19643053_19643553
2776	199	0.582706	1.76781e-43	0.92039	0.475023	TMCO4	79.5414	0.958	0.915	2	C09.Immune1._.corpus2	3681	NBL1	Exonic	72	uc057brj.1	0.8323	2776	2776	chr1:19643986_19644486
2803	199	0.62801	2.80796e-52	0.957699	0.475023	TMCO4	233.508	0.948	0.916	2	C01.Surface._.corpus2	228	TMCO4	Intronic	200	uc057brm.1	0.7325	2803	2803	chr1:19799466_19799966
2819	199	0.495977	4.91496e-30	0.887388	0.475023	TMCO4	33.5383	0.804	0.657	2	C02.Stem._.corpus1	1825	PLA2G2E	Promoter	1825	uc057brp.1	0.497	2819	2819	chr1:19925193_19925693
2773	201	0.757167	9.13039e-88	0.825007	0.379849	OTUD3	49.2625	0.79	0.661	2	C01.Surface._.corpus2	381	NBL1	Promoter	381	uc057brj.1	0.4551	2773	2773	chr1:19639922_19640422
2774	201	0.561788	7.26077e-40	0.834528	0.379849	OTUD3	90.215	0.843	0.754	2	C04.Neck._.corpus2	521	NBL1	Intronic	521	uc057brj.1	0.5629	2774	2774	chr1:19640826_19641326
2775	201	0.735154	2.94922e-80	0.939175	0.379849	OTUD3	191.992	0.905	0.839	2	C03.Progenitor._.corpus2	2748	NBL1	Exonic	70	uc057brj.1	0.5429	2775	2775	chr1:19643053_19643553
2776	201	0.547713	1.41248e-37	0.92039	0.379849	OTUD3	79.5414	0.958	0.915	2	C09.Immune1._.corpus2	3681	NBL1	Exonic	72	uc057brj.1	0.8323	2776	2776	chr1:19643986_19644486
2796	201	0.573236	8.23723e-42	0.587565	0.379849	OTUD3	28.7935	0.7	0.515	2	C01.Surface._.corpus2	41455	TMCO4	Intronic	12937	uc057brm.1	0.495	2796	2796	chr1:19758239_19758739
2798	201	0.692681	1.07716e-67	0.609378	0.379849	OTUD3	19.5414	0.624	0.41	2	C01.Surface._.corpus2	34141	TMCO4	Intronic	5623	uc057brm.1	0.4731	2798	2798	chr1:19765553_19766053
2803	201	0.5471	1.76722e-37	0.957699	0.379849	OTUD3	233.508	0.948	0.916	2	C01.Surface._.corpus2	228	TMCO4	Intronic	200	uc057brm.1	0.7325	2803	2803	chr1:19799466_19799966
2806	201	0.484204	1.71455e-28	0.328094	0.379849	OTUD3	10.0998	0.472	0.23	2	C01.Surface._.corpus2	6161	TMCO4	Distal	6161	uc057brm.1	0.3633	2806	2806	chr1:19805857_19806357
2812	201	0.69115	2.7801e-67	0.845121	0.379849	OTUD3	104.368	0.88	0.809	2	C01.Surface._.corpus2	10115	OTUD3	Distal	10115	uc057bro.1	0.4651	2812	2812	chr1:19872147_19872647
2817	201	0.478454	9.22384e-28	0.425259	0.379849	OTUD3	24.7475	0.604	0.396	2	C04.Neck._.corpus2	2184	PLA2G2E	Intronic	2184	uc057brp.1	0.6048	2817	2817	chr1:19921182_19921682
2819	201	0.513214	2.1024e-32	0.887388	0.379849	OTUD3	33.5383	0.804	0.657	2	C02.Stem._.corpus1	1825	PLA2G2E	Promoter	1825	uc057brp.1	0.497	2819	2819	chr1:19925193_19925693
2821	201	0.762541	1.01155e-89	0.876948	0.379849	OTUD3	56.4845	0.762	0.591	2	C03.Progenitor._.corpus2	14215	PLA2G2E	Distal	14215	uc057brp.1	0.495	2821	2821	chr1:19937583_19938083
2822	201	0.745097	1.50329e-83	0.514262	0.379849	OTUD3	9.02874	0.443	0.195	2	C01.Surface._.corpus2	23032	PLA2G2E	Distal	23032	uc057brp.1	0.3912	2822	2822	chr1:19946400_19946900
2821	203	0.588616	1.50656e-44	0.876948	0.270728	UBXN10	56.4845	0.762	0.591	2	C03.Progenitor._.corpus2	14215	PLA2G2E	Distal	14215	uc057brp.1	0.495	2821	2821	chr1:19937583_19938083
2822	203	0.70605	2.09057e-71	0.514262	0.270728	UBXN10	9.02874	0.443	0.195	2	C01.Surface._.corpus2	23032	PLA2G2E	Distal	23032	uc057brp.1	0.3912	2822	2822	chr1:19946400_19946900
2838	203	0.505045	2.89836e-31	0.493546	0.270728	UBXN10	9.59341	0.536	0.292	2	C01.Surface._.corpus1	6339	PLA2G2C	Intronic	4084	uc057brt.1	0.6188	2838	2838	chr1:20170834_20171334
2839	203	0.668096	2.23893e-61	0.900474	0.270728	UBXN10	61.8657	0.821	0.713	2	C01.Surface._.corpus2	5739	PLA2G2C	Intronic	3484	uc057brt.1	0.5609	2839	2839	chr1:20171434_20171934
2840	203	0.642227	2.38288e-55	0.917323	0.270728	UBXN10	85.1545	0.859	0.775	2	C01.Surface._.corpus2	5063	PLA2G2C	Intronic	2808	uc057brt.1	0.521	2840	2840	chr1:20172110_20172610
2848	203	0.606317	6.91428e-48	0.99118	0.270728	UBXN10	254.133	0.954	0.925	2	C01.Surface._.corpus2	40083	VWA5B1	Distal	7739	uc001alj.3	0.487	2848	2848	chr1:20250585_20251085
2849	203	0.617688	3.80372e-50	0.736553	0.270728	UBXN10	22.1036	0.649	0.442	2	C01.Surface._.corpus2	25441	VWA5B1	Distal	22381	uc001alj.3	0.513	2849	2849	chr1:20265227_20265727
2851	205	0.50448	3.46434e-31	0.455136	0.939211	MUL1	10.2875	0.744	0.444	2	C05.Chief._.Rep1	67965	VWA5B1	Distal	25966	uc001alj.3	0.5349	2851	2851	chr1:20358635_20359135
2868	205	0.649653	5.10104e-57	0.826133	0.939211	MUL1	153.256	0.913	0.864	2	C04.Neck._.corpus1	14363	MUL1	Distal	14363	uc284mmi.1	0.515	2868	2868	chr1:20522275_20522775
2872	205	0.454866	6.65555e-25	0.764459	0.939211	MUL1	93.5382	0.848	0.762	2	C04.Neck._.corpus2	1000	MIR6084	Intronic	1000	uc001alm.2	0.491	2872	2872	chr1:20634430_20634930
2873	205	0.455202	6.08165e-25	0.609847	0.939211	MUL1	56.9236	0.787	0.668	2	C04.Neck._.corpus1	6627	MIR6084	Intronic	2177	uc001alm.2	0.485	2873	2873	chr1:20640057_20640557
2877	205	0.534495	1.59345e-35	0.83363	0.939211	MUL1	28.9681	0.963	0.924	2	C07.Endocrine1._.Rep1	20979	KIF17	Intronic	1401	uc057bsa.1	0.6587	2877	2877	chr1:20696787_20697287
2872	209	0.543414	6.72135e-37	0.764459	0.834306	HP1BP3	93.5382	0.848	0.762	2	C04.Neck._.corpus2	1000	MIR6084	Intronic	1000	uc001alm.2	0.491	2872	2872	chr1:20634430_20634930
2873	209	0.605968	8.08192e-48	0.609847	0.834306	HP1BP3	56.9236	0.787	0.668	2	C04.Neck._.corpus1	6627	MIR6084	Intronic	2177	uc001alm.2	0.485	2873	2873	chr1:20640057_20640557
2877	209	0.469337	1.24876e-26	0.83363	0.834306	HP1BP3	28.9681	0.963	0.924	2	C07.Endocrine1._.Rep1	20979	KIF17	Intronic	1401	uc057bsa.1	0.6587	2877	2877	chr1:20696787_20697287
2895	209	0.477091	1.36854e-27	0.44561	0.834306	HP1BP3	31.3204	0.688	0.519	2	C04.Neck._.corpus1	6322	MIR1256	Intronic	335	uc057bsn.1	0.3273	2895	2895	chr1:20981859_20982359
2934	210	0.600602	8.71792e-47	0.996286	0.893928	EIF4G3	43.3537	0.99	0.976	2	C10.Immune2._.Rep2	1370	LOC100506801	Intronic	236	uc057bsp.1	0.5509	2934	2934	chr1:21294411_21294911
2935	210	0.489757	3.26808e-29	0.913299	0.893928	EIF4G3	21.1912	0.91	0.86	2	C08.Endocrine2._.Rep2	1917	LOC100506801	Intronic	783	uc057bsp.1	0.4132	2935	2935	chr1:21294958_21295458
2944	210	0.654446	4.01644e-58	0.992988	0.893928	EIF4G3	359.751	0.983	0.969	2	C04.Neck._.corpus2	20763	ECE1	Intronic	20396	uc057bso.1	0.5469	2944	2944	chr1:21324490_21324990
2959	210	0.51979	2.40902e-33	0.962923	0.893928	EIF4G3	48.8719	0.994	0.987	2	C08.Endocrine2._.Rep1	45	ECE1	Promoter	45	uc057bso.1	0.7525	2959	2959	chr1:21345300_21345800
2925	211	0.49185	1.73519e-29	0.304079	0.725444	ECE1	10.0618	0.439	0.203	2	C04.Neck._.corpus1	24848	LOC100506801	Intronic	2358	uc057bsp.1	0.5709	2925	2925	chr1:21268191_21268691
2951	211	0.46054	1.43206e-25	0.290089	0.725444	ECE1	4.83386	0.209	0.048	2	C04.Neck._.corpus1	8012	ECE1	Intronic	7645	uc057bso.1	0.477	2951	2951	chr1:21337241_21337741
2959	212	0.537868	4.86949e-36	0.962923	0.323797	NBPF3	48.8719	0.994	0.987	2	C08.Endocrine2._.Rep1	45	ECE1	Promoter	45	uc057bso.1	0.7525	2959	2959	chr1:21345300_21345800
2982	212	0.613164	3.09216e-49	0.980395	0.323797	NBPF3	372.457	0.985	0.972	2	C04.Neck._.corpus2	61430	RAP1GAP	Intronic	12108	uc057bsr.1	0.6327	2982	2982	chr1:21607682_21608182
2989	212	0.480382	5.26599e-28	0.937057	0.323797	NBPF3	195.059	0.956	0.921	2	C02.Stem._.corpus1	46760	RAP1GAP	Intronic	33	uc057bsr.1	0.8044	2989	2989	chr1:21622352_21622852
2971	213	0.506008	2.13557e-31	0.545891	0.987933	RAP1GAP	26.4035	0.656	0.472	2	C04.Neck._.corpus1	7956	ALPL	Intronic	7900	uc001alv.3	0.4351	2971	2971	chr1:21517079_21517579
2973	213	0.518117	4.19811e-33	0.550316	0.987933	RAP1GAP	11.7022	0.809	0.657	2	C10.Immune2._.Rep2	25585	ALPL	Intronic	16320	uc001alv.3	0.487	2973	2973	chr1:21534708_21535208
2975	213	0.583557	1.24476e-43	0.673027	0.987933	RAP1GAP	23.3054	0.94	0.884	2	C07.Endocrine1._.Rep1	64949	ALPL	Intronic	155	uc001alv.3	0.519	2975	2975	chr1:21574072_21574572
2976	213	0.575784	2.96653e-42	0.683867	0.987933	RAP1GAP	45.0863	0.727	0.578	2	C04.Neck._.corpus2	65456	ALPL	Intronic	350	uc001alv.3	0.6727	2976	2976	chr1:21574579_21575079
2983	213	0.492039	1.63865e-29	0.629368	0.987933	RAP1GAP	36.638	0.687	0.514	2	C04.Neck._.corpus2	54498	RAP1GAP	Intronic	5176	uc057bsr.1	0.6248	2983	2983	chr1:21614614_21615114
2985	213	0.451055	1.83784e-24	0.25039	0.987933	RAP1GAP	13.0096	0.504	0.27	2	C04.Neck._.corpus1	50045	RAP1GAP	Intronic	723	uc057bsr.1	0.6347	2985	2985	chr1:21619067_21619567
2986	213	0.694125	4.38125e-68	0.714474	0.987933	RAP1GAP	54.0788	0.779	0.655	2	C04.Neck._.corpus1	48699	RAP1GAP	Intronic	621	uc057bsr.1	0.6547	2986	2986	chr1:21620413_21620913
2990	213	0.705728	2.58551e-71	0.972894	0.987933	RAP1GAP	57.0796	0.989	0.968	2	C05.Chief._.Rep1	45643	RAP1GAP	Intronic	1150	uc057bsr.1	0.5649	2990	2990	chr1:21623469_21623969
2991	213	0.543858	5.72679e-37	0.555299	0.987933	RAP1GAP	24.0208	0.638	0.446	2	C04.Neck._.corpus1	44637	RAP1GAP	Intronic	2156	uc057bsr.1	0.5888	2991	2991	chr1:21624475_21624975
2993	213	0.653535	6.53037e-58	0.491328	0.987933	RAP1GAP	13.0096	0.504	0.27	2	C04.Neck._.corpus1	43233	RAP1GAP	Intronic	3560	uc057bsr.1	0.5449	2993	2993	chr1:21625879_21626379
2996	213	0.492907	1.25876e-29	0.528523	0.987933	RAP1GAP	21.6927	0.618	0.419	2	C04.Neck._.corpus1	36059	RAP1GAP	Intronic	10734	uc057bsr.1	0.5729	2996	2996	chr1:21633053_21633553
2997	213	0.590613	6.47839e-45	0.958114	0.987933	RAP1GAP	34.7417	0.97	0.917	2	C05.Chief._.Rep2	35205	RAP1GAP	Intronic	11588	uc057bsr.1	0.6347	2997	2997	chr1:21633907_21634407
2998	213	0.588762	1.41635e-44	0.926904	0.987933	RAP1GAP	160.258	0.918	0.871	2	C04.Neck._.corpus1	34671	RAP1GAP	Intronic	12122	uc057bsr.1	0.6327	2998	2998	chr1:21634441_21634941
3001	213	0.483427	2.15601e-28	0.409625	0.987933	RAP1GAP	3.3417	0.089	0.012	2	C04.Neck._.corpus1	26985	RAP1GAP	Intronic	9442	uc057bsr.1	0.5908	3001	3001	chr1:21642127_21642627
3005	213	0.475093	2.43268e-27	0.506262	0.987933	RAP1GAP	35.1297	0.708	0.548	2	C04.Neck._.corpus1	13439	RAP1GAP	Intronic	2615	uc057bsr.1	0.5709	3005	3005	chr1:21655673_21656173
3006	213	0.587004	2.96358e-44	0.750232	0.987933	RAP1GAP	51.2658	0.771	0.643	2	C04.Neck._.corpus1	12736	RAP1GAP	Intronic	3318	uc057bsr.1	0.501	3006	3006	chr1:21656376_21656876
3012	213	0.601332	6.32222e-47	0.796736	0.987933	RAP1GAP	31.3091	0.932	0.831	2	C05.Chief._.Rep1	4271	RAP1GAP	Distal	4271	uc057bsr.1	0.507	3012	3012	chr1:21673385_21673885
3013	213	0.456598	4.17561e-25	0.345842	0.987933	RAP1GAP	25.2056	0.647	0.46	2	C04.Neck._.corpus1	34135	RAP1GAP	Intronic	1115	uc057bsr.1	0.3752	3013	3013	chr1:21703249_21703749
3014	213	0.585789	4.92462e-44	0.329393	0.987933	RAP1GAP	16.1373	0.554	0.332	2	C04.Neck._.corpus1	36956	USP48	Intronic	1541	uc001alu.4	0.3453	3014	3014	chr1:21746399_21746899
3030	213	0.739869	8.44808e-82	0.931659	0.987933	RAP1GAP	146.312	0.908	0.856	2	C04.Neck._.corpus1	4775	USP48	Distal	4775	uc001alu.4	0.479	3030	3030	chr1:21788132_21788632
3033	213	0.52232	1.03353e-33	0.359506	0.987933	RAP1GAP	9.12398	0.412	0.18	2	C04.Neck._.corpus1	91	LDLRAD2	Promoter	91	uc057bst.1	0.5669	3033	3033	chr1:21811923_21812423
3034	213	0.676783	1.54036e-63	0.397481	0.987933	RAP1GAP	17.2159	0.568	0.35	2	C04.Neck._.corpus1	504	LDLRAD2	Intronic	406	uc057bst.1	0.493	3034	3034	chr1:21812520_21813020
3037	213	0.537792	5.00236e-36	0.748573	0.987933	RAP1GAP	57.6202	0.871	0.794	2	C01.Surface._.corpus1	6596	LDLRAD2	Intronic	2634	uc057bst.1	0.5569	3037	3037	chr1:21818612_21819112
3042	213	0.556254	5.94641e-39	0.632158	0.987933	RAP1GAP	33.8489	0.702	0.54	2	C04.Neck._.corpus1	50254	HSPG2	Intronic	1678	uc001alx.3	0.5729	3042	3042	chr1:21886792_21887292
3043	213	0.63706	3.25573e-54	0.745857	0.987933	RAP1GAP	70.7949	0.806	0.698	2	C04.Neck._.corpus2	40295	HSPG2	Intronic	690	uc001alx.3	0.5928	3043	3043	chr1:21896751_21897251
3058	213	0.575764	2.991e-42	0.452543	0.987933	RAP1GAP	20.5503	0.607	0.403	2	C04.Neck._.corpus1	20165	HSPG2	Intronic	20165	uc001alx.3	0.5269	3058	3058	chr1:21916881_21917381
2997	214	0.608429	2.67508e-48	0.958114	0.693979	USP48	34.7417	0.97	0.917	2	C05.Chief._.Rep2	35205	RAP1GAP	Intronic	11588	uc057bsr.1	0.6347	2997	2997	chr1:21633907_21634407
2998	214	0.498225	2.45442e-30	0.926904	0.693979	USP48	160.258	0.918	0.871	2	C04.Neck._.corpus1	34671	RAP1GAP	Intronic	12122	uc057bsr.1	0.6327	2998	2998	chr1:21634441_21634941
3003	214	0.525549	3.4744e-34	0.910958	0.693979	USP48	174.433	0.926	0.884	2	C04.Neck._.corpus1	17518	RAP1GAP	Exonic	7	uc057bsr.1	0.7904	3003	3003	chr1:21651594_21652094
3006	214	0.52344	7.08928e-34	0.750232	0.693979	USP48	51.2658	0.771	0.643	2	C04.Neck._.corpus1	12736	RAP1GAP	Intronic	3318	uc057bsr.1	0.501	3006	3006	chr1:21656376_21656876
3007	214	0.525326	3.74799e-34	0.916602	0.693979	USP48	25.1716	0.934	0.897	2	C08.Endocrine2._.Rep1	10093	RAP1GAP	Intronic	5961	uc057bsr.1	0.6487	3007	3007	chr1:21659019_21659519
3009	214	0.507954	1.14804e-31	0.747106	0.693979	USP48	82.2466	0.84	0.749	2	C04.Neck._.corpus1	17	RAP1GAP	Promoter	17	uc057bsr.1	0.7345	3009	3009	chr1:21669131_21669631
3012	214	0.496328	4.41053e-30	0.796736	0.693979	USP48	31.3091	0.932	0.831	2	C05.Chief._.Rep1	4271	RAP1GAP	Distal	4271	uc057bsr.1	0.507	3012	3012	chr1:21673385_21673885
3083	214	0.510016	5.92172e-32	0.891807	0.693979	USP48	122.51	0.889	0.826	2	C04.Neck._.corpus1	2055	CELA3B	Distal	2055	uc057bsu.1	0.5329	3083	3083	chr1:21974715_21975215
3086	214	0.592053	3.51437e-45	0.843896	0.693979	USP48	33.3724	0.94	0.85	2	C05.Chief._.Rep1	1817	CELA3A	Promoter	1817	uc057bsv.1	0.523	3086	3086	chr1:21999588_22000088
3017	216	0.462201	9.0824e-26	0.733373	0.445828	HSPG2	41.6958	0.764	0.617	2	C01.Surface._.corpus2	20519	USP48	Intronic	14894	uc001alu.4	0.4152	3017	3017	chr1:21762836_21763336
3054	216	0.457407	3.35563e-25	0.860237	0.445828	HSPG2	90.215	0.843	0.754	2	C04.Neck._.corpus2	23363	HSPG2	Intronic	17622	uc001alx.3	0.513	3054	3054	chr1:21913683_21914183
3073	216	0.532181	3.56833e-35	0.881472	0.445828	HSPG2	79.4206	0.902	0.844	2	C01.Surface._.corpus1	5829	HSPG2	Distal	5829	uc001alx.3	0.491	3073	3073	chr1:21942877_21943377
3030	217	0.485115	1.30956e-28	0.931659	0.312119	CELA3B	146.312	0.908	0.856	2	C04.Neck._.corpus1	4775	USP48	Distal	4775	uc001alu.4	0.479	3030	3030	chr1:21788132_21788632
3033	217	0.536362	8.28553e-36	0.359506	0.312119	CELA3B	9.12398	0.412	0.18	2	C04.Neck._.corpus1	91	LDLRAD2	Promoter	91	uc057bst.1	0.5669	3033	3033	chr1:21811923_21812423
3034	217	0.463364	6.59382e-26	0.397481	0.312119	CELA3B	17.2159	0.568	0.35	2	C04.Neck._.corpus1	504	LDLRAD2	Intronic	406	uc057bst.1	0.493	3034	3034	chr1:21812520_21813020
3042	217	0.567247	8.76907e-41	0.632158	0.312119	CELA3B	33.8489	0.702	0.54	2	C04.Neck._.corpus1	50254	HSPG2	Intronic	1678	uc001alx.3	0.5729	3042	3042	chr1:21886792_21887292
3058	217	0.542385	9.73798e-37	0.452543	0.312119	CELA3B	20.5503	0.607	0.403	2	C04.Neck._.corpus1	20165	HSPG2	Intronic	20165	uc001alx.3	0.5269	3058	3058	chr1:21916881_21917381
3065	217	0.630377	8.86924e-53	0.785259	0.312119	CELA3B	62.7039	0.802	0.69	2	C04.Neck._.corpus1	3395	HSPG2	Intronic	3395	uc001alx.3	0.6188	3065	3065	chr1:21933651_21934151
3069	217	0.497882	2.72925e-30	0.620721	0.312119	CELA3B	37.7232	0.721	0.567	2	C04.Neck._.corpus1	1662	HSPG2	Promoter	1662	uc001alx.3	0.513	3069	3069	chr1:21938710_21939210
3076	217	0.742653	9.97937e-83	0.973595	0.312119	CELA3B	290.669	0.97	0.95	2	C04.Neck._.corpus1	19716	HSPG2	Distal	19716	uc001alx.3	0.6068	3076	3076	chr1:21956764_21957264
3081	217	0.553039	1.98092e-38	0.532637	0.312119	CELA3B	31.3204	0.688	0.519	2	C04.Neck._.corpus1	4359	CELA3B	Distal	4359	uc057bsu.1	0.4491	3081	3081	chr1:21972411_21972911
3083	217	0.604179	1.79474e-47	0.891807	0.312119	CELA3B	122.51	0.889	0.826	2	C04.Neck._.corpus1	2055	CELA3B	Distal	2055	uc057bsu.1	0.5329	3083	3083	chr1:21974715_21975215
3086	217	0.841716	2.99449e-126	0.843896	0.312119	CELA3B	33.3724	0.94	0.85	2	C05.Chief._.Rep1	1817	CELA3A	Promoter	1817	uc057bsv.1	0.523	3086	3086	chr1:21999588_22000088
3097	217	0.685368	9.48279e-66	0.952904	0.312119	CELA3B	115.084	0.986	0.967	2	C09.Immune1._.corpus2	12629	CDC42	Distal	11657	uc057bsw.1	0.487	3097	3097	chr1:22039747_22040247
3124	217	0.545423	3.25275e-37	0.286998	0.312119	CELA3B	6.46307	0.308	0.095	2	C04.Neck._.corpus1	19834	WNT4	Intronic	5716	uc057bsx.1	0.6068	3124	3124	chr1:22123884_22124384
3128	217	0.497276	3.29173e-30	0.787526	0.312119	CELA3B	15.6349	0.828	0.619	2	C05.Chief._.Rep1	1172	WNT4	Intronic	169	uc057bsx.1	0.8164	3128	3128	chr1:22142546_22143046
3045	219	0.48485	1.41626e-28	0.328341	0.384196	LINC00339	18.3113	0.582	0.371	2	C04.Neck._.corpus1	35052	HSPG2	Intronic	5933	uc001alx.3	0.6088	3045	3045	chr1:21901994_21902494
3052	219	0.523818	6.24288e-34	0.450677	0.384196	LINC00339	7.32302	0.348	0.121	2	C04.Neck._.corpus1	25584	HSPG2	Intronic	15401	uc001alx.3	0.6108	3052	3052	chr1:21911462_21911962
3067	219	0.495484	5.72032e-30	0.707674	0.384196	LINC00339	14.6435	0.561	0.32	2	C01.Surface._.corpus2	788	HSPG2	Intronic	788	uc001alx.3	0.5589	3067	3067	chr1:21936258_21936758
3095	219	0.505212	2.749e-31	0.614479	0.384196	LINC00339	28.8377	0.673	0.497	2	C04.Neck._.corpus1	5711	LINC01635	Distal	3420	uc001aly.3	0.487	3095	3095	chr1:22031510_22032010
3038	220	0.715086	4.92523e-74	0.718193	0.890619	CDC42	20.5066	0.713	0.54	2	C01.Surface._.corpus1	48915	LDLRAD2	Intronic	6524	uc057bst.1	0.497	3038	3038	chr1:21860931_21861431
3039	220	0.761388	2.68425e-89	0.776849	0.890619	CDC42	73.4096	0.798	0.654	2	C03.Progenitor._.corpus2	50065	LDLRAD2	Intronic	7674	uc057bst.1	0.519	3039	3039	chr1:21862081_21862581
3054	220	0.468256	1.69209e-26	0.860237	0.890619	CDC42	90.215	0.843	0.754	2	C04.Neck._.corpus2	23363	HSPG2	Intronic	17622	uc001alx.3	0.513	3054	3054	chr1:21913683_21914183
3061	220	0.658435	4.68862e-59	0.963862	0.890619	CDC42	163.826	0.92	0.873	2	C01.Surface._.corpus2	9524	HSPG2	Intronic	9524	uc001alx.3	0.5888	3061	3061	chr1:21927522_21928022
3062	220	0.595298	8.74985e-46	0.824212	0.890619	CDC42	60.2596	0.818	0.708	2	C01.Surface._.corpus2	7087	HSPG2	Intronic	7087	uc001alx.3	0.521	3062	3062	chr1:21929959_21930459
3066	220	0.652336	1.23656e-57	0.875511	0.890619	CDC42	115.14	0.889	0.824	2	C01.Surface._.corpus2	1290	HSPG2	Intronic	1290	uc001alx.3	0.6068	3066	3066	chr1:21935756_21936256
3073	220	0.478857	8.20572e-28	0.881472	0.890619	CDC42	79.4206	0.902	0.844	2	C01.Surface._.corpus1	5829	HSPG2	Distal	5829	uc001alx.3	0.491	3073	3073	chr1:21942877_21943377
3088	220	0.649025	7.08446e-57	0.881862	0.890619	CDC42	9.58282	0.535	0.236	2	C02.Stem._.corpus2	6834	CELA3A	Intronic	1040	uc057bsv.1	0.5369	3088	3088	chr1:22008241_22008741
3089	220	0.626314	6.36932e-52	0.976321	0.890619	CDC42	104.368	0.88	0.809	2	C01.Surface._.corpus2	7337	CELA3A	Intronic	1543	uc057bsv.1	0.4691	3089	3089	chr1:22008744_22009244
3132	220	0.506914	1.59996e-31	0.772469	0.890619	CDC42	36.3964	0.972	0.951	2	C08.Endocrine2._.Rep2	19324	WNT4	Distal	19324	uc057bsx.1	0.6148	3132	3132	chr1:22163044_22163544
3076	221	0.484905	1.39329e-28	0.973595	0.281692	WNT4	290.669	0.97	0.95	2	C04.Neck._.corpus1	19716	HSPG2	Distal	19716	uc001alx.3	0.6068	3076	3076	chr1:21956764_21957264
3086	221	0.606761	5.6664e-48	0.843896	0.281692	WNT4	33.3724	0.94	0.85	2	C05.Chief._.Rep1	1817	CELA3A	Promoter	1817	uc057bsv.1	0.523	3086	3086	chr1:21999588_22000088
3097	221	0.488945	4.17431e-29	0.952904	0.281692	WNT4	115.084	0.986	0.967	2	C09.Immune1._.corpus2	12629	CDC42	Distal	11657	uc057bsw.1	0.487	3097	3097	chr1:22039747_22040247
3127	221	0.794218	2.13722e-102	0.389891	0.281692	WNT4	17.8335	0.888	0.832	2	C08.Endocrine2._.Rep1	2228	WNT4	Intronic	1225	uc057bsx.1	0.5529	3127	3127	chr1:22141490_22141990
3128	221	0.461341	1.14977e-25	0.787526	0.281692	WNT4	15.6349	0.828	0.619	2	C05.Chief._.Rep1	1172	WNT4	Intronic	169	uc057bsx.1	0.8164	3128	3128	chr1:22142546_22143046
3133	221	0.623052	3.03754e-51	0.568928	0.281692	WNT4	40.7614	0.983	0.969	2	C08.Endocrine2._.Rep1	41423	WNT4	Distal	41423	uc057bsx.1	0.6168	3133	3133	chr1:22185143_22185643
3137	221	0.542294	1.00608e-36	0.449462	0.281692	WNT4	9.12398	0.412	0.18	2	C04.Neck._.corpus1	37461	MIR4418	Distal	37461	uc057btl.1	0.5828	3137	3137	chr1:22228527_22229027
3141	221	0.675034	4.25809e-63	0.787388	0.281692	WNT4	18.5307	0.913	0.837	2	C07.Endocrine1._.Rep2	8727	MIR4418	Distal	8727	uc057btl.1	0.5908	3141	3141	chr1:22257261_22257761
3142	221	0.571504	1.64058e-41	0.680746	0.281692	WNT4	41.689	0.737	0.591	2	C04.Neck._.corpus1	8177	MIR4418	Distal	8177	uc057btl.1	0.5808	3142	3142	chr1:22257811_22258311
3146	221	0.459329	1.99241e-25	0.88763	0.281692	WNT4	39.667	0.96	0.893	2	C05.Chief._.Rep1	3522	MIR4418	Distal	3522	uc057btl.1	0.6148	3146	3146	chr1:22262466_22262966
3147	221	0.518763	3.3892e-33	0.676647	0.281692	WNT4	19.6299	0.902	0.851	2	C08.Endocrine2._.Rep1	9802	MIR4418	Distal	9802	uc057btl.1	0.6088	3147	3147	chr1:22275792_22276292
3187	225	0.4991	1.87065e-30	0.957442	0.410276	KDM1A	167.69	0.922	0.876	2	C01.Surface._.corpus2	30998	MIR4253	Intronic	4621	uc031tnm.2	0.5329	3187	3187	chr1:22831977_22832477
3192	226	0.666929	4.31446e-61	0.76923	0.630985	LUZP1	17.8335	0.888	0.832	2	C08.Endocrine2._.Rep1	11243	LACTBL1	Distal	11243	uc057btv.1	0.511	3192	3192	chr1:22976332_22976832
3195	226	0.613916	2.18663e-49	0.625719	0.630985	LUZP1	11.9181	0.781	0.631	2	C10.Immune2._.Rep1	898	KDM1A	Intronic	853	uc057buc.1	0.4691	3195	3195	chr1:23020097_23020597
3197	226	0.526991	2.12799e-34	0.640316	0.630985	LUZP1	88.4691	0.849	0.764	2	C04.Neck._.corpus1	40974		Intronic	10850	uc284mml.1	0.4511	3197	3197	chr1:23098659_23099159
3218	226	0.463513	6.3277e-26	0.586277	0.630985	LUZP1	28.8377	0.673	0.497	2	C04.Neck._.corpus1	1621	LINC01355	Distal	1621	uc284mmn.1	0.3413	3218	3218	chr1:23283582_23284082
3220	226	0.506048	2.10856e-31	0.485101	0.630985	LUZP1	22.8497	0.628	0.433	2	C04.Neck._.corpus1	26528	LINC01355	Intronic	89	uc284mmn.1	0.3752	3220	3220	chr1:23311733_23312233
3222	226	0.54776	1.38891e-37	0.464731	0.630985	LUZP1	16.1373	0.554	0.332	2	C04.Neck._.corpus1	2850	HNRNPR	Intronic	476	uc284mmo.1	0.3373	3222	3222	chr1:23341235_23341735
3232	226	0.579125	7.67325e-43	0.588504	0.630985	LUZP1	3.31008	0.143	0.021	2	C01.Surface._.corpus2	723	ZNF436	Promoter	87	uc057buj.1	0.4351	3232	3232	chr1:23369916_23370416
3233	226	0.485633	1.12282e-28	0.58276	0.630985	LUZP1	45.7402	0.753	0.615	2	C04.Neck._.corpus1	1418	ZNF436	Promoter	282	uc057buj.1	0.501	3233	3233	chr1:23370611_23371111
3236	226	0.70227	2.46893e-70	0.97601	0.630985	LUZP1	79.7815	0.999	0.997	2	C05.Chief._.Rep1	20703	TCEA3	Exonic	14261	uc057bul.1	0.5669	3236	3236	chr1:23403786_23404286
3237	226	0.753273	2.21799e-86	0.350222	0.630985	LUZP1	16.1373	0.554	0.332	2	C04.Neck._.corpus1	19047	TCEA3	Intronic	12605	uc057bul.1	0.4711	3237	3237	chr1:23405442_23405942
3241	226	0.493224	1.14281e-29	0.672919	0.630985	LUZP1	52.6683	0.775	0.65	2	C04.Neck._.corpus1	1597	TCEA3	Intronic	1564	uc057bul.1	0.5449	3241	3241	chr1:23422892_23423392
3242	226	0.777962	1.25532e-95	0.915531	0.630985	LUZP1	194.271	0.936	0.899	2	C04.Neck._.corpus1	816	TCEA3	Intronic	783	uc057bul.1	0.6786	3242	3242	chr1:23423673_23424173
3243	226	0.765756	6.44676e-91	0.928622	0.630985	LUZP1	158.502	0.917	0.869	2	C04.Neck._.corpus1	83	TCEA3	Promoter	83	uc057bul.1	0.7226	3243	3243	chr1:23424574_23425074
3239	228	0.47028	9.57252e-27	0.919062	0.86908	HNRNPR	126.099	0.898	0.838	2	C01.Surface._.corpus2	2735	TCEA3	Intronic	2617	uc057bul.1	0.4212	3239	3239	chr1:23421754_23422254
3251	228	0.501536	8.75181e-31	0.917156	0.86908	HNRNPR	160.258	0.918	0.871	2	C04.Neck._.corpus1	5455	ASAP3	Intronic	1066	uc284mmp.1	0.5489	3251	3251	chr1:23478862_23479362
3261	228	0.511564	3.59072e-32	0.622509	0.86908	HNRNPR	14.5148	0.662	0.413	2	C02.Stem._.corpus1	6809	E2F2	Exonic	5013	uc057bum.1	0.5289	3261	3261	chr1:23524160_23524660
3218	230	0.540946	1.63029e-36	0.586277	0.461464	ZNF436-AS1	28.8377	0.673	0.497	2	C04.Neck._.corpus1	1621	LINC01355	Distal	1621	uc284mmn.1	0.3413	3218	3218	chr1:23283582_23284082
3220	230	0.570307	2.63503e-41	0.485101	0.461464	ZNF436-AS1	22.8497	0.628	0.433	2	C04.Neck._.corpus1	26528	LINC01355	Intronic	89	uc284mmn.1	0.3752	3220	3220	chr1:23311733_23312233
3222	230	0.597153	3.92475e-46	0.464731	0.461464	ZNF436-AS1	16.1373	0.554	0.332	2	C04.Neck._.corpus1	2850	HNRNPR	Intronic	476	uc284mmo.1	0.3373	3222	3222	chr1:23341235_23341735
3232	230	0.631113	6.1931e-53	0.588504	0.461464	ZNF436-AS1	3.31008	0.143	0.021	2	C01.Surface._.corpus2	723	ZNF436	Promoter	87	uc057buj.1	0.4351	3232	3232	chr1:23369916_23370416
3233	230	0.473597	3.73326e-27	0.58276	0.461464	ZNF436-AS1	45.7402	0.753	0.615	2	C04.Neck._.corpus1	1418	ZNF436	Promoter	282	uc057buj.1	0.501	3233	3233	chr1:23370611_23371111
3236	230	0.70463	5.3093e-71	0.97601	0.461464	ZNF436-AS1	79.7815	0.999	0.997	2	C05.Chief._.Rep1	20703	TCEA3	Exonic	14261	uc057bul.1	0.5669	3236	3236	chr1:23403786_23404286
3237	230	0.755987	2.41728e-87	0.350222	0.461464	ZNF436-AS1	16.1373	0.554	0.332	2	C04.Neck._.corpus1	19047	TCEA3	Intronic	12605	uc057bul.1	0.4711	3237	3237	chr1:23405442_23405942
3238	230	0.457541	3.23617e-25	0.452909	0.461464	ZNF436-AS1	11.0228	0.463	0.226	2	C04.Neck._.corpus1	6862	TCEA3	Intronic	420	uc057bul.1	0.499	3238	3238	chr1:23417627_23418127
3241	230	0.511382	3.80894e-32	0.672919	0.461464	ZNF436-AS1	52.6683	0.775	0.65	2	C04.Neck._.corpus1	1597	TCEA3	Intronic	1564	uc057bul.1	0.5449	3241	3241	chr1:23422892_23423392
3242	230	0.719602	2.18409e-75	0.915531	0.461464	ZNF436-AS1	194.271	0.936	0.899	2	C04.Neck._.corpus1	816	TCEA3	Intronic	783	uc057bul.1	0.6786	3242	3242	chr1:23423673_23424173
3243	230	0.760077	8.11192e-89	0.928622	0.461464	ZNF436-AS1	158.502	0.917	0.869	2	C04.Neck._.corpus1	83	TCEA3	Promoter	83	uc057bul.1	0.7226	3243	3243	chr1:23424574_23425074
3247	230	0.613533	2.60972e-49	0.926785	0.461464	ZNF436-AS1	253.991	0.959	0.933	2	C04.Neck._.corpus1	27451	TCEA3	Intronic	9920	uc057bul.1	0.5529	3247	3247	chr1:23451942_23452442
3255	230	0.543128	7.45024e-37	0.730775	0.461464	ZNF436-AS1	74.6017	0.827	0.729	2	C04.Neck._.corpus1	1044	ASAP3	Intronic	654	uc284mmp.1	0.5988	3255	3255	chr1:23483273_23483773
3257	230	0.709661	1.91119e-72	0.346025	0.461464	ZNF436-AS1	14.0334	0.522	0.29	2	C04.Neck._.corpus1	5268	ASAP3	Distal	5268	uc284mmp.1	0.4371	3257	3257	chr1:23489587_23490087
3258	230	0.649146	6.64972e-57	0.719358	0.461464	ZNF436-AS1	107.656	0.874	0.802	2	C04.Neck._.corpus1	12691	ASAP3	Distal	12691	uc284mmp.1	0.503	3258	3258	chr1:23497010_23497510
3271	230	0.494578	7.55315e-30	0.854914	0.461464	ZNF436-AS1	32.2791	0.966	0.929	2	C10.Immune2._.Rep2	8658	E2F2	Distal	1843	uc057bum.1	0.5409	3271	3271	chr1:23539629_23540129
3289	230	0.475154	2.39087e-27	0.5936	0.461464	ZNF436-AS1	21.6927	0.618	0.419	2	C04.Neck._.corpus1	9113	ID3	Distal	9113	uc057bun.1	0.5469	3289	3289	chr1:23568658_23569158
3291	230	0.455661	5.37556e-25	0.340528	0.461464	ZNF436-AS1	11.7022	0.809	0.657	2	C10.Immune2._.Rep2	4680	MDS2	Distal	4680	uc057buo.1	0.4611	3291	3291	chr1:23576564_23577064
3228	231	0.472094	5.72819e-27	0.614815	0.922408	TCEA3	16.668	0.672	0.481	2	C01.Surface._.corpus1	1627	ZNF436-AS1	Promoter	1016	uc057buk.2	0.4331	3228	3228	chr1:23367119_23367619
3231	231	0.501997	7.57533e-31	0.767151	0.922408	TCEA3	27.2642	0.766	0.623	2	C01.Surface._.corpus1	132	ZNF436	Promoter	132	uc057buj.1	0.5709	3231	3231	chr1:23369325_23369825
3243	231	0.456761	3.99569e-25	0.928622	0.922408	TCEA3	158.502	0.917	0.869	2	C04.Neck._.corpus1	83	TCEA3	Promoter	83	uc057bul.1	0.7226	3243	3243	chr1:23424574_23425074
3246	231	0.513774	1.75127e-32	0.509294	0.922408	TCEA3	9.12398	0.412	0.18	2	C04.Neck._.corpus1	26929	TCEA3	Intronic	9398	uc057bul.1	0.5409	3246	3246	chr1:23451420_23451920
3286	231	0.539835	2.42338e-36	0.630963	0.922408	TCEA3	45.7402	0.753	0.615	2	C04.Neck._.corpus1	4916	ID3	Distal	4916	uc057bun.1	0.481	3286	3286	chr1:23564461_23564961
3222	232	0.521927	1.17905e-33	0.464731	0.590048	ASAP3	16.1373	0.554	0.332	2	C04.Neck._.corpus1	2850	HNRNPR	Intronic	476	uc284mmo.1	0.3373	3222	3222	chr1:23341235_23341735
3231	232	0.473962	3.36303e-27	0.767151	0.590048	ASAP3	27.2642	0.766	0.623	2	C01.Surface._.corpus1	132	ZNF436	Promoter	132	uc057buj.1	0.5709	3231	3231	chr1:23369325_23369825
3232	232	0.568875	4.63517e-41	0.588504	0.590048	ASAP3	3.31008	0.143	0.021	2	C01.Surface._.corpus2	723	ZNF436	Promoter	87	uc057buj.1	0.4351	3232	3232	chr1:23369916_23370416
3236	232	0.504299	3.66839e-31	0.97601	0.590048	ASAP3	79.7815	0.999	0.997	2	C05.Chief._.Rep1	20703	TCEA3	Exonic	14261	uc057bul.1	0.5669	3236	3236	chr1:23403786_23404286
3237	232	0.471176	7.43217e-27	0.350222	0.590048	ASAP3	16.1373	0.554	0.332	2	C04.Neck._.corpus1	19047	TCEA3	Intronic	12605	uc057bul.1	0.4711	3237	3237	chr1:23405442_23405942
3243	232	0.483375	2.18944e-28	0.928622	0.590048	ASAP3	158.502	0.917	0.869	2	C04.Neck._.corpus1	83	TCEA3	Promoter	83	uc057bul.1	0.7226	3243	3243	chr1:23424574_23425074
3283	232	0.510182	5.6122e-32	0.647111	0.590048	ASAP3	15.4291	0.655	0.453	2	C01.Surface._.corpus1	455	ID3	Promoter	455	uc057bun.1	0.4331	3283	3283	chr1:23560000_23560500
3319	232	0.466133	3.06126e-26	0.928133	0.590048	ASAP3	35.4533	0.947	0.868	2	C05.Chief._.Rep1	13505	RPL11	Distal	12675	uc057bup.1	0.4351	3319	3319	chr1:23705035_23705535
3322	232	0.5191	3.03077e-33	0.633802	0.590048	ASAP3	32.5791	0.695	0.53	2	C04.Neck._.corpus1	22739	ELOA	Distal	22739	uc057bvj.1	0.4631	3322	3322	chr1:23720165_23720665
3325	232	0.463006	7.27948e-26	0.349694	0.590048	ASAP3	13.0096	0.504	0.27	2	C04.Neck._.corpus1	16240	ELOA	Distal	16240	uc057bvj.1	0.4251	3325	3325	chr1:23726664_23727164
3326	232	0.534711	1.47755e-35	0.980119	0.590048	ASAP3	61.5469	0.993	0.978	2	C05.Chief._.Rep1	15437	ELOA	Distal	15437	uc057bvj.1	0.4092	3326	3326	chr1:23727467_23727967
3220	234	0.477842	1.10145e-27	0.485101	0.936616	ID3	22.8497	0.628	0.433	2	C04.Neck._.corpus1	26528	LINC01355	Intronic	89	uc284mmn.1	0.3752	3220	3220	chr1:23311733_23312233
3222	234	0.655214	2.66395e-58	0.464731	0.936616	ID3	16.1373	0.554	0.332	2	C04.Neck._.corpus1	2850	HNRNPR	Intronic	476	uc284mmo.1	0.3373	3222	3222	chr1:23341235_23341735
3223	234	0.458623	2.41377e-25	0.393002	0.936616	ID3	14.0334	0.522	0.29	2	C04.Neck._.corpus1	2108	HNRNPR	Intronic	1218	uc284mmo.1	0.3713	3223	3223	chr1:23341977_23342477
3232	234	0.638057	1.97454e-54	0.588504	0.936616	ID3	3.31008	0.143	0.021	2	C01.Surface._.corpus2	723	ZNF436	Promoter	87	uc057buj.1	0.4351	3232	3232	chr1:23369916_23370416
3236	234	0.697719	4.55681e-69	0.97601	0.936616	ID3	79.7815	0.999	0.997	2	C05.Chief._.Rep1	20703	TCEA3	Exonic	14261	uc057bul.1	0.5669	3236	3236	chr1:23403786_23404286
3237	234	0.662694	4.54396e-60	0.350222	0.936616	ID3	16.1373	0.554	0.332	2	C04.Neck._.corpus1	19047	TCEA3	Intronic	12605	uc057bul.1	0.4711	3237	3237	chr1:23405442_23405942
3242	234	0.472857	4.6098e-27	0.915531	0.936616	ID3	194.271	0.936	0.899	2	C04.Neck._.corpus1	816	TCEA3	Intronic	783	uc057bul.1	0.6786	3242	3242	chr1:23423673_23424173
3243	234	0.687425	2.72984e-66	0.928622	0.936616	ID3	158.502	0.917	0.869	2	C04.Neck._.corpus1	83	TCEA3	Promoter	83	uc057bul.1	0.7226	3243	3243	chr1:23424574_23425074
3246	234	0.453319	1.00657e-24	0.509294	0.936616	ID3	9.12398	0.412	0.18	2	C04.Neck._.corpus1	26929	TCEA3	Intronic	9398	uc057bul.1	0.5409	3246	3246	chr1:23451420_23451920
3247	234	0.57707	1.76542e-42	0.926785	0.936616	ID3	253.991	0.959	0.933	2	C04.Neck._.corpus1	27451	TCEA3	Intronic	9920	uc057bul.1	0.5529	3247	3247	chr1:23451942_23452442
3257	234	0.543023	7.74005e-37	0.346025	0.936616	ID3	14.0334	0.522	0.29	2	C04.Neck._.corpus1	5268	ASAP3	Distal	5268	uc284mmp.1	0.4371	3257	3257	chr1:23489587_23490087
3258	234	0.543134	7.43398e-37	0.719358	0.936616	ID3	107.656	0.874	0.802	2	C04.Neck._.corpus1	12691	ASAP3	Distal	12691	uc284mmp.1	0.503	3258	3258	chr1:23497010_23497510
3271	234	0.592531	2.8662e-45	0.854914	0.936616	ID3	32.2791	0.966	0.929	2	C10.Immune2._.Rep2	8658	E2F2	Distal	1843	uc057bum.1	0.5409	3271	3271	chr1:23539629_23540129
3303	234	0.506071	2.09322e-31	0.808854	0.936616	ID3	75.5619	0.817	0.713	2	C04.Neck._.corpus2	45883	MDS2	Exonic	44	uc057buo.1	0.5349	3303	3303	chr1:23627129_23627629
3319	234	0.709165	2.65951e-72	0.928133	0.936616	ID3	35.4533	0.947	0.868	2	C05.Chief._.Rep1	13505	RPL11	Distal	12675	uc057bup.1	0.4351	3319	3319	chr1:23705035_23705535
3321	234	0.570923	2.06556e-41	0.268449	0.936616	ID3	15.0762	0.539	0.313	2	C04.Neck._.corpus1	23547	ELOA	Distal	23547	uc057bvj.1	0.4391	3321	3321	chr1:23719357_23719857
3322	234	0.692991	8.88436e-68	0.633802	0.936616	ID3	32.5791	0.695	0.53	2	C04.Neck._.corpus1	22739	ELOA	Distal	22739	uc057bvj.1	0.4631	3322	3322	chr1:23720165_23720665
3323	234	0.583912	1.07467e-43	0.273299	0.936616	ID3	7.32302	0.348	0.121	2	C04.Neck._.corpus1	22169	ELOA	Distal	22169	uc057bvj.1	0.4671	3323	3323	chr1:23720735_23721235
3325	234	0.594459	1.25534e-45	0.349694	0.936616	ID3	13.0096	0.504	0.27	2	C04.Neck._.corpus1	16240	ELOA	Distal	16240	uc057bvj.1	0.4251	3325	3325	chr1:23726664_23727164
3326	234	0.687352	2.85319e-66	0.980119	0.936616	ID3	61.5469	0.993	0.978	2	C05.Chief._.Rep1	15437	ELOA	Distal	15437	uc057bvj.1	0.4092	3326	3326	chr1:23727467_23727967
3327	234	0.548528	1.04824e-37	0.653689	0.936616	ID3	19.8818	0.883	0.788	2	C10.Immune2._.Rep1	14427	ELOA	Distal	14427	uc057bvj.1	0.485	3327	3327	chr1:23728477_23728977
3331	234	0.5376	5.35251e-36	0.763432	0.936616	ID3	58.3576	0.791	0.674	2	C04.Neck._.corpus1	1672	ELOA	Intronic	793	uc057bvj.1	0.491	3331	3331	chr1:23744578_23745078
3333	234	0.48655	8.54366e-29	0.418054	0.936616	ID3	11.0228	0.463	0.226	2	C04.Neck._.corpus1	6490	ELOA	Intronic	5611	uc057bvj.1	0.3613	3333	3333	chr1:23749396_23749896
3334	234	0.531238	4.94478e-35	0.763827	0.936616	ID3	19.6299	0.902	0.851	2	C08.Endocrine2._.Rep1	8309	ELOA	Exonic	7430	uc057bvj.1	0.525	3334	3334	chr1:23751215_23751715
3335	234	0.552781	2.17992e-38	0.536499	0.936616	ID3	12.0266	0.778	0.512	2	C05.Chief._.Rep1	15001	ELOA-AS1	Intronic	9111	uc001ant.4	0.4631	3335	3335	chr1:23763035_23763535
3353	234	0.474591	2.81022e-27	0.733032	0.936616	ID3	31.3091	0.932	0.831	2	C05.Chief._.Rep1	4151	GALE	Exonic	289	uc057bvp.1	0.6048	3353	3353	chr1:23796402_23796902
3355	234	0.674016	7.67207e-63	0.783817	0.936616	ID3	21.3119	0.878	0.716	2	C05.Chief._.Rep1	2533	GALE	Exonic	842	uc057bvp.1	0.5569	3355	3355	chr1:23798020_23798520
3356	234	0.496436	4.26639e-30	0.849728	0.936616	ID3	41.7985	0.965	0.907	2	C05.Chief._.Rep1	1824	GALE	Exonic	133	uc057bvp.1	0.5808	3356	3356	chr1:23798729_23799229
3360	234	0.550093	5.89269e-38	0.783551	0.936616	ID3	18.4117	0.881	0.732	2	C05.Chief._.Rep2	720	GALE	Promoter	720	uc057bvp.1	0.5788	3360	3360	chr1:23801275_23801775
3302	237	0.511121	4.14484e-32	0.953526	0.527313	PITHD1	34.8025	0.97	0.947	2	C08.Endocrine2._.Rep1	38286	MDS2	Intronic	7551	uc057buo.1	0.6766	3302	3302	chr1:23619532_23620032
3311	237	0.476253	1.74291e-27	0.839496	0.527313	PITHD1	17.6037	0.884	0.821	2	C08.Endocrine2._.Rep2	18073	RPL11	Distal	18073	uc057bup.1	0.4212	3311	3311	chr1:23673455_23673955
3380	237	0.512746	2.44819e-32	0.729037	0.527313	PITHD1	34.4038	0.732	0.569	2	C01.Surface._.corpus2	6592	CNR2	Intronic	341	uc057bvr.1	0.4212	3380	3380	chr1:23906519_23907019
3381	237	0.465682	3.47019e-26	0.821975	0.527313	PITHD1	65.1026	0.828	0.724	2	C01.Surface._.corpus2	5402	CNR2	Intronic	847	uc057bvr.1	0.4391	3381	3381	chr1:23907709_23908209
3285	239	0.482627	2.72849e-28	0.935407	0.961918	GALE	295.41	0.989	0.98	2	C01.Surface._.corpus1	2705	ID3	Distal	2705	uc057bun.1	0.491	3285	3285	chr1:23562250_23562750
3340	239	0.560455	1.20889e-39	0.692602	0.961918	GALE	35.8387	0.739	0.582	2	C01.Surface._.corpus2	2585	ELOA-AS1	Intronic	2585	uc001ant.4	0.4391	3340	3340	chr1:23775451_23775951
3357	239	0.588042	1.91797e-44	0.994909	0.961918	GALE	528.579	0.995	0.99	2	C01.Surface._.corpus2	1092	GALE	Exonic	140	uc057bvp.1	0.6367	3357	3357	chr1:23799461_23799961
3368	239	0.639557	9.25651e-55	0.910706	0.961918	GALE	16.0668	0.872	0.81	2	C08.Endocrine2._.Rep1	8363	HMGCL	Intronic	4796	uc057bvq.1	0.2754	3368	3368	chr1:23830006_23830506
3389	239	0.59168	4.11746e-45	0.977793	0.961918	GALE	163.826	0.92	0.873	2	C01.Surface._.corpus2	7357	PNRC2	Distal	7357	uc057bvs.1	0.4451	3389	3389	chr1:23951501_23952001
3402	239	0.576945	1.85765e-42	0.964637	0.961918	GALE	46.7496	0.995	0.988	2	C07.Endocrine1._.Rep1	494	SRSF10	Exonic	75	uc057bvu.1	0.6008	3402	3402	chr1:23980182_23980682
3303	240	0.491634	1.85273e-29	0.808854	0.812184	HMGCL	75.5619	0.817	0.713	2	C04.Neck._.corpus2	45883	MDS2	Exonic	44	uc057buo.1	0.5349	3303	3303	chr1:23627129_23627629
3319	240	0.647268	1.77254e-56	0.928133	0.812184	HMGCL	35.4533	0.947	0.868	2	C05.Chief._.Rep1	13505	RPL11	Distal	12675	uc057bup.1	0.4351	3319	3319	chr1:23705035_23705535
3321	240	0.522315	1.03534e-33	0.268449	0.812184	HMGCL	15.0762	0.539	0.313	2	C04.Neck._.corpus1	23547	ELOA	Distal	23547	uc057bvj.1	0.4391	3321	3321	chr1:23719357_23719857
3322	240	0.462723	7.86854e-26	0.633802	0.812184	HMGCL	32.5791	0.695	0.53	2	C04.Neck._.corpus1	22739	ELOA	Distal	22739	uc057bvj.1	0.4631	3322	3322	chr1:23720165_23720665
3323	240	0.458633	2.40759e-25	0.273299	0.812184	HMGCL	7.32302	0.348	0.121	2	C04.Neck._.corpus1	22169	ELOA	Distal	22169	uc057bvj.1	0.4671	3323	3323	chr1:23720735_23721235
3326	240	0.641024	4.398e-55	0.980119	0.812184	HMGCL	61.5469	0.993	0.978	2	C05.Chief._.Rep1	15437	ELOA	Distal	15437	uc057bvj.1	0.4092	3326	3326	chr1:23727467_23727967
3335	240	0.55011	5.85491e-38	0.536499	0.812184	HMGCL	12.0266	0.778	0.512	2	C05.Chief._.Rep1	15001	ELOA-AS1	Intronic	9111	uc001ant.4	0.4631	3335	3335	chr1:23763035_23763535
3385	240	0.454755	6.85763e-25	0.875556	0.812184	HMGCL	225.65	0.949	0.919	2	C04.Neck._.corpus1	6818	CNR2	Distal	6818	uc057bvr.1	0.517	3385	3385	chr1:23919931_23920431
3391	240	0.558557	2.48933e-39	0.408133	0.812184	HMGCL	17.4952	0.847	0.661	2	C05.Chief._.Rep1	3703	PNRC2	Distal	3703	uc057bvs.1	0.4591	3391	3391	chr1:23955155_23955655
3392	240	0.546604	2.11787e-37	0.950109	0.812184	HMGCL	231.271	0.951	0.922	2	C04.Neck._.corpus1	1815	PNRC2	Promoter	1815	uc057bvs.1	0.495	3392	3392	chr1:23957043_23957543
3404	240	0.495291	6.07043e-30	0.894247	0.812184	HMGCL	115.862	0.882	0.815	2	C04.Neck._.corpus1	3776	SRSF10	Distal	3776	uc057bvu.1	0.3792	3404	3404	chr1:23984454_23984954
3406	240	0.640513	5.70519e-55	0.678059	0.812184	HMGCL	25.2056	0.647	0.46	2	C04.Neck._.corpus1	29866	SRSF10	Distal	29866	uc057bvu.1	0.4731	3406	3406	chr1:24010544_24011044
3416	240	0.462642	8.04399e-26	0.834607	0.812184	HMGCL	233.151	0.951	0.922	2	C04.Neck._.corpus1	41141	MYOM3	Intronic	4258	uc057bvv.1	0.5389	3416	3416	chr1:24070783_24071283
3345	241	0.583692	1.17765e-43	0.768074	0.864279	FUCA1	60.8846	0.876	0.802	2	C01.Surface._.corpus1	667	LYPLA2	Promoter	667	uc057bvm.1	0.501	3345	3345	chr1:23790052_23790552
3357	241	0.621858	5.35534e-51	0.994909	0.864279	FUCA1	528.579	0.995	0.99	2	C01.Surface._.corpus2	1092	GALE	Exonic	140	uc057bvp.1	0.6367	3357	3357	chr1:23799461_23799961
3368	241	0.592684	2.68589e-45	0.910706	0.864279	FUCA1	16.0668	0.872	0.81	2	C08.Endocrine2._.Rep1	8363	HMGCL	Intronic	4796	uc057bvq.1	0.2754	3368	3368	chr1:23830006_23830506
3326	242	0.483047	2.4111e-28	0.980119	0.835928	PNRC2	61.5469	0.993	0.978	2	C05.Chief._.Rep1	15437	ELOA	Distal	15437	uc057bvj.1	0.4092	3326	3326	chr1:23727467_23727967
3334	243	0.467493	2.09474e-26	0.763827	0.916894	SRSF10	19.6299	0.902	0.851	2	C08.Endocrine2._.Rep1	8309	ELOA	Exonic	7430	uc057bvj.1	0.525	3334	3334	chr1:23751215_23751715
3335	243	0.604732	1.40415e-47	0.536499	0.916894	SRSF10	12.0266	0.778	0.512	2	C05.Chief._.Rep1	15001	ELOA-AS1	Intronic	9111	uc001ant.4	0.4631	3335	3335	chr1:23763035_23763535
3392	243	0.454282	7.7838e-25	0.950109	0.916894	SRSF10	231.271	0.951	0.922	2	C04.Neck._.corpus1	1815	PNRC2	Promoter	1815	uc057bvs.1	0.495	3392	3392	chr1:23957043_23957543
3404	243	0.502605	6.25711e-31	0.894247	0.916894	SRSF10	115.862	0.882	0.815	2	C04.Neck._.corpus1	3776	SRSF10	Distal	3776	uc057bvu.1	0.3792	3404	3404	chr1:23984454_23984954
3406	243	0.484658	1.49895e-28	0.678059	0.916894	SRSF10	25.2056	0.647	0.46	2	C04.Neck._.corpus1	29866	SRSF10	Distal	29866	uc057bvu.1	0.4731	3406	3406	chr1:24010544_24011044
3412	243	0.518685	3.47831e-33	0.703442	0.916894	SRSF10	46.5296	0.733	0.587	2	C04.Neck._.corpus2	65546	SRSF10	Distal	5638	uc057bvu.1	0.479	3412	3412	chr1:24046224_24046724
3416	243	0.451067	1.83228e-24	0.834607	0.916894	SRSF10	233.151	0.951	0.922	2	C04.Neck._.corpus1	41141	MYOM3	Intronic	4258	uc057bvv.1	0.5389	3416	3416	chr1:24070783_24071283
3427	243	0.659498	2.62715e-59	0.771022	0.916894	SRSF10	59.799	0.795	0.68	2	C04.Neck._.corpus1	1091	IL22RA1	Promoter	1091	uc001aob.5	0.505	3427	3427	chr1:24143963_24144463
3423	245	0.542026	1.10768e-36	0.485486	0.319969	IL22RA1	11.4587	0.839	0.713	2	C07.Endocrine1._.Rep2	15156	IL22RA1	Intronic	15156	uc001aob.5	0.4551	3423	3423	chr1:24127714_24128214
3389	246	0.650819	2.76039e-57	0.977793	0.376152	IFNLR1	163.826	0.92	0.873	2	C01.Surface._.corpus2	7357	PNRC2	Distal	7357	uc057bvs.1	0.4451	3389	3389	chr1:23951501_23952001
3420	246	0.721746	4.88898e-76	0.974573	0.376152	IFNLR1	133.502	0.903	0.846	2	C01.Surface._.corpus2	5762	MYOM3	Distal	5762	uc057bvv.1	0.5549	3420	3420	chr1:24117688_24118188
3421	246	0.634213	1.34434e-53	0.95396	0.376152	IFNLR1	106.15	0.882	0.812	2	C01.Surface._.corpus2	6359	MYOM3	Distal	6359	uc057bvv.1	0.5349	3421	3421	chr1:24118285_24118785
3428	246	0.629124	1.63335e-52	0.951457	0.376152	IFNLR1	154.234	0.915	0.865	2	C01.Surface._.corpus2	6887	IL22RA1	Distal	6887	uc001aob.5	0.495	3428	3428	chr1:24149759_24150259
3430	246	0.576897	1.89356e-42	0.923921	0.376152	IFNLR1	63.0375	0.849	0.737	2	C02.Stem._.corpus2	8220	IL22RA1	Distal	8220	uc001aob.5	0.4471	3430	3430	chr1:24151092_24151592
3431	246	0.470761	8.35509e-27	0.521121	0.376152	IFNLR1	39.412	0.701	0.535	2	C04.Neck._.corpus2	12019	IL22RA1	Exonic	12019	uc001aob.5	0.501	3431	3431	chr1:24154891_24155391
3432	246	0.800507	3.50186e-105	0.678148	0.376152	IFNLR1	6.89612	0.282	0.083	2	C04.Neck._.corpus2	12406	IFNLR1	Intronic	11695	uc057bwa.1	0.477	3432	3432	chr1:24175302_24175802
3436	246	0.459096	2.1226e-25	0.947585	0.376152	IFNLR1	39.9698	0.989	0.974	2	C07.Endocrine1._.Rep2	601	IFNLR1	Intronic	95	uc057bwa.1	0.7126	3436	3436	chr1:24187107_24187607
3441	246	0.734641	4.32258e-80	0.965101	0.376152	IFNLR1	142.86	0.909	0.856	2	C01.Surface._.corpus2	4101	IFNLR1	Distal	4101	uc057bwa.1	0.4331	3441	3441	chr1:24191811_24192311
3443	246	0.461345	1.14849e-25	0.841062	0.376152	IFNLR1	57.6202	0.871	0.794	2	C01.Surface._.corpus1	1827	LOC284632	Intronic	1827	uc001aoc.4	0.485	3443	3443	chr1:24201818_24202318
3446	246	0.651507	1.92076e-57	0.939985	0.376152	IFNLR1	40.5744	0.798	0.646	2	C02.Stem._.corpus2	36161	LOC284632	Distal	8484	uc001aoc.4	0.6068	3446	3446	chr1:24236152_24236652
3447	246	0.752252	5.08335e-86	0.852963	0.376152	IFNLR1	57.0727	0.811	0.697	2	C01.Surface._.corpus2	36686	LOC284632	Distal	9009	uc001aoc.4	0.509	3447	3447	chr1:24236677_24237177
3448	246	0.663954	2.26875e-60	0.663496	0.376152	IFNLR1	10.8303	0.563	0.273	2	C02.Stem._.corpus2	52769	GRHL3	Distal	13302	uc057bwb.1	0.5269	3448	3448	chr1:24266302_24266802
3459	246	0.722414	3.0546e-76	0.636795	0.376152	IFNLR1	34.4038	0.732	0.569	2	C01.Surface._.corpus2	6083	NIPAL3	Intronic	1068	uc001aoe.3	0.3792	3459	3459	chr1:24409460_24409960
3432	248	0.712629	2.61146e-73	0.678148	0.322759	STPG1	6.89612	0.282	0.083	2	C04.Neck._.corpus2	12406	IFNLR1	Intronic	11695	uc057bwa.1	0.477	3432	3432	chr1:24175302_24175802
3436	248	0.583265	1.40464e-43	0.947585	0.322759	STPG1	39.9698	0.989	0.974	2	C07.Endocrine1._.Rep2	601	IFNLR1	Intronic	95	uc057bwa.1	0.7126	3436	3436	chr1:24187107_24187607
3441	248	0.828245	9.28979e-119	0.965101	0.322759	STPG1	142.86	0.909	0.856	2	C01.Surface._.corpus2	4101	IFNLR1	Distal	4101	uc057bwa.1	0.4331	3441	3441	chr1:24191811_24192311
3443	248	0.529343	9.51083e-35	0.841062	0.322759	STPG1	57.6202	0.871	0.794	2	C01.Surface._.corpus1	1827	LOC284632	Intronic	1827	uc001aoc.4	0.485	3443	3443	chr1:24201818_24202318
3446	248	0.78922	2.98593e-100	0.939985	0.322759	STPG1	40.5744	0.798	0.646	2	C02.Stem._.corpus2	36161	LOC284632	Distal	8484	uc001aoc.4	0.6068	3446	3446	chr1:24236152_24236652
3447	248	0.784897	1.92045e-98	0.852963	0.322759	STPG1	57.0727	0.811	0.697	2	C01.Surface._.corpus2	36686	LOC284632	Distal	9009	uc001aoc.4	0.509	3447	3447	chr1:24236677_24237177
3448	248	0.691386	2.40413e-67	0.663496	0.322759	STPG1	10.8303	0.563	0.273	2	C02.Stem._.corpus2	52769	GRHL3	Distal	13302	uc057bwb.1	0.5269	3448	3448	chr1:24266302_24266802
3459	248	0.751321	1.07754e-85	0.636795	0.322759	STPG1	34.4038	0.732	0.569	2	C01.Surface._.corpus2	6083	NIPAL3	Intronic	1068	uc001aoe.3	0.3792	3459	3459	chr1:24409460_24409960
3467	248	0.735372	2.50865e-80	0.878938	0.322759	STPG1	71.6705	0.839	0.742	2	C01.Surface._.corpus2	40057	RCAN3	Intronic	6126	uc057bwc.1	0.4591	3467	3467	chr1:24462043_24462543
3468	248	0.522832	8.69938e-34	0.55356	0.322759	STPG1	13.4716	0.541	0.307	2	C01.Surface._.corpus2	37041	RCAN3	Intronic	9142	uc057bwc.1	0.3992	3468	3468	chr1:24465059_24465559
3474	248	0.573366	7.82119e-42	0.953269	0.322759	STPG1	44.3673	0.987	0.975	2	C08.Endocrine2._.Rep2	80	RCAN3	Promoter	80	uc057bwc.1	0.6367	3474	3474	chr1:24502182_24502682
3434	249	0.542039	1.10267e-36	0.404998	0.900221	NIPAL3	8.21054	0.382	0.155	2	C04.Neck._.corpus1	1945	IFNLR1	Intronic	1234	uc057bwa.1	0.499	3434	3434	chr1:24185763_24186263
3435	249	0.639649	8.83536e-55	0.641669	0.900221	NIPAL3	31.3204	0.688	0.519	2	C04.Neck._.corpus1	1437	IFNLR1	Intronic	726	uc057bwa.1	0.477	3435	3435	chr1:24186271_24186771
3452	249	0.671509	3.23247e-62	0.459422	0.900221	NIPAL3	22.8497	0.628	0.433	2	C04.Neck._.corpus1	34361	NIPAL3	Intronic	1608	uc001aoe.3	0.4251	3452	3452	chr1:24381182_24381682
3456	249	0.455762	5.2314e-25	0.656484	0.900221	NIPAL3	86.905	0.847	0.76	2	C04.Neck._.corpus1	24327	NIPAL3	Exonic	212	uc001aoe.3	0.3952	3456	3456	chr1:24391216_24391716
3457	249	0.538023	4.6099e-36	0.74797	0.900221	NIPAL3	104.366	0.886	0.789	2	C09.Immune1._.corpus1	23313	NIPAL3	Intronic	408	uc001aoe.3	0.497	3457	3457	chr1:24392230_24392730
3464	249	0.700206	9.3333e-70	0.575314	0.900221	NIPAL3	31.3204	0.688	0.519	2	C04.Neck._.corpus1	2444	STPG1	Exonic	2444	uc001aod.4	0.519	3464	3464	chr1:24419129_24419629
3466	249	0.602402	3.94468e-47	0.676044	0.900221	NIPAL3	14.5829	0.841	0.641	2	C05.Chief._.Rep2	26664	STPG1	Intronic	12566	uc001aod.4	0.4471	3466	3466	chr1:24443349_24443849
3469	249	0.711516	5.52603e-73	0.626035	0.900221	NIPAL3	35.1297	0.708	0.548	2	C04.Neck._.corpus1	29625	RCAN3	Distal	16558	uc057bwc.1	0.4291	3469	3469	chr1:24472475_24472975
3478	249	0.597578	3.26559e-46	0.51639	0.900221	NIPAL3	29.2649	0.923	0.809	2	C05.Chief._.Rep1	6015	RCAN3	Intronic	772	uc057bwc.1	0.4431	3478	3478	chr1:24508117_24508617
3487	249	0.559791	1.55712e-39	0.643042	0.900221	NIPAL3	16.1373	0.554	0.332	2	C04.Neck._.corpus1	584	LOC100506985	Promoter	584	uc057bwd.1	0.479	3487	3487	chr1:24555189_24555689
3489	249	0.56368	3.50722e-40	0.74039	0.900221	NIPAL3	43.0302	0.742	0.599	2	C04.Neck._.corpus1	1748	NCMAP	Promoter	1748	uc057bwe.1	0.5749	3489	3489	chr1:24557610_24558110
3490	249	0.532231	3.50722e-35	0.541921	0.900221	NIPAL3	45.0863	0.727	0.578	2	C04.Neck._.corpus2	3372	NCMAP	Intronic	3372	uc057bwe.1	0.5749	3490	3490	chr1:24559234_24559734
3491	249	0.753497	1.85028e-86	0.422133	0.900221	NIPAL3	37.7232	0.721	0.567	2	C04.Neck._.corpus1	6732	NCMAP	Intronic	6732	uc057bwe.1	0.517	3491	3491	chr1:24562594_24563094
3492	249	0.518862	3.28041e-33	0.928523	0.900221	NIPAL3	244.48	0.955	0.928	2	C04.Neck._.corpus1	12078	NCMAP	Intronic	12078	uc057bwe.1	0.5489	3492	3492	chr1:24567940_24568440
3493	249	0.474987	2.50758e-27	0.561951	0.900221	NIPAL3	27.2987	0.625	0.426	2	C04.Neck._.corpus2	16371	NCMAP	Intronic	16371	uc057bwe.1	0.5968	3493	3493	chr1:24572233_24572733
3494	249	0.714797	5.99738e-74	0.797827	0.900221	NIPAL3	67.115	0.812	0.706	2	C04.Neck._.corpus1	20347	NCMAP	Intronic	13004	uc057bwe.1	0.5888	3494	3494	chr1:24576209_24576709
3495	249	0.46503	4.15932e-26	0.406311	0.900221	NIPAL3	5.7866	0.617	0.274	2	C05.Chief._.Rep2	28287	NCMAP	Intronic	5064	uc057bwe.1	0.517	3495	3495	chr1:24584149_24584649
3496	249	0.532615	3.06896e-35	0.697738	0.900221	NIPAL3	98.774	0.881	0.779	2	C09.Immune1._.corpus1	31286	NCMAP	Intronic	2065	uc057bwe.1	0.489	3496	3496	chr1:24587148_24587648
3509	249	0.627994	2.83006e-52	0.380795	0.900221	NIPAL3	14.3421	0.587	0.309	2	C09.Immune1._.corpus1	12222	SRRM1	Intronic	1729	uc057bwf.1	0.3872	3509	3509	chr1:24645039_24645539
3511	249	0.516297	7.6581e-33	0.514222	0.900221	NIPAL3	28.8377	0.673	0.497	2	C04.Neck._.corpus1	27147	SRRM1	Intronic	5159	uc057bwf.1	0.3553	3511	3511	chr1:24659964_24660464
3466	250	0.510343	5.32841e-32	0.676044	0.771571	RCAN3	14.5829	0.841	0.641	2	C05.Chief._.Rep2	26664	STPG1	Intronic	12566	uc001aod.4	0.4471	3466	3466	chr1:24443349_24443849
3452	251	0.525889	3.09575e-34	0.459422	0.849358	NCMAP	22.8497	0.628	0.433	2	C04.Neck._.corpus1	34361	NIPAL3	Intronic	1608	uc001aoe.3	0.4251	3452	3452	chr1:24381182_24381682
3457	251	0.527082	2.06332e-34	0.74797	0.849358	NCMAP	104.366	0.886	0.789	2	C09.Immune1._.corpus1	23313	NIPAL3	Intronic	408	uc001aoe.3	0.497	3457	3457	chr1:24392230_24392730
3462	251	0.49664	4.00499e-30	0.762721	0.849358	NCMAP	6.96769	0.649	0.321	2	C05.Chief._.Rep1	549	STPG1	Exonic	210	uc001aod.4	0.5289	3462	3462	chr1:24416134_24416634
3464	251	0.669961	7.79745e-62	0.575314	0.849358	NCMAP	31.3204	0.688	0.519	2	C04.Neck._.corpus1	2444	STPG1	Exonic	2444	uc001aod.4	0.519	3464	3464	chr1:24419129_24419629
3466	251	0.638559	1.53261e-54	0.676044	0.849358	NCMAP	14.5829	0.841	0.641	2	C05.Chief._.Rep2	26664	STPG1	Intronic	12566	uc001aod.4	0.4471	3466	3466	chr1:24443349_24443849
3469	251	0.678162	6.87919e-64	0.626035	0.849358	NCMAP	35.1297	0.708	0.548	2	C04.Neck._.corpus1	29625	RCAN3	Distal	16558	uc057bwc.1	0.4291	3469	3469	chr1:24472475_24472975
3478	251	0.546548	2.16097e-37	0.51639	0.849358	NCMAP	29.2649	0.923	0.809	2	C05.Chief._.Rep1	6015	RCAN3	Intronic	772	uc057bwc.1	0.4431	3478	3478	chr1:24508117_24508617
3487	251	0.544347	4.80051e-37	0.643042	0.849358	NCMAP	16.1373	0.554	0.332	2	C04.Neck._.corpus1	584	LOC100506985	Promoter	584	uc057bwd.1	0.479	3487	3487	chr1:24555189_24555689
3490	251	0.541144	1.51947e-36	0.541921	0.849358	NCMAP	45.0863	0.727	0.578	2	C04.Neck._.corpus2	3372	NCMAP	Intronic	3372	uc057bwe.1	0.5749	3490	3490	chr1:24559234_24559734
3491	251	0.628095	2.6949e-52	0.422133	0.849358	NCMAP	37.7232	0.721	0.567	2	C04.Neck._.corpus1	6732	NCMAP	Intronic	6732	uc057bwe.1	0.517	3491	3491	chr1:24562594_24563094
3492	251	0.539057	3.19538e-36	0.928523	0.849358	NCMAP	244.48	0.955	0.928	2	C04.Neck._.corpus1	12078	NCMAP	Intronic	12078	uc057bwe.1	0.5489	3492	3492	chr1:24567940_24568440
3493	251	0.546404	2.27653e-37	0.561951	0.849358	NCMAP	27.2987	0.625	0.426	2	C04.Neck._.corpus2	16371	NCMAP	Intronic	16371	uc057bwe.1	0.5968	3493	3493	chr1:24572233_24572733
3494	251	0.735318	2.61236e-80	0.797827	0.849358	NCMAP	67.115	0.812	0.706	2	C04.Neck._.corpus1	20347	NCMAP	Intronic	13004	uc057bwe.1	0.5888	3494	3494	chr1:24576209_24576709
3495	251	0.456219	4.62615e-25	0.406311	0.849358	NCMAP	5.7866	0.617	0.274	2	C05.Chief._.Rep2	28287	NCMAP	Intronic	5064	uc057bwe.1	0.517	3495	3495	chr1:24584149_24584649
3496	251	0.670613	5.39468e-62	0.697738	0.849358	NCMAP	98.774	0.881	0.779	2	C09.Immune1._.corpus1	31286	NCMAP	Intronic	2065	uc057bwe.1	0.489	3496	3496	chr1:24587148_24587648
3498	251	0.500329	1.27621e-30	0.721072	0.849358	NCMAP	78.7737	0.823	0.722	2	C04.Neck._.corpus2	38306	NCMAP	Intronic	4953	uc057bwe.1	0.4571	3498	3498	chr1:24594168_24594668
3509	251	0.610751	9.32477e-49	0.380795	0.849358	NCMAP	14.3421	0.587	0.309	2	C09.Immune1._.corpus1	12222	SRRM1	Intronic	1729	uc057bwf.1	0.3872	3509	3509	chr1:24645039_24645539
3511	251	0.458093	2.78707e-25	0.514222	0.849358	NCMAP	28.8377	0.673	0.497	2	C04.Neck._.corpus1	27147	SRRM1	Intronic	5159	uc057bwf.1	0.3553	3511	3511	chr1:24659964_24660464
3513	251	0.540647	1.81466e-36	0.709215	0.849358	NCMAP	22.2528	0.936	0.876	2	C07.Endocrine1._.Rep2	55666	SRRM1	Distal	19149	uc057bwf.1	0.525	3513	3513	chr1:24688483_24688983
3528	251	0.614213	1.90652e-49	0.581763	0.849358	NCMAP	13.6157	0.836	0.702	2	C10.Immune2._.Rep2	1560	CLIC4	Intronic	1508	uc057bwp.1	0.4651	3528	3528	chr1:24746668_24747168
3532	251	0.651665	1.76672e-57	0.519575	0.849358	NCMAP	31.3204	0.688	0.519	2	C04.Neck._.corpus1	6722	CLIC4	Intronic	6670	uc057bwp.1	0.4012	3532	3532	chr1:24751830_24752330
3533	251	0.47819	9.95884e-28	0.402232	0.849358	NCMAP	27.6144	0.665	0.485	2	C04.Neck._.corpus1	20270	CLIC4	Intronic	12350	uc057bwp.1	0.3812	3533	3533	chr1:24765378_24765878
3534	251	0.735731	1.91793e-80	0.710311	0.849358	NCMAP	43.0302	0.742	0.599	2	C04.Neck._.corpus1	41015	CLIC4	Intronic	8393	uc057bwp.1	0.3433	3534	3534	chr1:24786123_24786623
3461	252	0.625938	7.63326e-52	0.958968	0.857273	SRRM1	91.3864	1	0.999	2	C05.Chief._.Rep1	123	NIPAL3	Promoter	123	uc001aoe.3	0.5968	3461	3461	chr1:24415420_24415920
3474	252	0.465652	3.49858e-26	0.953269	0.857273	SRRM1	44.3673	0.987	0.975	2	C08.Endocrine2._.Rep2	80	RCAN3	Promoter	80	uc057bwc.1	0.6367	3474	3474	chr1:24502182_24502682
3506	252	0.757797	5.42531e-88	0.995896	0.857273	SRRM1	651.091	0.999	0.998	2	C01.Surface._.corpus2	9994	SRRM1	Exonic	48	uc057bwf.1	0.6727	3506	3506	chr1:24642811_24643311
3507	252	0.533603	2.1748e-35	0.865358	0.857273	SRRM1	29.6631	0.87	0.76	2	C09.Immune1._.corpus2	10513	SRRM1	Exonic	20	uc057bwf.1	0.6786	3507	3507	chr1:24643330_24643830
3518	252	0.534784	1.44025e-35	0.959121	0.857273	SRRM1	229.683	0.977	0.961	2	C01.Surface._.corpus1	20668	CLIC4	Distal	20668	uc057bwp.1	0.5529	3518	3518	chr1:24724438_24724938
3526	252	0.81102	4.61326e-110	0.996484	0.857273	SRRM1	525.117	0.999	0.998	2	C04.Neck._.corpus2	218	CLIC4	Promoter	218	uc057bwp.1	0.7226	3526	3526	chr1:24744888_24745388
3506	253	0.58394	1.06273e-43	0.995896	0.900285	CLIC4	651.091	0.999	0.998	2	C01.Surface._.corpus2	9994	SRRM1	Exonic	48	uc057bwf.1	0.6727	3506	3506	chr1:24642811_24643311
3518	253	0.524929	4.28803e-34	0.959121	0.900285	CLIC4	229.683	0.977	0.961	2	C01.Surface._.corpus1	20668	CLIC4	Distal	20668	uc057bwp.1	0.5529	3518	3518	chr1:24724438_24724938
3523	253	0.553447	1.70076e-38	0.703027	0.900285	CLIC4	37.2855	0.745	0.588	2	C01.Surface._.corpus2	2989	CLIC4	Distal	2989	uc057bwp.1	0.503	3523	3523	chr1:24742117_24742617
3526	253	0.66668	4.95826e-61	0.996484	0.900285	CLIC4	525.117	0.999	0.998	2	C04.Neck._.corpus2	218	CLIC4	Promoter	218	uc057bwp.1	0.7226	3526	3526	chr1:24744888_24745388
3639	255	0.457186	3.56232e-25	0.65756	0.733878	SYF2	33.8489	0.702	0.54	2	C04.Neck._.corpus1	64589	SYF2	Distal	40226	uc001aoi.3	0.5609	3639	3639	chr1:25167662_25168162
3655	255	0.533311	2.40823e-35	0.681136	0.733878	SYF2	16.9121	0.624	0.335	2	C09.Immune1._.corpus1	6869	RSRP1	Distal	3004	uc057bwr.1	0.4551	3655	3655	chr1:25240399_25240899
3656	255	0.678326	6.2463e-64	0.660701	0.733878	SYF2	17.2159	0.568	0.35	2	C04.Neck._.corpus1	6176	RSRP1	Distal	2311	uc057bwr.1	0.513	3656	3656	chr1:25241092_25241592
3681	255	0.568995	4.42211e-41	0.367886	0.733878	SYF2	5.45646	0.362	0.123	2	C01.Surface._.corpus1	3946	MACO1	Intronic	3884	uc057bws.1	0.3713	3681	3681	chr1:25434555_25435055
3654	256	0.516426	7.34057e-33	0.923822	0.92137	RSRP1	50.4587	0.982	0.949	2	C05.Chief._.Rep1	7416	RSRP1	Distal	3551	uc057bwr.1	0.5649	3654	3654	chr1:25239852_25240352
3661	256	0.51676	6.57226e-33	0.967417	0.92137	RSRP1	40.7151	0.989	0.974	2	C07.Endocrine1._.Rep1	72	RSRP1	Promoter	72	uc057bwr.1	0.6367	3661	3661	chr1:25247342_25247842
3665	256	0.487535	6.36865e-29	0.870415	0.92137	RSRP1	89.1936	0.94	0.895	2	C03.Progenitor._.corpus1	4394	RHD	Distal	82	uc021ofr.2	0.5589	3665	3665	chr1:25267748_25268248
3668	256	0.452222	1.34865e-24	0.934074	0.92137	RSRP1	41.1124	0.987	0.969	2	C10.Immune2._.Rep2	411	TMEM50A	Exonic	5	uc001aoh.4	0.6727	3668	3668	chr1:25338079_25338579
3672	256	0.495148	6.34274e-30	0.98838	0.92137	RSRP1	321.913	0.97	0.95	2	C01.Surface._.corpus2	4416	RHCE	Intronic	4416	uc021ofq.2	0.503	3672	3672	chr1:25425525_25426025
3676	256	0.579864	5.67829e-43	0.977062	0.92137	RSRP1	460.434	0.99	0.978	2	C03.Progenitor._.corpus2	69	RHCE	Promoter	69	uc021ofq.2	0.7246	3676	3676	chr1:25430012_25430512
3677	256	0.644123	9.00847e-56	0.968459	0.92137	RSRP1	70.577	0.997	0.991	2	C05.Chief._.Rep1	84	MACO1	Promoter	84	uc057bws.1	0.5709	3677	3677	chr1:25430523_25431023
3640	258	0.639345	1.0306e-54	0.929565	0.570066	TMEM50A	169.744	0.918	0.871	2	C04.Neck._.corpus2	63926	SYF2	Distal	39563	uc001aoi.3	0.4551	3640	3640	chr1:25168325_25168825
3649	258	0.489232	3.82762e-29	0.667106	0.570066	TMEM50A	93.195	0.856	0.774	2	C04.Neck._.corpus1	27476	SYF2	Distal	3113	uc001aoi.3	0.4132	3649	3649	chr1:25204775_25205275
3668	260	0.525474	3.56513e-34	0.934074	0.92922	LDLRAP1	41.1124	0.987	0.969	2	C10.Immune2._.Rep2	411	TMEM50A	Exonic	5	uc001aoh.4	0.6727	3668	3668	chr1:25338079_25338579
3669	260	0.4923	1.51415e-29	0.848657	0.92922	LDLRAP1	10.9773	0.836	0.691	2	C07.Endocrine1._.Rep1	951	TMEM50A	Intronic	408	uc001aoh.4	0.5469	3669	3669	chr1:25338619_25339119
3676	260	0.691253	2.60923e-67	0.977062	0.92922	LDLRAP1	460.434	0.99	0.978	2	C03.Progenitor._.corpus2	69	RHCE	Promoter	69	uc021ofq.2	0.7246	3676	3676	chr1:25430012_25430512
3677	260	0.715331	4.16396e-74	0.968459	0.92922	LDLRAP1	70.577	0.997	0.991	2	C05.Chief._.Rep1	84	MACO1	Promoter	84	uc057bws.1	0.5709	3677	3677	chr1:25430523_25431023
3716	260	0.472814	4.66585e-27	0.99164	0.92922	LDLRAP1	50.8195	0.997	0.992	2	C07.Endocrine1._.Rep1	846	MAN1C1	Promoter	846	uc057bwu.1	0.8024	3716	3716	chr1:25616371_25616871
3686	261	0.643667	1.13951e-55	0.617793	0.340664	MAN1C1	39.0352	0.726	0.574	2	C04.Neck._.corpus1	32055	MACO1	Intronic	14020	uc057bws.1	0.4391	3686	3686	chr1:25462664_25463164
3691	261	0.659429	2.72672e-59	0.704415	0.340664	MAN1C1	30.0731	0.681	0.509	2	C04.Neck._.corpus1	46804	MACO1	Intronic	28769	uc057bws.1	0.4351	3691	3691	chr1:25477413_25477913
3692	261	0.492019	1.64854e-29	0.506183	0.340664	MAN1C1	25.2056	0.647	0.46	2	C04.Neck._.corpus1	48010	MACO1	Intronic	29975	uc057bws.1	0.3932	3692	3692	chr1:25478619_25479119
3693	261	0.785784	8.21821e-99	0.583669	0.340664	MAN1C1	12.0266	0.778	0.512	2	C05.Chief._.Rep1	53379	MACO1	Exonic	35344	uc057bws.1	0.475	3693	3693	chr1:25483988_25484488
3694	261	0.73788	3.82281e-81	0.832069	0.340664	MAN1C1	23.0235	0.921	0.876	2	C08.Endocrine2._.Rep2	39611	LDLRAP1	Distal	39611	uc057bwt.1	0.491	3694	3694	chr1:25503718_25504218
3696	261	0.692167	1.48105e-67	0.437965	0.340664	MAN1C1	9.52793	0.723	0.493	2	C09.Immune1._.corpus2	22689	LDLRAP1	Distal	22689	uc057bwt.1	0.517	3696	3696	chr1:25520640_25521140
3699	261	0.535077	1.29964e-35	0.62842	0.340664	MAN1C1	15.6349	0.828	0.619	2	C05.Chief._.Rep1	1364	LDLRAP1	Intronic	1364	uc057bwt.1	0.5988	3699	3699	chr1:25544695_25545195
3706	261	0.568986	4.43724e-41	0.746617	0.340664	MAN1C1	14.925	0.883	0.787	2	C07.Endocrine1._.Rep2	29351	LDLRAP1	Distal	8340	uc057bwt.1	0.5649	3706	3706	chr1:25572682_25573182
3707	261	0.682519	5.23321e-65	0.774064	0.340664	MAN1C1	80.7055	0.837	0.744	2	C04.Neck._.corpus1	30119	LDLRAP1	Distal	7777	uc057bwt.1	0.5928	3707	3707	chr1:25573450_25573950
3709	261	0.833296	1.75255e-121	0.767333	0.340664	MAN1C1	37.7232	0.721	0.567	2	C04.Neck._.corpus1	27115	MAN1C1	Distal	8873	uc057bwu.1	0.4471	3709	3709	chr1:25590102_25590602
3710	261	0.543312	6.97161e-37	0.400756	0.340664	MAN1C1	9.12398	0.412	0.18	2	C04.Neck._.corpus1	17017	MAN1C1	Distal	17017	uc057bwu.1	0.3892	3710	3710	chr1:25600200_25600700
3711	261	0.726107	2.21772e-77	0.845872	0.340664	MAN1C1	73.0914	0.824	0.725	2	C04.Neck._.corpus1	16256	MAN1C1	Distal	16256	uc057bwu.1	0.519	3711	3711	chr1:25600961_25601461
3712	261	0.642195	2.42259e-55	0.788015	0.340664	MAN1C1	160.897	0.923	0.856	2	C09.Immune1._.corpus1	8704	MAN1C1	Distal	8704	uc057bwu.1	0.4411	3712	3712	chr1:25608513_25609013
3727	261	0.700147	9.68546e-70	0.372731	0.340664	MAN1C1	11.0228	0.463	0.226	2	C04.Neck._.corpus1	54657	MAN1C1	Intronic	13014	uc057bwu.1	0.513	3727	3727	chr1:25671876_25672376
3734	261	0.73329	1.17959e-79	0.81998	0.340664	MAN1C1	25.2405	0.903	0.774	2	C05.Chief._.Rep1	72184	SELENON	Intronic	18388	uc057bwv.1	0.5908	3734	3734	chr1:25727741_25728241
3736	261	0.702616	1.97359e-70	0.563832	0.340664	MAN1C1	23.4935	0.593	0.38	2	C04.Neck._.corpus2	63846	SELENON	Intronic	26726	uc057bwv.1	0.499	3736	3736	chr1:25736079_25736579
3737	261	0.780778	9.25135e-97	0.838593	0.340664	MAN1C1	35.4533	0.947	0.868	2	C05.Chief._.Rep1	56560	SELENON	Intronic	28453	uc057bwv.1	0.5788	3737	3737	chr1:25743365_25743865
3738	261	0.592842	2.51022e-45	0.639654	0.340664	MAN1C1	19.6299	0.902	0.851	2	C08.Endocrine2._.Rep1	55931	SELENON	Intronic	27824	uc057bwv.1	0.5609	3738	3738	chr1:25743994_25744494
3740	261	0.587525	2.38349e-44	0.505343	0.340664	MAN1C1	47.9824	0.739	0.595	2	C04.Neck._.corpus2	41296	SELENON	Exonic	13189	uc057bwv.1	0.5409	3740	3740	chr1:25758629_25759129
3741	261	0.81096	4.926e-110	0.886257	0.340664	MAN1C1	153.136	0.908	0.856	2	C04.Neck._.corpus2	33267	SELENON	Intronic	5160	uc057bwv.1	0.6028	3741	3741	chr1:25766658_25767158
3742	261	0.69455	3.35684e-68	0.655644	0.340664	MAN1C1	70.09	0.818	0.715	2	C04.Neck._.corpus1	28631	SELENON	Intronic	524	uc057bwv.1	0.5329	3742	3742	chr1:25771294_25771794
3743	261	0.806281	8.01797e-108	0.912914	0.340664	MAN1C1	218.193	0.946	0.914	2	C04.Neck._.corpus1	26547	SELENON	Intronic	1558	uc057bwv.1	0.507	3743	3743	chr1:25773378_25773878
3746	261	0.608054	3.16914e-48	0.595778	0.340664	MAN1C1	22.8497	0.628	0.433	2	C04.Neck._.corpus1	24459	SELENON	Intronic	1872	uc057bwv.1	0.503	3746	3746	chr1:25775466_25775966
3748	261	0.609124	1.9542e-48	0.62478	0.340664	MAN1C1	39.412	0.701	0.535	2	C04.Neck._.corpus2	17241	SELENON	Intronic	2219	uc057bwv.1	0.5749	3748	3748	chr1:25782684_25783184
3752	261	0.695424	1.94045e-68	0.903274	0.340664	MAN1C1	196.093	0.937	0.9	2	C04.Neck._.corpus1	3174	SELENON	Distal	3174	uc057bwv.1	0.5329	3752	3752	chr1:25796751_25797251
3757	261	0.62399	1.94294e-51	0.26638	0.340664	MAN1C1	8.81155	0.352	0.133	2	C04.Neck._.corpus2	5898	SELENON	Intronic	5394	uc057bwv.1	0.5968	3757	3757	chr1:25805825_25806325
3758	261	0.539726	2.51902e-36	0.824686	0.340664	MAN1C1	18.5307	0.913	0.837	2	C07.Endocrine1._.Rep2	2973	MTFR1L	Intronic	470	uc057bww.1	0.6347	3758	3758	chr1:25810749_25811249
3763	261	0.722725	2.45662e-76	0.751032	0.340664	MAN1C1	82.2466	0.84	0.749	2	C04.Neck._.corpus1	16662	LOC646471	Exonic	86	uc057bwx.1	0.3792	3763	3763	chr1:25837210_25837710
3768	261	0.514377	1.43804e-32	0.26916	0.340664	MAN1C1	6.46307	0.308	0.095	2	C04.Neck._.corpus1	3579	AUNIP	Exonic	3424	uc057bwy.1	0.5828	3768	3768	chr1:25862788_25863288
3769	261	0.756874	1.16302e-87	0.696943	0.340664	MAN1C1	21.6927	0.618	0.419	2	C04.Neck._.corpus1	4103	AUNIP	Exonic	3948	uc057bwy.1	0.6028	3769	3769	chr1:25863312_25863812
3706	262	0.508247	1.04505e-31	0.746617	0.913715	MTFR1L	14.925	0.883	0.787	2	C07.Endocrine1._.Rep2	29351	LDLRAP1	Distal	8340	uc057bwt.1	0.5649	3706	3706	chr1:25572682_25573182
3707	262	0.504526	3.41471e-31	0.774064	0.913715	MTFR1L	80.7055	0.837	0.744	2	C04.Neck._.corpus1	30119	LDLRAP1	Distal	7777	uc057bwt.1	0.5928	3707	3707	chr1:25573450_25573950
3709	262	0.669873	8.19239e-62	0.767333	0.913715	MTFR1L	37.7232	0.721	0.567	2	C04.Neck._.corpus1	27115	MAN1C1	Distal	8873	uc057bwu.1	0.4471	3709	3709	chr1:25590102_25590602
3711	262	0.596475	5.26564e-46	0.845872	0.913715	MTFR1L	73.0914	0.824	0.725	2	C04.Neck._.corpus1	16256	MAN1C1	Distal	16256	uc057bwu.1	0.519	3711	3711	chr1:25600961_25601461
3727	262	0.605241	1.11838e-47	0.372731	0.913715	MTFR1L	11.0228	0.463	0.226	2	C04.Neck._.corpus1	54657	MAN1C1	Intronic	13014	uc057bwu.1	0.513	3727	3727	chr1:25671876_25672376
3734	262	0.557411	3.84275e-39	0.81998	0.913715	MTFR1L	25.2405	0.903	0.774	2	C05.Chief._.Rep1	72184	SELENON	Intronic	18388	uc057bwv.1	0.5908	3734	3734	chr1:25727741_25728241
3736	262	0.551157	3.98029e-38	0.563832	0.913715	MTFR1L	23.4935	0.593	0.38	2	C04.Neck._.corpus2	63846	SELENON	Intronic	26726	uc057bwv.1	0.499	3736	3736	chr1:25736079_25736579
3737	262	0.672979	1.39209e-62	0.838593	0.913715	MTFR1L	35.4533	0.947	0.868	2	C05.Chief._.Rep1	56560	SELENON	Intronic	28453	uc057bwv.1	0.5788	3737	3737	chr1:25743365_25743865
3738	262	0.506451	1.85471e-31	0.639654	0.913715	MTFR1L	19.6299	0.902	0.851	2	C08.Endocrine2._.Rep1	55931	SELENON	Intronic	27824	uc057bwv.1	0.5609	3738	3738	chr1:25743994_25744494
3740	262	0.537529	5.48933e-36	0.505343	0.913715	MTFR1L	47.9824	0.739	0.595	2	C04.Neck._.corpus2	41296	SELENON	Exonic	13189	uc057bwv.1	0.5409	3740	3740	chr1:25758629_25759129
3741	262	0.61655	6.45699e-50	0.886257	0.913715	MTFR1L	153.136	0.908	0.856	2	C04.Neck._.corpus2	33267	SELENON	Intronic	5160	uc057bwv.1	0.6028	3741	3741	chr1:25766658_25767158
3742	262	0.637989	2.04203e-54	0.655644	0.913715	MTFR1L	70.09	0.818	0.715	2	C04.Neck._.corpus1	28631	SELENON	Intronic	524	uc057bwv.1	0.5329	3742	3742	chr1:25771294_25771794
3743	262	0.620586	9.77987e-51	0.912914	0.913715	MTFR1L	218.193	0.946	0.914	2	C04.Neck._.corpus1	26547	SELENON	Intronic	1558	uc057bwv.1	0.507	3743	3743	chr1:25773378_25773878
3748	262	0.511439	3.73913e-32	0.62478	0.913715	MTFR1L	39.412	0.701	0.535	2	C04.Neck._.corpus2	17241	SELENON	Intronic	2219	uc057bwv.1	0.5749	3748	3748	chr1:25782684_25783184
3749	262	0.488394	4.92456e-29	0.406168	0.913715	MTFR1L	14.0334	0.522	0.29	2	C04.Neck._.corpus1	14595	SELENON	Exonic	4865	uc057bwv.1	0.5369	3749	3749	chr1:25785330_25785830
3752	262	0.532347	3.36851e-35	0.903274	0.913715	MTFR1L	196.093	0.937	0.9	2	C04.Neck._.corpus1	3174	SELENON	Distal	3174	uc057bwv.1	0.5329	3752	3752	chr1:25796751_25797251
3757	262	0.494949	6.74095e-30	0.26638	0.913715	MTFR1L	8.81155	0.352	0.133	2	C04.Neck._.corpus2	5898	SELENON	Intronic	5394	uc057bwv.1	0.5968	3757	3757	chr1:25805825_25806325
3763	262	0.585321	5.9867e-44	0.751032	0.913715	MTFR1L	82.2466	0.84	0.749	2	C04.Neck._.corpus1	16662	LOC646471	Exonic	86	uc057bwx.1	0.3792	3763	3763	chr1:25837210_25837710
3768	262	0.527055	2.08204e-34	0.26916	0.913715	MTFR1L	6.46307	0.308	0.095	2	C04.Neck._.corpus1	3579	AUNIP	Exonic	3424	uc057bwy.1	0.5828	3768	3768	chr1:25862788_25863288
3769	262	0.649839	4.62823e-57	0.696943	0.913715	MTFR1L	21.6927	0.618	0.419	2	C04.Neck._.corpus1	4103	AUNIP	Exonic	3948	uc057bwy.1	0.6028	3769	3769	chr1:25863312_25863812
3771	262	0.690673	3.72998e-67	0.942356	0.913715	MTFR1L	39.667	0.96	0.893	2	C05.Chief._.Rep1	3464	PAQR7	Intronic	3464	uc057bwz.1	0.521	3771	3771	chr1:25867538_25868038
3772	262	0.522501	9.72565e-34	0.35	0.913715	MTFR1L	11.0228	0.463	0.226	2	C04.Neck._.corpus1	2446	PAQR7	Intronic	2446	uc057bwz.1	0.507	3772	3772	chr1:25868556_25869056
3774	262	0.52308	8.00482e-34	0.596844	0.913715	MTFR1L	19.8241	0.554	0.332	2	C04.Neck._.corpus2	255	PAQR7	Promoter	255	uc057bwz.1	0.5689	3774	3774	chr1:25871259_25871759
3775	262	0.544348	4.79844e-37	0.260188	0.913715	MTFR1L	6.96769	0.649	0.321	2	C05.Chief._.Rep1	985	PAQR7	Promoter	985	uc057bwz.1	0.511	3775	3775	chr1:25871989_25872489
3780	262	0.67329	1.16474e-62	0.748795	0.913715	MTFR1L	43.0302	0.742	0.599	2	C04.Neck._.corpus1	8577	PAQR7	Distal	2334	uc057bwz.1	0.5509	3780	3780	chr1:25879581_25880081
3781	262	0.519205	2.92723e-33	0.543807	0.913715	MTFR1L	14.0334	0.522	0.29	2	C04.Neck._.corpus1	16322	MIR3917	Intronic	2475	uc057bxc.1	0.503	3781	3781	chr1:25889881_25890381
3800	262	0.627005	4.56334e-52	0.611625	0.913715	MTFR1L	13.8106	0.805	0.57	2	C05.Chief._.Rep1	6824	EXTL1	Distal	6824	uc057bxk.1	0.5349	3800	3800	chr1:26012809_26013309
3801	262	0.611659	6.15922e-49	0.319649	0.913715	MTFR1L	12.0058	0.484	0.248	2	C04.Neck._.corpus1	5403	EXTL1	Intronic	2098	uc057bxk.1	0.5529	3801	3801	chr1:26025038_26025538
3780	264	0.468283	1.67922e-26	0.748795	0.307383	PAQR7	43.0302	0.742	0.599	2	C04.Neck._.corpus1	8577	PAQR7	Distal	2334	uc057bwz.1	0.5509	3780	3780	chr1:25879581_25880081
3815	264	0.499404	1.70197e-30	0.907002	0.307383	PAQR7	179.805	0.929	0.888	2	C04.Neck._.corpus1	3584	PDIK1L	Intronic	2900	uc001aol.3	0.3892	3815	3815	chr1:26114500_26115000
3787	265	0.515769	9.10606e-33	0.956825	0.916245	STMN1	41.1594	0.985	0.955	2	C05.Chief._.Rep2	913	MIR3917	Intronic	50	uc057bxc.1	0.6028	3787	3787	chr1:25905290_25905790
3788	265	0.502613	6.24237e-31	0.955467	0.916245	STMN1	44.3673	0.987	0.975	2	C08.Endocrine2._.Rep2	70	MIR3917	Promoter	58	uc057bxc.1	0.7365	3788	3788	chr1:25906275_25906775
3812	265	0.523029	8.14228e-34	0.965822	0.916245	STMN1	34.8724	0.971	0.935	2	C10.Immune2._.Rep1	509	PDIK1L	Intronic	161	uc001aol.3	0.7665	3812	3812	chr1:26111425_26111925
3741	266	0.482018	3.26345e-28	0.886257	0.621967	PAFAH2	153.136	0.908	0.856	2	C04.Neck._.corpus2	33267	SELENON	Intronic	5160	uc057bwv.1	0.6028	3741	3741	chr1:25766658_25767158
3743	266	0.635581	6.81197e-54	0.912914	0.621967	PAFAH2	218.193	0.946	0.914	2	C04.Neck._.corpus1	26547	SELENON	Intronic	1558	uc057bwv.1	0.507	3743	3743	chr1:25773378_25773878
3746	266	0.459758	1.77292e-25	0.595778	0.621967	PAFAH2	22.8497	0.628	0.433	2	C04.Neck._.corpus1	24459	SELENON	Intronic	1872	uc057bwv.1	0.503	3746	3746	chr1:25775466_25775966
3747	266	0.457886	2.94828e-25	0.311931	0.621967	PAFAH2	12.9601	0.452	0.215	2	C04.Neck._.corpus2	19545	SELENON	Intronic	83	uc057bwv.1	0.521	3747	3747	chr1:25780380_25780880
3763	266	0.462529	8.29834e-26	0.751032	0.621967	PAFAH2	82.2466	0.84	0.749	2	C04.Neck._.corpus1	16662	LOC646471	Exonic	86	uc057bwx.1	0.3792	3763	3763	chr1:25837210_25837710
3771	266	0.46617	3.02939e-26	0.942356	0.621967	PAFAH2	39.667	0.96	0.893	2	C05.Chief._.Rep1	3464	PAQR7	Intronic	3464	uc057bwz.1	0.521	3771	3771	chr1:25867538_25868038
3780	266	0.471898	6.05584e-27	0.748795	0.621967	PAFAH2	43.0302	0.742	0.599	2	C04.Neck._.corpus1	8577	PAQR7	Distal	2334	uc057bwz.1	0.5509	3780	3780	chr1:25879581_25880081
3781	266	0.453282	1.01678e-24	0.543807	0.621967	PAFAH2	14.0334	0.522	0.29	2	C04.Neck._.corpus1	16322	MIR3917	Intronic	2475	uc057bxc.1	0.503	3781	3781	chr1:25889881_25890381
3801	266	0.514203	1.52214e-32	0.319649	0.621967	PAFAH2	12.0058	0.484	0.248	2	C04.Neck._.corpus1	5403	EXTL1	Intronic	2098	uc057bxk.1	0.5529	3801	3801	chr1:26025038_26025538
3815	266	0.524281	5.33943e-34	0.907002	0.621967	PAFAH2	179.805	0.929	0.888	2	C04.Neck._.corpus1	3584	PDIK1L	Intronic	2900	uc001aol.3	0.3892	3815	3815	chr1:26114500_26115000
3831	266	0.574518	4.93285e-42	0.678662	0.621967	PAFAH2	36.4213	0.714	0.557	2	C04.Neck._.corpus1	15070	CEP85	Distal	15070	uc001aop.5	0.5629	3831	3831	chr1:26218832_26219332
3825	267	0.494664	7.35734e-30	0.85802	0.328792	PDIK1L	28.9681	0.963	0.924	2	C07.Endocrine1._.Rep1	2956	FAM110D	Exonic	2956	uc057bxn.1	0.7405	3825	3825	chr1:26161727_26162227
3837	268	0.465966	3.20723e-26	0.629679	0.348385	ZNF593	45.0863	0.727	0.578	2	C04.Neck._.corpus2	3565	CEP85	Intronic	3516	uc001aop.5	0.3513	3837	3837	chr1:26237469_26237969
3812	269	0.455955	4.96754e-25	0.965822	0.50785	CNKSR1	34.8724	0.971	0.935	2	C10.Immune2._.Rep1	509	PDIK1L	Intronic	161	uc001aol.3	0.7665	3812	3812	chr1:26111425_26111925
3833	269	0.473191	4.19246e-27	0.991081	0.50785	CNKSR1	68.3033	0.996	0.988	2	C05.Chief._.Rep1	175	CEP85	Promoter	175	uc001aop.5	0.6527	3833	3833	chr1:26233727_26234227
3816	270	0.518773	3.37876e-33	0.400217	0.387245	CEP85	14.6435	0.561	0.32	2	C01.Surface._.corpus2	11449	PDIK1L	Exonic	10765	uc001aol.3	0.3573	3816	3816	chr1:26122365_26122865
3817	270	0.462503	8.35933e-26	0.943007	0.387245	CEP85	122.426	0.895	0.833	2	C01.Surface._.corpus2	12193	PDIK1L	Exonic	11509	uc001aol.3	0.3693	3817	3817	chr1:26123109_26123609
3839	270	0.50224	7.01817e-31	0.975595	0.387245	CEP85	197.846	0.941	0.885	2	C09.Immune1._.corpus1	2779	SH3BGRL3	Intronic	2779	uc057bxr.1	0.5349	3839	3839	chr1:26276146_26276646
3841	270	0.453423	9.79357e-25	0.951358	0.387245	CEP85	185.269	0.93	0.889	2	C01.Surface._.corpus2	554	SH3BGRL3	Promoter	554	uc057bxr.1	0.479	3841	3841	chr1:26278371_26278871
3846	270	0.494724	7.22137e-30	0.937521	0.387245	CEP85	119.943	0.988	0.971	2	C09.Immune1._.corpus2	5752	SH3BGRL3	Exonic	4806	uc057bxr.1	0.5888	3846	3846	chr1:26284679_26285179
3867	270	0.490001	3.03629e-29	0.989778	0.387245	CEP85	319.757	0.969	0.948	2	C01.Surface._.corpus2	4874	CRYBG2	Distal	4874	uc057bxu.1	0.507	3867	3867	chr1:26358755_26359255
3807	272	0.537678	5.2076e-36	0.562519	0.723368	UBXN11	58.4023	0.774	0.647	2	C04.Neck._.corpus2	7598	TRIM63	Distal	4456	uc057bxm.1	0.5289	3807	3807	chr1:26075785_26076285
3815	272	0.592082	3.47022e-45	0.907002	0.723368	UBXN11	179.805	0.929	0.888	2	C04.Neck._.corpus1	3584	PDIK1L	Intronic	2900	uc001aol.3	0.3892	3815	3815	chr1:26114500_26115000
3831	272	0.762379	1.16069e-89	0.678662	0.723368	UBXN11	36.4213	0.714	0.557	2	C04.Neck._.corpus1	15070	CEP85	Distal	15070	uc001aop.5	0.5629	3831	3831	chr1:26218832_26219332
3861	272	0.632812	2.69133e-53	0.842543	0.723368	UBXN11	165.548	0.921	0.876	2	C04.Neck._.corpus1	3349	UBXN11	Distal	3267	uc057bxs.1	0.5529	3861	3861	chr1:26321463_26321963
3883	272	0.490043	2.99875e-29	0.577872	0.723368	UBXN11	74.6017	0.827	0.729	2	C04.Neck._.corpus1	2054	LIN28A	Distal	2054	uc057bxx.1	0.505	3883	3883	chr1:26408473_26408973
3889	272	0.632827	2.67152e-53	0.743022	0.723368	UBXN11	59.799	0.795	0.68	2	C04.Neck._.corpus1	16171	LOC101928324	Intronic	4745	uc057byd.1	0.4092	3889	3889	chr1:26450860_26451360
3890	272	0.478613	8.80797e-28	0.615244	0.723368	UBXN11	36.638	0.687	0.514	2	C04.Neck._.corpus2	1842	LOC101928324	Promoter	1842	uc057byd.1	0.5948	3890	3890	chr1:26468875_26469375
3902	272	0.498615	2.17475e-30	0.694746	0.723368	UBXN11	45.7402	0.753	0.615	2	C04.Neck._.corpus1	2803	RPS6KA1	Intronic	1236	uc001aov.5	0.5689	3902	3902	chr1:26532315_26532815
3835	277	0.572247	1.22121e-41	0.7276	0.831647	HMGN2	45.7402	0.753	0.615	2	C04.Neck._.corpus1	930	CEP85	Intronic	881	uc001aop.5	0.487	3835	3835	chr1:26234834_26235334
3861	277	0.630285	9.27915e-53	0.842543	0.831647	HMGN2	165.548	0.921	0.876	2	C04.Neck._.corpus1	3349	UBXN11	Distal	3267	uc057bxs.1	0.5529	3861	3861	chr1:26321463_26321963
3889	277	0.545482	3.18354e-37	0.743022	0.831647	HMGN2	59.799	0.795	0.68	2	C04.Neck._.corpus1	16171	LOC101928324	Intronic	4745	uc057byd.1	0.4092	3889	3889	chr1:26450860_26451360
3890	277	0.630985	6.59277e-53	0.615244	0.831647	HMGN2	36.638	0.687	0.514	2	C04.Neck._.corpus2	1842	LOC101928324	Promoter	1842	uc057byd.1	0.5948	3890	3890	chr1:26468875_26469375
3892	277	0.455235	6.02768e-25	0.482968	0.831647	HMGN2	9.12398	0.412	0.18	2	C04.Neck._.corpus1	1395	HMGN2	Promoter	1395	uc001aou.5	0.501	3892	3892	chr1:26470804_26471304
3902	277	0.517234	5.62154e-33	0.694746	0.831647	HMGN2	45.7402	0.753	0.615	2	C04.Neck._.corpus1	2803	RPS6KA1	Intronic	1236	uc001aov.5	0.5689	3902	3902	chr1:26532315_26532815
3917	277	0.643164	1.47506e-55	0.676583	0.831647	HMGN2	32.5791	0.695	0.53	2	C04.Neck._.corpus1	5656	ARID1A	Distal	3754	uc057byf.1	0.4192	3917	3917	chr1:26690126_26690626
3918	277	0.597051	4.10138e-46	0.417798	0.831647	HMGN2	5.45646	0.362	0.123	2	C01.Surface._.corpus1	4945	ARID1A	Distal	3043	uc057byf.1	0.3772	3918	3918	chr1:26690837_26691337
3921	277	0.645299	4.91853e-56	0.671926	0.831647	HMGN2	20.5503	0.607	0.403	2	C04.Neck._.corpus1	2325	ARID1A	Distal	423	uc057byf.1	0.4311	3921	3921	chr1:26693457_26693957
3922	277	0.620176	1.18682e-50	0.526716	0.831647	HMGN2	26.4035	0.656	0.472	2	C04.Neck._.corpus1	1584	ARID1A	Promoter	316	uc057byf.1	0.4651	3922	3922	chr1:26694198_26694698
3930	277	0.788385	6.73221e-100	0.723116	0.831647	HMGN2	71.5875	0.821	0.72	2	C04.Neck._.corpus1	6079	ARID1A	Intronic	5708	uc057byf.1	0.4471	3930	3930	chr1:26701863_26702363
3931	277	0.683306	3.27319e-65	0.807768	0.831647	HMGN2	85.3464	0.845	0.757	2	C04.Neck._.corpus1	9881	ARID1A	Intronic	9510	uc057byf.1	0.4072	3931	3931	chr1:26705665_26706165
3932	277	0.61926	1.82547e-50	0.525383	0.831647	HMGN2	22.8497	0.628	0.433	2	C04.Neck._.corpus1	10536	ARID1A	Intronic	10165	uc057byf.1	0.4331	3932	3932	chr1:26706320_26706820
3846	278	0.706878	1.21187e-71	0.937521	0.771442	RPS6KA1	119.943	0.988	0.971	2	C09.Immune1._.corpus2	5752	SH3BGRL3	Exonic	4806	uc057bxr.1	0.5888	3846	3846	chr1:26284679_26285179
3850	278	0.527354	1.88016e-34	0.481896	0.771442	RPS6KA1	93.2379	0.876	0.769	2	C09.Immune1._.corpus1	9664	SH3BGRL3	Intronic	8718	uc057bxr.1	0.525	3850	3850	chr1:26288591_26289091
3864	278	0.473153	4.23792e-27	0.569704	0.771442	RPS6KA1	6.89612	0.282	0.083	2	C04.Neck._.corpus2	1989	CRYBG2	Intronic	1955	uc057bxu.1	0.5329	3864	3864	chr1:26351890_26352390
3866	278	0.55371	1.54156e-38	0.997279	0.771442	RPS6KA1	332.725	0.972	0.953	2	C01.Surface._.corpus2	3185	CRYBG2	Distal	3185	uc057bxu.1	0.6188	3866	3866	chr1:26357066_26357566
3867	278	0.673174	1.24488e-62	0.989778	0.771442	RPS6KA1	319.757	0.969	0.948	2	C01.Surface._.corpus2	4874	CRYBG2	Distal	4874	uc057bxu.1	0.507	3867	3867	chr1:26358755_26359255
3904	278	0.615082	1.27615e-49	0.921946	0.771442	RPS6KA1	21.953	0.902	0.817	2	C10.Immune2._.Rep1	8454	RPS6KA1	Intronic	4895	uc001aov.5	0.519	3904	3904	chr1:26537966_26538466
3929	278	0.460804	1.33183e-25	0.544114	0.771442	RPS6KA1	22.9184	0.598	0.358	2	C03.Progenitor._.corpus2	5374	ARID1A	Intronic	5003	uc057byf.1	0.4212	3929	3929	chr1:26701158_26701658
3938	278	0.555379	8.26275e-39	0.662143	0.771442	RPS6KA1	34.8724	0.971	0.935	2	C10.Immune2._.Rep1	43238	PIGV	Intronic	14852	uc057byg.1	0.505	3938	3938	chr1:26743983_26744483
3943	278	0.480641	4.88158e-28	0.762158	0.771442	RPS6KA1	10.9773	0.836	0.691	2	C07.Endocrine1._.Rep1	15635	PIGV	Intronic	606	uc057byg.1	0.515	3943	3943	chr1:26771586_26772086
3916	280	0.485855	1.05099e-28	0.90798	0.755547	PIGV	262.828	0.958	0.932	2	C04.Neck._.corpus2	18362	ARID1A	Distal	16460	uc057byf.1	0.497	3916	3916	chr1:26677420_26677920
3930	280	0.504922	3.01403e-31	0.723116	0.755547	PIGV	71.5875	0.821	0.72	2	C04.Neck._.corpus1	6079	ARID1A	Intronic	5708	uc057byf.1	0.4471	3930	3930	chr1:26701863_26702363
3931	280	0.530169	7.15844e-35	0.807768	0.755547	PIGV	85.3464	0.845	0.757	2	C04.Neck._.corpus1	9881	ARID1A	Intronic	9510	uc057byf.1	0.4072	3931	3931	chr1:26705665_26706165
3933	280	0.48388	1.88679e-28	0.562578	0.755547	PIGV	31.2268	0.654	0.466	2	C04.Neck._.corpus2	23102	ARID1A	Intronic	8571	uc057byf.1	0.3752	3933	3933	chr1:26718886_26719386
3934	280	0.540624	1.82987e-36	0.956183	0.755547	PIGV	38.7628	0.979	0.962	2	C08.Endocrine2._.Rep1	27743	ARID1A	Intronic	3930	uc057byf.1	0.509	3934	3934	chr1:26723527_26724027
3935	280	0.583615	1.21553e-43	0.662657	0.755547	PIGV	59.799	0.795	0.68	2	C04.Neck._.corpus1	32805	ARID1A	Intronic	540	uc057byf.1	0.3972	3935	3935	chr1:26728589_26729089
3942	280	0.536592	7.63841e-36	0.333165	0.755547	PIGV	9.12398	0.412	0.18	2	C04.Neck._.corpus1	18657	PIGV	Intronic	2414	uc057byg.1	0.4451	3942	3942	chr1:26768564_26769064
4001	280	0.532507	3.1863e-35	0.801412	0.755547	PIGV	220.053	0.947	0.916	2	C04.Neck._.corpus1	6681	KDF1	Distal	6681	uc001apb.3	0.513	4001	4001	chr1:26966838_26967338
4008	280	0.5257	3.30144e-34	0.653338	0.755547	PIGV	35.1297	0.708	0.548	2	C04.Neck._.corpus1	6905	TRNP1	Distal	6905	uc057byu.1	0.501	4008	4008	chr1:26986551_26987051
4041	280	0.600375	9.62847e-47	0.784109	0.755547	PIGV	112.211	0.872	0.799	2	C04.Neck._.corpus2	14372	TENT5B	Distal	14372	uc057byv.1	0.491	4041	4041	chr1:27026959_27027459
4045	280	0.552077	2.83029e-38	0.798331	0.755547	PIGV	93.5382	0.848	0.762	2	C04.Neck._.corpus2	20690	TENT5B	Distal	20690	uc057byv.1	0.5329	4045	4045	chr1:27033277_27033777
3913	281	0.55411	1.32839e-38	0.953916	0.409173	ZDHHC18	46.3858	0.99	0.981	2	C08.Endocrine2._.Rep2	66075	MIR1976	Distal	18185	uc057bye.1	0.7046	3913	3913	chr1:26620368_26620868
3948	281	0.485329	1.2292e-28	0.785333	0.409173	ZDHHC18	35.4571	0.76	0.556	2	C09.Immune1._.corpus1	970	PIGV	Exonic	247	uc057byg.1	0.6068	3948	3948	chr1:26788193_26788693
3974	281	0.632565	3.03853e-53	0.991274	0.409173	ZDHHC18	503.117	0.994	0.988	2	C01.Surface._.corpus2	91	SFN	Promoter	91	uc057byi.1	0.6148	3974	3974	chr1:26862796_26863296
3976	281	0.741464	2.49573e-82	0.994356	0.409173	ZDHHC18	410.547	0.998	0.995	2	C02.Stem._.corpus2	2092	SFN	Distal	2092	uc057byi.1	0.7026	3976	3976	chr1:26864981_26865481
3990	281	0.528322	1.3501e-34	0.984173	0.409173	ZDHHC18	58.7357	0.998	0.996	2	C08.Endocrine2._.Rep2	224	NR0B2	Promoter	224	uc057byt.1	0.5509	3990	3990	chr1:26913941_26914441
3994	281	0.743027	7.4762e-83	0.983037	0.409173	ZDHHC18	211.688	0.999	0.997	2	C03.Progenitor._.corpus1	7645	NR0B2	Intronic	113	uc057byt.1	0.6208	3994	3994	chr1:26921362_26921862
4013	281	0.63092	6.8048e-53	0.986489	0.409173	ZDHHC18	287.75	0.981	0.963	2	C02.Stem._.corpus2	39	TRNP1	Promoter	39	uc057byu.1	0.6946	4013	4013	chr1:26993417_26993917
4018	281	0.475484	2.17428e-27	0.87444	0.409173	ZDHHC18	30.8913	0.97	0.936	2	C07.Endocrine1._.Rep1	4143	TRNP1	Intronic	3531	uc057byu.1	0.5888	4018	4018	chr1:26997601_26998101
4037	281	0.604266	1.72721e-47	0.978198	0.409173	ZDHHC18	301.9	0.99	0.982	2	C01.Surface._.corpus1	183	TENT5B	Promoter	183	uc057byv.1	0.5968	4037	4037	chr1:27012770_27013270
3938	282	0.604582	1.5008e-47	0.662143	0.977228	SFN	34.8724	0.971	0.935	2	C10.Immune2._.Rep1	43238	PIGV	Intronic	14852	uc057byg.1	0.505	3938	3938	chr1:26743983_26744483
3957	282	0.656897	1.07844e-58	0.360464	0.977228	SFN	17.572	0.539	0.279	2	C03.Progenitor._.corpus2	3625	ZDHHC18	Distal	3625	uc057byh.1	0.4132	3957	3957	chr1:26822834_26823334
3963	282	0.706881	1.20957e-71	0.787886	0.977228	SFN	18.8797	0.555	0.286	2	C03.Progenitor._.corpus2	5279	ZDHHC18	Intronic	13	uc057byh.1	0.503	3963	3963	chr1:26831740_26832240
3966	282	0.839333	7.13052e-125	0.848311	0.977228	SFN	44.6914	0.775	0.637	2	C01.Surface._.corpus2	15120	SFN	Intronic	2344	uc057byi.1	0.497	3966	3966	chr1:26847767_26848267
3968	282	0.56316	4.28523e-40	0.999773	0.977228	SFN	475.545	0.992	0.985	2	C01.Surface._.corpus2	13665	SFN	Intronic	889	uc057byi.1	0.5868	3968	3968	chr1:26849222_26849722
3970	282	0.694705	3.04552e-68	0.9208	0.977228	SFN	171.57	0.924	0.879	2	C01.Surface._.corpus2	9847	SFN	Intronic	2160	uc057byi.1	0.513	3970	3970	chr1:26853040_26853540
3986	282	0.553024	1.99188e-38	0.977126	0.977228	SFN	237.609	0.949	0.918	2	C01.Surface._.corpus2	6184	NR0B2	Intronic	6184	uc057byt.1	0.509	3986	3986	chr1:26907531_26908031
3987	282	0.590314	7.35085e-45	0.955625	0.977228	SFN	206.447	0.913	0.852	2	C03.Progenitor._.corpus2	3311	NR0B2	Intronic	3311	uc057byt.1	0.509	3987	3987	chr1:26910404_26910904
4009	282	0.464653	4.61669e-26	0.948099	0.977228	SFN	324.071	0.97	0.95	2	C01.Surface._.corpus2	2894	TRNP1	Distal	2894	uc057byu.1	0.4351	4009	4009	chr1:26990562_26991062
4060	282	0.609031	2.03851e-48	0.866346	0.977228	SFN	66.733	0.831	0.729	2	C01.Surface._.corpus2	74612	TENT5B	Distal	12232	uc057byv.1	0.5309	4060	4060	chr1:27087199_27087699
3925	283	0.535508	1.11807e-35	0.813353	0.524848	GPN2	68.2245	0.844	0.71	2	C09.Immune1._.corpus1	198	ARID1A	Exonic	171	uc057byf.1	0.7764	3925	3925	chr1:26695982_26696482
3959	283	0.559746	1.58428e-39	0.900854	0.524848	GPN2	131.099	0.976	0.953	2	C03.Progenitor._.corpus1	63	ZDHHC18	Promoter	63	uc057byh.1	0.7725	3959	3959	chr1:26826396_26826896
3968	283	0.500923	1.06037e-30	0.999773	0.524848	GPN2	475.545	0.992	0.985	2	C01.Surface._.corpus2	13665	SFN	Intronic	889	uc057byi.1	0.5868	3968	3968	chr1:26849222_26849722
3974	283	0.48099	4.40944e-28	0.991274	0.524848	GPN2	503.117	0.994	0.988	2	C01.Surface._.corpus2	91	SFN	Promoter	91	uc057byi.1	0.6148	3974	3974	chr1:26862796_26863296
3976	283	0.553218	1.85324e-38	0.994356	0.524848	GPN2	410.547	0.998	0.995	2	C02.Stem._.corpus2	2092	SFN	Distal	2092	uc057byi.1	0.7026	3976	3976	chr1:26864981_26865481
3986	283	0.504988	2.95159e-31	0.977126	0.524848	GPN2	237.609	0.949	0.918	2	C01.Surface._.corpus2	6184	NR0B2	Intronic	6184	uc057byt.1	0.509	3986	3986	chr1:26907531_26908031
3987	283	0.577788	1.32031e-42	0.955625	0.524848	GPN2	206.447	0.913	0.852	2	C03.Progenitor._.corpus2	3311	NR0B2	Intronic	3311	uc057byt.1	0.509	3987	3987	chr1:26910404_26910904
4013	283	0.483815	1.92281e-28	0.986489	0.524848	GPN2	287.75	0.981	0.963	2	C02.Stem._.corpus2	39	TRNP1	Promoter	39	uc057byu.1	0.6946	4013	4013	chr1:26993417_26993917
4096	283	0.627872	3.00319e-52	0.995842	0.524848	GPN2	363.292	0.978	0.962	2	C01.Surface._.corpus2	34108	SLC9A1	Intronic	21725	uc057byw.1	0.5509	4096	4096	chr1:27132622_27133122
4100	283	0.480272	5.43808e-28	0.919215	0.524848	GPN2	206.447	0.913	0.852	2	C03.Progenitor._.corpus2	30589	SLC9A1	Intronic	18206	uc057byw.1	0.5948	4100	4100	chr1:27136141_27136641
4102	283	0.494499	7.73839e-30	0.936188	0.524848	GPN2	229.498	0.923	0.868	2	C03.Progenitor._.corpus2	29194	SLC9A1	Intronic	16811	uc057byw.1	0.6048	4102	4102	chr1:27137536_27138036
3925	284	0.472038	5.82027e-27	0.813353	0.278383	GPATCH3	68.2245	0.844	0.71	2	C09.Immune1._.corpus1	198	ARID1A	Exonic	171	uc057byf.1	0.7764	3925	3925	chr1:26695982_26696482
3974	284	0.466766	2.56536e-26	0.991274	0.278383	GPATCH3	503.117	0.994	0.988	2	C01.Surface._.corpus2	91	SFN	Promoter	91	uc057byi.1	0.6148	3974	3974	chr1:26862796_26863296
3976	284	0.559773	1.56831e-39	0.994356	0.278383	GPATCH3	410.547	0.998	0.995	2	C02.Stem._.corpus2	2092	SFN	Distal	2092	uc057byi.1	0.7026	3976	3976	chr1:26864981_26865481
4013	284	0.459031	2.16077e-25	0.986489	0.278383	GPATCH3	287.75	0.981	0.963	2	C02.Stem._.corpus2	39	TRNP1	Promoter	39	uc057byu.1	0.6946	4013	4013	chr1:26993417_26993917
4096	284	0.51504	1.15716e-32	0.995842	0.278383	GPATCH3	363.292	0.978	0.962	2	C01.Surface._.corpus2	34108	SLC9A1	Intronic	21725	uc057byw.1	0.5509	4096	4096	chr1:27132622_27133122
3921	285	0.486104	9.75791e-29	0.671926	0.469508	NUDC	20.5503	0.607	0.403	2	C04.Neck._.corpus1	2325	ARID1A	Distal	423	uc057byf.1	0.4311	3921	3921	chr1:26693457_26693957
3930	285	0.518997	3.13563e-33	0.723116	0.469508	NUDC	71.5875	0.821	0.72	2	C04.Neck._.corpus1	6079	ARID1A	Intronic	5708	uc057byf.1	0.4471	3930	3930	chr1:26701863_26702363
3931	285	0.496509	4.17187e-30	0.807768	0.469508	NUDC	85.3464	0.845	0.757	2	C04.Neck._.corpus1	9881	ARID1A	Intronic	9510	uc057byf.1	0.4072	3931	3931	chr1:26705665_26706165
3934	285	0.527903	1.55826e-34	0.956183	0.469508	NUDC	38.7628	0.979	0.962	2	C08.Endocrine2._.Rep1	27743	ARID1A	Intronic	3930	uc057byf.1	0.509	3934	3934	chr1:26723527_26724027
3935	285	0.555578	7.66756e-39	0.662657	0.469508	NUDC	59.799	0.795	0.68	2	C04.Neck._.corpus1	32805	ARID1A	Intronic	540	uc057byf.1	0.3972	3935	3935	chr1:26728589_26729089
3942	285	0.507928	1.15749e-31	0.333165	0.469508	NUDC	9.12398	0.412	0.18	2	C04.Neck._.corpus1	18657	PIGV	Intronic	2414	uc057byg.1	0.4451	3942	3942	chr1:26768564_26769064
3944	285	0.591742	4.01047e-45	0.954632	0.469508	NUDC	238.923	0.95	0.92	2	C04.Neck._.corpus2	3345	PIGV	Distal	3345	uc057byg.1	0.503	3944	3944	chr1:26783876_26784376
4030	285	0.552564	2.36324e-38	0.940528	0.469508	NUDC	144.586	0.907	0.854	2	C04.Neck._.corpus1	4518	TENT5B	Intronic	4518	uc057byv.1	0.5469	4030	4030	chr1:27008067_27008567
4041	285	0.510925	4.41628e-32	0.784109	0.469508	NUDC	112.211	0.872	0.799	2	C04.Neck._.corpus2	14372	TENT5B	Distal	14372	uc057byv.1	0.491	4041	4041	chr1:27026959_27027459
4047	285	0.458802	2.29926e-25	0.703447	0.469508	NUDC	16.0727	0.895	0.801	2	C07.Endocrine1._.Rep1	33245	TENT5B	Distal	19282	uc057byv.1	0.517	4047	4047	chr1:27045832_27046332
4050	285	0.54168	1.2537e-36	0.720681	0.469508	NUDC	43.0302	0.742	0.599	2	C04.Neck._.corpus1	45281	TENT5B	Distal	7246	uc057byv.1	0.525	4050	4050	chr1:27057868_27058368
4052	285	0.453559	9.44293e-25	0.461136	0.469508	NUDC	16.1373	0.554	0.332	2	C04.Neck._.corpus1	57543	TENT5B	Distal	5014	uc057byv.1	0.5848	4052	4052	chr1:27070130_27070630
4053	285	0.461164	1.207e-25	0.64557	0.469508	NUDC	23.0235	0.921	0.876	2	C08.Endocrine2._.Rep2	58343	TENT5B	Distal	5814	uc057byv.1	0.5988	4053	4053	chr1:27070930_27071430
4058	285	0.472962	4.47377e-27	0.545027	0.469508	NUDC	18.3113	0.582	0.371	2	C04.Neck._.corpus1	73179	TENT5B	Distal	13665	uc057byv.1	0.493	4058	4058	chr1:27085766_27086266
4062	285	0.462328	8.77159e-26	0.45716	0.469508	NUDC	12.0058	0.484	0.248	2	C04.Neck._.corpus1	76019	TENT5B	Distal	10825	uc057byv.1	0.501	4062	4062	chr1:27088606_27089106
4065	285	0.453038	1.08522e-24	0.6684	0.469508	NUDC	47.1087	0.757	0.622	2	C04.Neck._.corpus1	68348	SLC9A1	Distal	1049	uc057byw.1	0.5489	4065	4065	chr1:27098382_27098882
4087	285	0.451374	1.68892e-24	0.484242	0.469508	NUDC	14.0334	0.522	0.29	2	C04.Neck._.corpus1	45658	SLC9A1	Intronic	17299	uc057byw.1	0.491	4087	4087	chr1:27121072_27121572
4107	285	0.527962	1.52747e-34	0.39599	0.469508	NUDC	3.92625	0.262	0.052	2	C02.Stem._.corpus2	26078	SLC9A1	Intronic	13695	uc057byw.1	0.487	4107	4107	chr1:27140652_27141152
4108	285	0.574098	5.83659e-42	0.891896	0.469508	NUDC	167.318	0.922	0.877	2	C04.Neck._.corpus1	25176	SLC9A1	Intronic	12793	uc057byw.1	0.5289	4108	4108	chr1:27141554_27142054
3917	286	0.595839	6.93251e-46	0.676583	0.955171	NR0B2	32.5791	0.695	0.53	2	C04.Neck._.corpus1	5656	ARID1A	Distal	3754	uc057byf.1	0.4192	3917	3917	chr1:26690126_26690626
3918	286	0.576474	2.24642e-42	0.417798	0.955171	NR0B2	5.45646	0.362	0.123	2	C01.Surface._.corpus1	4945	ARID1A	Distal	3043	uc057byf.1	0.3772	3918	3918	chr1:26690837_26691337
3919	286	0.475298	2.29342e-27	0.824341	0.955171	NR0B2	242.38	0.96	0.918	2	C09.Immune1._.corpus1	3439	ARID1A	Distal	1537	uc057byf.1	0.519	3919	3919	chr1:26692343_26692843
3921	286	0.662204	5.95782e-60	0.671926	0.955171	NR0B2	20.5503	0.607	0.403	2	C04.Neck._.corpus1	2325	ARID1A	Distal	423	uc057byf.1	0.4311	3921	3921	chr1:26693457_26693957
3922	286	0.506477	1.83933e-31	0.526716	0.955171	NR0B2	26.4035	0.656	0.472	2	C04.Neck._.corpus1	1584	ARID1A	Promoter	316	uc057byf.1	0.4651	3922	3922	chr1:26694198_26694698
3923	286	0.555617	7.55627e-39	0.702879	0.955171	NR0B2	21.6927	0.618	0.419	2	C04.Neck._.corpus1	874	ARID1A	Promoter	874	uc057byf.1	0.499	3923	3923	chr1:26694908_26695408
3928	286	0.503043	5.45182e-31	0.255314	0.955171	NR0B2	3.49393	0.474	0.167	2	C09.Immune1._.corpus2	4062	ARID1A	Intronic	3691	uc057byf.1	0.3912	3928	3928	chr1:26699846_26700346
3930	286	0.644831	6.26212e-56	0.723116	0.955171	NR0B2	71.5875	0.821	0.72	2	C04.Neck._.corpus1	6079	ARID1A	Intronic	5708	uc057byf.1	0.4471	3930	3930	chr1:26701863_26702363
3931	286	0.487118	7.21168e-29	0.807768	0.955171	NR0B2	85.3464	0.845	0.757	2	C04.Neck._.corpus1	9881	ARID1A	Intronic	9510	uc057byf.1	0.4072	3931	3931	chr1:26705665_26706165
3934	286	0.475525	2.14873e-27	0.956183	0.955171	NR0B2	38.7628	0.979	0.962	2	C08.Endocrine2._.Rep1	27743	ARID1A	Intronic	3930	uc057byf.1	0.509	3934	3934	chr1:26723527_26724027
3935	286	0.674285	6.56933e-63	0.662657	0.955171	NR0B2	59.799	0.795	0.68	2	C04.Neck._.corpus1	32805	ARID1A	Intronic	540	uc057byf.1	0.3972	3935	3935	chr1:26728589_26729089
3942	286	0.589977	8.47488e-45	0.333165	0.955171	NR0B2	9.12398	0.412	0.18	2	C04.Neck._.corpus1	18657	PIGV	Intronic	2414	uc057byg.1	0.4451	3942	3942	chr1:26768564_26769064
3944	286	0.69053	4.07162e-67	0.954632	0.955171	NR0B2	238.923	0.95	0.92	2	C04.Neck._.corpus2	3345	PIGV	Distal	3345	uc057byg.1	0.503	3944	3944	chr1:26783876_26784376
3980	286	0.640251	6.51636e-55	0.686701	0.955171	NR0B2	58.3576	0.791	0.674	2	C04.Neck._.corpus1	2947	GPN2	Intronic	823	uc057byo.1	0.4291	3980	3980	chr1:26887099_26887599
3989	286	0.458501	2.49536e-25	0.711931	0.955171	NR0B2	27.2642	0.766	0.623	2	C01.Surface._.corpus1	711	NR0B2	Intronic	711	uc057byt.1	0.5349	3989	3989	chr1:26913004_26913504
3995	286	0.479619	6.57867e-28	0.673215	0.955171	NR0B2	21.1015	0.742	0.559	2	C03.Progenitor._.corpus1	8494	NR0B2	Exonic	318	uc057byt.1	0.4631	3995	3995	chr1:26922211_26922711
4008	286	0.538151	4.40704e-36	0.653338	0.955171	NR0B2	35.1297	0.708	0.548	2	C04.Neck._.corpus1	6905	TRNP1	Distal	6905	uc057byu.1	0.501	4008	4008	chr1:26986551_26987051
4026	286	0.560843	1.0428e-39	0.712568	0.955171	NR0B2	33.8489	0.702	0.54	2	C04.Neck._.corpus1	8845	TENT5B	Distal	8845	uc057byv.1	0.501	4026	4026	chr1:27003740_27004240
4030	286	0.718093	6.22696e-75	0.940528	0.955171	NR0B2	144.586	0.907	0.854	2	C04.Neck._.corpus1	4518	TENT5B	Intronic	4518	uc057byv.1	0.5469	4030	4030	chr1:27008067_27008567
4031	286	0.626723	5.22726e-52	0.752198	0.955171	NR0B2	27.6144	0.665	0.485	2	C04.Neck._.corpus1	3735	TENT5B	Intronic	3735	uc057byv.1	0.483	4031	4031	chr1:27008850_27009350
4033	286	0.543433	6.67437e-37	0.655353	0.955171	NR0B2	13.3009	0.644	0.386	2	C02.Stem._.corpus1	2334	TENT5B	Intronic	2334	uc057byv.1	0.5369	4033	4033	chr1:27010251_27010751
4041	286	0.624558	1.48011e-51	0.784109	0.955171	NR0B2	112.211	0.872	0.799	2	C04.Neck._.corpus2	14372	TENT5B	Distal	14372	uc057byv.1	0.491	4041	4041	chr1:27026959_27027459
4045	286	0.551703	3.25048e-38	0.798331	0.955171	NR0B2	93.5382	0.848	0.762	2	C04.Neck._.corpus2	20690	TENT5B	Distal	20690	uc057byv.1	0.5329	4045	4045	chr1:27033277_27033777
4046	286	0.58523	6.21755e-44	0.72602	0.955171	NR0B2	77.6977	0.9	0.842	2	C01.Surface._.corpus1	31884	TENT5B	Distal	20643	uc057byv.1	0.5269	4046	4046	chr1:27044471_27044971
4047	286	0.601911	4.89872e-47	0.703447	0.955171	NR0B2	16.0727	0.895	0.801	2	C07.Endocrine1._.Rep1	33245	TENT5B	Distal	19282	uc057byv.1	0.517	4047	4047	chr1:27045832_27046332
4050	286	0.640664	5.28206e-55	0.720681	0.955171	NR0B2	43.0302	0.742	0.599	2	C04.Neck._.corpus1	45281	TENT5B	Distal	7246	uc057byv.1	0.525	4050	4050	chr1:27057868_27058368
4052	286	0.588057	1.90599e-44	0.461136	0.955171	NR0B2	16.1373	0.554	0.332	2	C04.Neck._.corpus1	57543	TENT5B	Distal	5014	uc057byv.1	0.5848	4052	4052	chr1:27070130_27070630
4054	286	0.560526	1.17681e-39	0.40682	0.955171	NR0B2	4.9665	0.35	0.095	2	C02.Stem._.corpus2	60169	TENT5B	Distal	7640	uc057byv.1	0.6407	4054	4054	chr1:27072756_27073256
4056	286	0.489953	3.08099e-29	0.344993	0.955171	NR0B2	13.0096	0.504	0.27	2	C04.Neck._.corpus1	71286	TENT5B	Distal	15558	uc057byv.1	0.4212	4056	4056	chr1:27083873_27084373
4058	286	0.473845	3.47799e-27	0.545027	0.955171	NR0B2	18.3113	0.582	0.371	2	C04.Neck._.corpus1	73179	TENT5B	Distal	13665	uc057byv.1	0.493	4058	4058	chr1:27085766_27086266
4062	286	0.471238	7.30183e-27	0.45716	0.955171	NR0B2	12.0058	0.484	0.248	2	C04.Neck._.corpus1	76019	TENT5B	Distal	10825	uc057byv.1	0.501	4062	4062	chr1:27088606_27089106
4064	286	0.562409	5.71945e-40	0.56556	0.955171	NR0B2	2.32107	0.05	0.003	2	C03.Progenitor._.corpus1	68872	SLC9A1	Distal	1573	uc057byw.1	0.495	4064	4064	chr1:27097858_27098358
4065	286	0.54512	3.62975e-37	0.6684	0.955171	NR0B2	47.1087	0.757	0.622	2	C04.Neck._.corpus1	68348	SLC9A1	Distal	1049	uc057byw.1	0.5489	4065	4065	chr1:27098382_27098882
4076	286	0.466982	2.41586e-26	0.511506	0.955171	NR0B2	28.8377	0.673	0.497	2	C04.Neck._.corpus1	57651	SLC9A1	Intronic	5306	uc057byw.1	0.5988	4076	4076	chr1:27109079_27109579
4079	286	0.489816	3.21112e-29	0.541358	0.955171	NR0B2	5.45646	0.362	0.123	2	C01.Surface._.corpus1	52579	SLC9A1	Intronic	10378	uc057byw.1	0.523	4079	4079	chr1:27114151_27114651
4083	286	0.453631	9.26164e-25	0.503916	0.955171	NR0B2	18.3113	0.582	0.371	2	C04.Neck._.corpus1	49973	SLC9A1	Intronic	12984	uc057byw.1	0.5309	4083	4083	chr1:27116757_27117257
4087	286	0.574817	4.37445e-42	0.484242	0.955171	NR0B2	14.0334	0.522	0.29	2	C04.Neck._.corpus1	45658	SLC9A1	Intronic	17299	uc057byw.1	0.491	4087	4087	chr1:27121072_27121572
4090	286	0.479517	6.77497e-28	0.627985	0.955171	NR0B2	17.2159	0.568	0.35	2	C04.Neck._.corpus1	42063	SLC9A1	Intronic	20894	uc057byw.1	0.523	4090	4090	chr1:27124667_27125167
4092	286	0.535914	9.69598e-36	0.394681	0.955171	NR0B2	12.0058	0.484	0.248	2	C04.Neck._.corpus1	39462	SLC9A1	Intronic	23495	uc057byw.1	0.5529	4092	4092	chr1:27127268_27127768
4099	286	0.488551	4.69777e-29	0.379304	0.955171	NR0B2	9.12398	0.412	0.18	2	C04.Neck._.corpus1	31757	SLC9A1	Intronic	19374	uc057byw.1	0.489	4099	4099	chr1:27134973_27135473
4101	286	0.524641	4.72709e-34	0.575037	0.955171	NR0B2	17.2159	0.568	0.35	2	C04.Neck._.corpus1	29872	SLC9A1	Intronic	17489	uc057byw.1	0.5569	4101	4101	chr1:27136858_27137358
4103	286	0.535415	1.1552e-35	0.536558	0.955171	NR0B2	4.21989	0.176	0.014	2	C09.Immune1._.corpus1	28576	SLC9A1	Intronic	16193	uc057byw.1	0.5868	4103	4103	chr1:27138154_27138654
4107	286	0.544761	4.13268e-37	0.39599	0.955171	NR0B2	3.92625	0.262	0.052	2	C02.Stem._.corpus2	26078	SLC9A1	Intronic	13695	uc057byw.1	0.487	4107	4107	chr1:27140652_27141152
4108	286	0.714514	7.26971e-74	0.891896	0.955171	NR0B2	167.318	0.922	0.877	2	C04.Neck._.corpus1	25176	SLC9A1	Intronic	12793	uc057byw.1	0.5289	4108	4108	chr1:27141554_27142054
4110	286	0.474734	2.69716e-27	0.71957	0.955171	NR0B2	8.70719	0.54	0.255	2	C02.Stem._.corpus1	23496	SLC9A1	Intronic	11113	uc057byw.1	0.5289	4110	4110	chr1:27143234_27143734
4116	286	0.55359	1.61237e-38	0.720894	0.955171	NR0B2	30.0731	0.681	0.509	2	C04.Neck._.corpus1	17350	SLC9A1	Intronic	4967	uc057byw.1	0.489	4116	4116	chr1:27149380_27149880
4117	286	0.563346	3.98998e-40	0.649699	0.955171	NR0B2	6.21477	0.337	0.099	2	C09.Immune1._.corpus1	16826	SLC9A1	Intronic	4443	uc057byw.1	0.475	4117	4117	chr1:27149904_27150404
4118	286	0.56913	4.1924e-41	0.69882	0.955171	NR0B2	27.6144	0.665	0.485	2	C04.Neck._.corpus1	16295	SLC9A1	Intronic	3912	uc057byw.1	0.519	4118	4118	chr1:27150435_27150935
4121	286	0.455445	5.69687e-25	0.727867	0.955171	NR0B2	49.4445	0.744	0.603	2	C04.Neck._.corpus2	14201	SLC9A1	Intronic	1818	uc057byw.1	0.5429	4121	4121	chr1:27152529_27153029
4122	286	0.626125	6.97461e-52	0.606311	0.955171	NR0B2	20.5503	0.607	0.403	2	C04.Neck._.corpus1	13402	SLC9A1	Intronic	1019	uc057byw.1	0.519	4122	4122	chr1:27153328_27153828
4123	286	0.591245	4.95662e-45	0.797798	0.955171	NR0B2	14.3371	0.879	0.771	2	C07.Endocrine1._.Rep1	12811	SLC9A1	Exonic	428	uc057byw.1	0.5848	4123	4123	chr1:27153919_27154419
3938	288	0.595975	6.53701e-46	0.662143	0.99455	TRNP1	34.8724	0.971	0.935	2	C10.Immune2._.Rep1	43238	PIGV	Intronic	14852	uc057byg.1	0.505	3938	3938	chr1:26743983_26744483
3943	288	0.540816	1.7083e-36	0.762158	0.99455	TRNP1	10.9773	0.836	0.691	2	C07.Endocrine1._.Rep1	15635	PIGV	Intronic	606	uc057byg.1	0.515	3943	3943	chr1:26771586_26772086
3957	288	0.560101	1.38366e-39	0.360464	0.99455	TRNP1	17.572	0.539	0.279	2	C03.Progenitor._.corpus2	3625	ZDHHC18	Distal	3625	uc057byh.1	0.4132	3957	3957	chr1:26822834_26823334
3963	288	0.64174	3.05545e-55	0.787886	0.99455	TRNP1	18.8797	0.555	0.286	2	C03.Progenitor._.corpus2	5279	ZDHHC18	Intronic	13	uc057byh.1	0.503	3963	3963	chr1:26831740_26832240
3966	288	0.834711	2.88732e-122	0.848311	0.99455	TRNP1	44.6914	0.775	0.637	2	C01.Surface._.corpus2	15120	SFN	Intronic	2344	uc057byi.1	0.497	3966	3966	chr1:26847767_26848267
3967	288	0.506968	1.57297e-31	0.686464	0.99455	TRNP1	7.45551	0.465	0.212	2	C01.Surface._.corpus1	14177	SFN	Intronic	1401	uc057byi.1	0.5709	3967	3967	chr1:26848710_26849210
3968	288	0.892194	3.28505e-162	0.999773	0.99455	TRNP1	475.545	0.992	0.985	2	C01.Surface._.corpus2	13665	SFN	Intronic	889	uc057byi.1	0.5868	3968	3968	chr1:26849222_26849722
3969	288	0.491682	1.82615e-29	0.60318	0.99455	TRNP1	14.2124	0.636	0.422	2	C01.Surface._.corpus1	12990	SFN	Intronic	214	uc057byi.1	0.5389	3969	3969	chr1:26849897_26850397
3970	288	0.67835	6.16333e-64	0.9208	0.99455	TRNP1	171.57	0.924	0.879	2	C01.Surface._.corpus2	9847	SFN	Intronic	2160	uc057byi.1	0.513	3970	3970	chr1:26853040_26853540
3971	288	0.463459	6.42312e-26	0.674242	0.99455	TRNP1	17.9277	0.687	0.499	2	C01.Surface._.corpus1	7982	SFN	Exonic	4025	uc057byi.1	0.6048	3971	3971	chr1:26854905_26855405
3974	288	0.627478	3.63148e-52	0.991274	0.99455	TRNP1	503.117	0.994	0.988	2	C01.Surface._.corpus2	91	SFN	Promoter	91	uc057byi.1	0.6148	3974	3974	chr1:26862796_26863296
3986	288	0.793458	4.57122e-102	0.977126	0.99455	TRNP1	237.609	0.949	0.918	2	C01.Surface._.corpus2	6184	NR0B2	Intronic	6184	uc057byt.1	0.509	3986	3986	chr1:26907531_26908031
3987	288	0.753145	2.46171e-86	0.955625	0.99455	TRNP1	206.447	0.913	0.852	2	C03.Progenitor._.corpus2	3311	NR0B2	Intronic	3311	uc057byt.1	0.509	3987	3987	chr1:26910404_26910904
4009	288	0.526046	2.93495e-34	0.948099	0.99455	TRNP1	324.071	0.97	0.95	2	C01.Surface._.corpus2	2894	TRNP1	Distal	2894	uc057byu.1	0.4351	4009	4009	chr1:26990562_26991062
4019	288	0.565413	1.79229e-40	0.937116	0.99455	TRNP1	93.4483	0.916	0.867	2	C01.Surface._.corpus1	5354	TRNP1	Intronic	4742	uc057byu.1	0.5469	4019	4019	chr1:26998812_26999312
4060	288	0.561505	8.09159e-40	0.866346	0.99455	TRNP1	66.733	0.831	0.729	2	C01.Surface._.corpus2	74612	TENT5B	Distal	12232	uc057byv.1	0.5309	4060	4060	chr1:27087199_27087699
4096	288	0.813432	3.1894e-111	0.995842	0.99455	TRNP1	363.292	0.978	0.962	2	C01.Surface._.corpus2	34108	SLC9A1	Intronic	21725	uc057byw.1	0.5509	4096	4096	chr1:27132622_27133122
4100	288	0.593333	2.03549e-45	0.919215	0.99455	TRNP1	206.447	0.913	0.852	2	C03.Progenitor._.corpus2	30589	SLC9A1	Intronic	18206	uc057byw.1	0.5948	4100	4100	chr1:27136141_27136641
4102	288	0.475946	1.90488e-27	0.936188	0.99455	TRNP1	229.498	0.923	0.868	2	C03.Progenitor._.corpus2	29194	SLC9A1	Intronic	16811	uc057byw.1	0.6048	4102	4102	chr1:27137536_27138036
4126	288	0.751585	8.71348e-86	0.93998	0.99455	TRNP1	175.466	0.926	0.882	2	C01.Surface._.corpus2	5137	SLC9A1	Intronic	5137	uc057byw.1	0.4531	4126	4126	chr1:27161593_27162093
4127	288	0.691735	1.93591e-67	0.966084	0.99455	TRNP1	216.876	0.918	0.859	2	C03.Progenitor._.corpus2	3703	SLC9A1	Intronic	3703	uc057byw.1	0.4651	4127	4127	chr1:27163027_27163527
4129	288	0.638493	1.58378e-54	0.564662	0.99455	TRNP1	11.3695	0.433	0.18	2	C03.Progenitor._.corpus2	17804	SLC9A1	Distal	17804	uc057byw.1	0.3852	4129	4129	chr1:27184536_27185036
4131	288	0.705478	3.04565e-71	0.981516	0.99455	TRNP1	172.865	0.948	0.908	2	C02.Stem._.corpus1	25236	SLC9A1	Distal	25236	uc057byw.1	0.475	4131	4131	chr1:27191968_27192468
4132	288	0.526056	2.92461e-34	0.965136	0.99455	TRNP1	270.833	0.958	0.932	2	C01.Surface._.corpus2	25926	SLC9A1	Distal	25926	uc057byw.1	0.507	4132	4132	chr1:27192658_27193158
4060	289	0.609675	1.52231e-48	0.866346	0.989944	SLC9A1	66.733	0.831	0.729	2	C01.Surface._.corpus2	74612	TENT5B	Distal	12232	uc057byv.1	0.5309	4060	4060	chr1:27087199_27087699
4096	289	0.80065	3.02393e-105	0.995842	0.989944	SLC9A1	363.292	0.978	0.962	2	C01.Surface._.corpus2	34108	SLC9A1	Intronic	21725	uc057byw.1	0.5509	4096	4096	chr1:27132622_27133122
4100	289	0.705404	3.19671e-71	0.919215	0.989944	SLC9A1	206.447	0.913	0.852	2	C03.Progenitor._.corpus2	30589	SLC9A1	Intronic	18206	uc057byw.1	0.5948	4100	4100	chr1:27136141_27136641
4102	289	0.687375	2.81351e-66	0.936188	0.989944	SLC9A1	229.498	0.923	0.868	2	C03.Progenitor._.corpus2	29194	SLC9A1	Intronic	16811	uc057byw.1	0.6048	4102	4102	chr1:27137536_27138036
4126	289	0.542677	8.76891e-37	0.93998	0.989944	SLC9A1	175.466	0.926	0.882	2	C01.Surface._.corpus2	5137	SLC9A1	Intronic	5137	uc057byw.1	0.4531	4126	4126	chr1:27161593_27162093
4127	289	0.691119	2.83293e-67	0.966084	0.989944	SLC9A1	216.876	0.918	0.859	2	C03.Progenitor._.corpus2	3703	SLC9A1	Intronic	3703	uc057byw.1	0.4651	4127	4127	chr1:27163027_27163527
4129	289	0.533603	2.17478e-35	0.564662	0.989944	SLC9A1	11.3695	0.433	0.18	2	C03.Progenitor._.corpus2	17804	SLC9A1	Distal	17804	uc057byw.1	0.3852	4129	4129	chr1:27184536_27185036
4131	289	0.651492	1.93623e-57	0.981516	0.989944	SLC9A1	172.865	0.948	0.908	2	C02.Stem._.corpus1	25236	SLC9A1	Distal	25236	uc057byw.1	0.475	4131	4131	chr1:27191968_27192468
4137	289	0.503017	5.49743e-31	0.979368	0.989944	SLC9A1	48.4181	0.992	0.984	2	C08.Endocrine2._.Rep2	84	WDTC1	Promoter	78	uc057bzg.1	0.6946	4137	4137	chr1:27234181_27234681
4149	289	0.498535	2.2296e-30	0.969373	0.989944	SLC9A1	52.9909	0.996	0.992	2	C08.Endocrine2._.Rep1	35	TMEM222	Promoter	20	uc057bzh.1	0.6826	4149	4149	chr1:27321931_27322431
4154	289	0.486092	9.79348e-29	0.899269	0.989944	SLC9A1	96.9773	0.948	0.907	2	C03.Progenitor._.corpus1	1041	SYTL1	Intronic	165	uc021oft.2	0.6427	4154	4154	chr1:27342812_27343312
4175	289	0.492366	1.48404e-29	0.974963	0.989944	SLC9A1	36.7757	0.975	0.955	2	C08.Endocrine2._.Rep1	134	GPR3	Promoter	134	uc001apm.5	0.7265	4175	4175	chr1:27392259_27392759
4156	290	0.451608	1.58764e-24	0.644143	0.490723	WDTC1	29.9912	0.652	0.429	2	C03.Progenitor._.corpus2	5379	SYTL1	Intronic	143	uc021oft.2	0.5868	4156	4156	chr1:27347150_27347650
4128	291	0.49025	2.81709e-29	0.433146	0.684378	TMEM222	7.32302	0.348	0.121	2	C04.Neck._.corpus1	1413	SLC9A1	Intronic	1413	uc057byw.1	0.4192	4128	4128	chr1:27165317_27165817
4130	291	0.572816	9.74101e-42	0.57156	0.684378	TMEM222	15.3786	0.673	0.451	2	C03.Progenitor._.corpus1	22711	SLC9A1	Distal	22711	uc057byw.1	0.485	4130	4130	chr1:27189443_27189943
4132	291	0.567719	7.29317e-41	0.965136	0.684378	TMEM222	270.833	0.958	0.932	2	C01.Surface._.corpus2	25926	SLC9A1	Distal	25926	uc057byw.1	0.507	4132	4132	chr1:27192658_27193158
4227	291	0.493525	1.0425e-29	0.925862	0.684378	TMEM222	185.269	0.93	0.889	2	C01.Surface._.corpus2	46359	AHDC1	Intronic	4766	uc057cak.1	0.6088	4227	4227	chr1:27557821_27558321
4230	291	0.534636	1.51645e-35	0.96559	0.684378	TMEM222	219.335	0.974	0.956	2	C01.Surface._.corpus1	40284	AHDC1	Intronic	10841	uc057cak.1	0.6008	4230	4230	chr1:27563896_27564396
4146	292	0.456156	4.70453e-25	0.733101	0.792137	SYTL1	77.1645	0.82	0.718	2	C04.Neck._.corpus2	15035	TMEM222	Exonic	2094	uc057bzh.1	0.6148	4146	4146	chr1:27306859_27307359
4219	292	0.457269	3.48304e-25	0.864612	0.792137	SYTL1	34.8025	0.97	0.947	2	C08.Endocrine2._.Rep1	38015	WASF2	Distal	2368	uc031plc.2	0.7525	4219	4219	chr1:27527924_27528424
4100	293	0.466979	2.41777e-26	0.919215	0.282016	MAP3K6	206.447	0.913	0.852	2	C03.Progenitor._.corpus2	30589	SLC9A1	Intronic	18206	uc057byw.1	0.5948	4100	4100	chr1:27136141_27136641
4127	293	0.522407	1.00398e-33	0.966084	0.282016	MAP3K6	216.876	0.918	0.859	2	C03.Progenitor._.corpus2	3703	SLC9A1	Intronic	3703	uc057byw.1	0.4651	4127	4127	chr1:27163027_27163527
4146	293	0.462505	8.35352e-26	0.733101	0.282016	MAP3K6	77.1645	0.82	0.718	2	C04.Neck._.corpus2	15035	TMEM222	Exonic	2094	uc057bzh.1	0.6148	4146	4146	chr1:27306859_27307359
4156	293	0.629144	1.61821e-52	0.644143	0.282016	MAP3K6	29.9912	0.652	0.429	2	C03.Progenitor._.corpus2	5379	SYTL1	Intronic	143	uc021oft.2	0.5868	4156	4156	chr1:27347150_27347650
4188	293	0.591017	5.45883e-45	0.88124	0.282016	MAP3K6	211.54	0.939	0.904	2	C04.Neck._.corpus2	25876	GPR3	Intronic	25876	uc001apm.5	0.485	4188	4188	chr1:27418271_27418771
4213	293	0.457012	3.73438e-25	0.878538	0.282016	MAP3K6	142.86	0.909	0.856	2	C01.Surface._.corpus2	32322	WASF2	Distal	3323	uc031plc.2	0.5629	4213	4213	chr1:27522231_27522731
4222	293	0.45668	4.08439e-25	0.999689	0.282016	MAP3K6	354.516	0.976	0.959	2	C01.Surface._.corpus2	52383	WASF2	Intronic	10761	uc031plc.2	0.5589	4222	4222	chr1:27542292_27542792
4252	296	0.496415	4.29327e-30	0.755798	0.622486	WASF2	83.7936	0.842	0.752	2	C04.Neck._.corpus1	2123	AHDC1	Distal	2123	uc057cak.1	0.5389	4252	4252	chr1:27606305_27606805
4188	297	0.622141	4.68202e-51	0.88124	0.522317	AHDC1	211.54	0.939	0.904	2	C04.Neck._.corpus2	25876	GPR3	Intronic	25876	uc001apm.5	0.485	4188	4188	chr1:27418271_27418771
4209	297	0.730798	7.39321e-79	0.95562	0.522317	AHDC1	237.609	0.949	0.918	2	C01.Surface._.corpus2	28135	WASF2	Distal	7510	uc031plc.2	0.5529	4209	4209	chr1:27518044_27518544
4213	297	0.457671	3.12485e-25	0.878538	0.522317	AHDC1	142.86	0.909	0.856	2	C01.Surface._.corpus2	32322	WASF2	Distal	3323	uc031plc.2	0.5629	4213	4213	chr1:27522231_27522731
4222	297	0.803913	9.90893e-107	0.999689	0.522317	AHDC1	354.516	0.976	0.959	2	C01.Surface._.corpus2	52383	WASF2	Intronic	10761	uc031plc.2	0.5589	4222	4222	chr1:27542292_27542792
4227	297	0.47182	6.19012e-27	0.925862	0.522317	AHDC1	185.269	0.93	0.889	2	C01.Surface._.corpus2	46359	AHDC1	Intronic	4766	uc057cak.1	0.6088	4227	4227	chr1:27557821_27558321
4229	297	0.538278	4.21384e-36	0.961975	0.522317	AHDC1	16.7128	0.899	0.814	2	C07.Endocrine1._.Rep2	40793	AHDC1	Intronic	10332	uc057cak.1	0.6267	4229	4229	chr1:27563387_27563887
4232	297	0.450591	2.07803e-24	0.418395	0.522317	AHDC1	13.4716	0.541	0.307	2	C01.Surface._.corpus2	38916	AHDC1	Intronic	12209	uc057cak.1	0.5589	4232	4232	chr1:27565264_27565764
4240	297	0.482792	2.59934e-28	0.430741	0.522317	AHDC1	11.1983	0.497	0.243	2	C01.Surface._.corpus2	20727	AHDC1	Intronic	19710	uc057cak.1	0.4611	4240	4240	chr1:27583453_27583953
4284	298	0.494272	8.29482e-30	0.92998	0.716102	IFI6	19.6299	0.902	0.851	2	C08.Endocrine2._.Rep1	237	FAM76A	Intronic	159	uc057cap.1	0.7505	4284	4284	chr1:27725967_27726467
4204	299	0.68861	1.32355e-66	0.976365	0.668289	FAM76A	62.2881	1	0.999	2	C10.Immune2._.Rep1	39	WASF2	Promoter	39	uc031plc.2	0.6287	4204	4204	chr1:27489948_27490448
4205	299	0.487114	7.22039e-29	0.773896	0.668289	FAM76A	59.663	0.829	0.681	2	C09.Immune1._.corpus1	664	WASF2	Promoter	664	uc031plc.2	0.5489	4205	4205	chr1:27490573_27491073
4222	299	0.51802	4.33439e-33	0.999689	0.668289	FAM76A	354.516	0.976	0.959	2	C01.Surface._.corpus2	52383	WASF2	Intronic	10761	uc031plc.2	0.5589	4222	4222	chr1:27542292_27542792
4223	299	0.551378	3.66697e-38	0.621447	0.668289	FAM76A	28.7935	0.7	0.515	2	C01.Surface._.corpus2	54884	AHDC1	Exonic	3757	uc057cak.1	0.6707	4223	4223	chr1:27549296_27549796
4226	299	0.492247	1.53834e-29	0.879402	0.668289	FAM76A	129.933	0.929	0.876	2	C02.Stem._.corpus1	47014	AHDC1	Intronic	4111	uc057cak.1	0.6347	4226	4226	chr1:27557166_27557666
4227	299	0.596913	4.35309e-46	0.925862	0.668289	FAM76A	185.269	0.93	0.889	2	C01.Surface._.corpus2	46359	AHDC1	Intronic	4766	uc057cak.1	0.6088	4227	4227	chr1:27557821_27558321
4229	299	0.592889	2.46113e-45	0.961975	0.668289	FAM76A	16.7128	0.899	0.814	2	C07.Endocrine1._.Rep2	40793	AHDC1	Intronic	10332	uc057cak.1	0.6267	4229	4229	chr1:27563387_27563887
4230	299	0.776262	5.90315e-95	0.96559	0.668289	FAM76A	219.335	0.974	0.956	2	C01.Surface._.corpus1	40284	AHDC1	Intronic	10841	uc057cak.1	0.6008	4230	4230	chr1:27563896_27564396
4234	299	0.557007	4.47543e-39	0.980835	0.668289	FAM76A	534.061	0.999	0.998	2	C04.Neck._.corpus2	35868	AHDC1	Intronic	15257	uc057cak.1	0.7146	4234	4234	chr1:27568312_27568812
4283	299	0.666962	4.23544e-61	0.994815	0.668289	FAM76A	69.8607	1	0.999	2	C08.Endocrine2._.Rep1	272	FAM76A	Promoter	272	uc057cap.1	0.6427	4283	4283	chr1:27725456_27725956
4288	299	0.609701	1.50442e-48	0.979521	0.668289	FAM76A	341.784	0.992	0.98	2	C09.Immune1._.corpus1	154	STX12	Promoter	154	uc284mmx.1	0.5828	4288	4288	chr1:27772778_27773278
4295	299	0.470926	7.97619e-27	0.571343	0.668289	FAM76A	7.45551	0.465	0.212	2	C01.Surface._.corpus1	6896	STX12	Intronic	6221	uc284mmx.1	0.499	4295	4295	chr1:27779830_27780330
4315	299	0.472224	5.52078e-27	0.969348	0.668289	FAM76A	452.05	1	0.999	2	C09.Immune1._.corpus1	65	RPA2	Promoter	62	uc010oae.3	0.5848	4315	4315	chr1:27914430_27914930
4320	299	0.619831	1.3962e-50	0.967407	0.668289	FAM76A	227.378	0.946	0.913	2	C01.Surface._.corpus2	7130	XKR8	Intronic	7130	uc057cas.1	0.4531	4320	4320	chr1:27952081_27952581
4324	299	0.502008	7.54905e-31	0.977101	0.668289	FAM76A	343.594	0.974	0.956	2	C01.Surface._.corpus2	488	XKR8	Exonic	241	uc057cas.1	0.7345	4324	4324	chr1:27959701_27960201
4326	299	0.510732	4.70096e-32	0.826173	0.668289	FAM76A	38.7628	0.979	0.962	2	C08.Endocrine2._.Rep1	1730	XKR8	Intronic	999	uc057cas.1	0.5729	4326	4326	chr1:27960943_27961443
4300	300	0.549053	8.64419e-38	0.571027	0.655313	STX12	18.3113	0.582	0.371	2	C04.Neck._.corpus1	15211	STX12	Intronic	14536	uc284mmx.1	0.4012	4300	4300	chr1:27788145_27788645
4328	300	0.499221	1.8015e-30	0.53878	0.655313	STX12	42.2288	0.714	0.557	2	C04.Neck._.corpus2	9379	XKR8	Distal	5204	uc057cas.1	0.4551	4328	4328	chr1:27968592_27969092
4333	301	0.490746	2.42478e-29	0.690607	0.785649	PPP1R8	22.1036	0.649	0.442	2	C01.Surface._.corpus2	57295	EYA3	Intronic	779	uc001apv.4	0.4012	4333	4333	chr1:28031150_28031650
4282	302	0.471796	6.23257e-27	0.843101	0.485792	RPA2	162.018	0.919	0.873	2	C04.Neck._.corpus1	864	FAM76A	Promoter	864	uc057cap.1	0.5389	4282	4282	chr1:27724864_27725364
4285	302	0.5027	6.07372e-31	0.573017	0.485792	RPA2	5.45646	0.362	0.123	2	C01.Surface._.corpus1	762	FAM76A	Intronic	684	uc057cap.1	0.4551	4285	4285	chr1:27726492_27726992
4293	302	0.500761	1.11549e-30	0.532227	0.485792	RPA2	10.708	0.565	0.334	2	C01.Surface._.corpus1	4410	STX12	Intronic	3735	uc284mmx.1	0.477	4293	4293	chr1:27777344_27777844
4298	302	0.50585	2.24559e-31	0.679447	0.485792	RPA2	10.0796	0.564	0.303	2	C03.Progenitor._.corpus1	12091	STX12	Intronic	11416	uc284mmx.1	0.3413	4298	4298	chr1:27785025_27785525
4283	303	0.511601	3.54822e-32	0.994815	0.579668	SMPDL3B	69.8607	1	0.999	2	C08.Endocrine2._.Rep1	272	FAM76A	Promoter	272	uc057cap.1	0.6427	4283	4283	chr1:27725456_27725956
4288	303	0.513653	1.82207e-32	0.979521	0.579668	SMPDL3B	341.784	0.992	0.98	2	C09.Immune1._.corpus1	154	STX12	Promoter	154	uc284mmx.1	0.5828	4288	4288	chr1:27772778_27773278
4315	303	0.4546	7.14878e-25	0.969348	0.579668	SMPDL3B	452.05	1	0.999	2	C09.Immune1._.corpus1	65	RPA2	Promoter	62	uc010oae.3	0.5848	4315	4315	chr1:27914430_27914930
4319	303	0.459599	1.85075e-25	0.873062	0.579668	SMPDL3B	70.0171	0.837	0.739	2	C01.Surface._.corpus2	8571	SMPDL3B	Intronic	8454	uc057car.1	0.5289	4319	4319	chr1:27943315_27943815
4324	303	0.600301	9.95255e-47	0.977101	0.579668	SMPDL3B	343.594	0.974	0.956	2	C01.Surface._.corpus2	488	XKR8	Exonic	241	uc057cas.1	0.7345	4324	4324	chr1:27959701_27960201
4347	303	0.671186	3.88931e-62	0.797353	0.579668	SMPDL3B	35.8387	0.739	0.582	2	C01.Surface._.corpus2	24213	EYA3	Distal	21633	uc001apv.4	0.515	4347	4347	chr1:28112660_28113160
4283	304	0.82235	1.13751e-115	0.994815	0.701635	XKR8	69.8607	1	0.999	2	C08.Endocrine2._.Rep1	272	FAM76A	Promoter	272	uc057cap.1	0.6427	4283	4283	chr1:27725456_27725956
4284	304	0.542238	1.02653e-36	0.92998	0.701635	XKR8	19.6299	0.902	0.851	2	C08.Endocrine2._.Rep1	237	FAM76A	Intronic	159	uc057cap.1	0.7505	4284	4284	chr1:27725967_27726467
4288	304	0.771498	4.25789e-93	0.979521	0.701635	XKR8	341.784	0.992	0.98	2	C09.Immune1._.corpus1	154	STX12	Promoter	154	uc284mmx.1	0.5828	4288	4288	chr1:27772778_27773278
4315	304	0.621211	7.27333e-51	0.969348	0.701635	XKR8	452.05	1	0.999	2	C09.Immune1._.corpus1	65	RPA2	Promoter	62	uc010oae.3	0.5848	4315	4315	chr1:27914430_27914930
4320	304	0.510101	5.75972e-32	0.967407	0.701635	XKR8	227.378	0.946	0.913	2	C01.Surface._.corpus2	7130	XKR8	Intronic	7130	uc057cas.1	0.4531	4320	4320	chr1:27952081_27952581
4324	304	0.613316	2.8838e-49	0.977101	0.701635	XKR8	343.594	0.974	0.956	2	C01.Surface._.corpus2	488	XKR8	Exonic	241	uc057cas.1	0.7345	4324	4324	chr1:27959701_27960201
4377	305	0.458987	2.18648e-25	0.960899	0.382899	EYA3	46.1288	0.995	0.988	2	C07.Endocrine1._.Rep2	132	SESN2	Promoter	132	uc057cav.1	0.6347	4377	4377	chr1:28259144_28259644
4342	307	0.547674	1.43287e-37	0.722795	0.587842	DNAJC8	28.8377	0.673	0.497	2	C04.Neck._.corpus1	9276	EYA3	Intronic	9144	uc001apv.4	0.3972	4342	4342	chr1:28079169_28079669
4356	307	0.486735	8.08358e-29	0.937121	0.587842	DNAJC8	262.828	0.958	0.932	2	C04.Neck._.corpus2	21097	PTAFR	Intronic	4349	uc001apw.4	0.475	4356	4356	chr1:28172588_28173088
4362	307	0.531671	4.25701e-35	0.464188	0.587842	DNAJC8	15.0762	0.539	0.313	2	C04.Neck._.corpus1	11542	PTAFR	Intronic	128	uc001apw.4	0.4212	4362	4362	chr1:28205229_28205729
4368	307	0.62525	1.06215e-51	0.925225	0.587842	DNAJC8	158.502	0.917	0.869	2	C04.Neck._.corpus1	7950	ATP5IF1	Intronic	2606	uc057cau.1	0.4172	4368	4368	chr1:28243810_28244310
4394	307	0.521003	1.60689e-33	0.739136	0.587842	DNAJC8	74.6017	0.827	0.729	2	C04.Neck._.corpus1	3444	PHACTR4	Distal	3444	uc057cax.1	0.3932	4394	4394	chr1:28365887_28366387
4403	307	0.461131	1.21783e-25	0.615748	0.587842	DNAJC8	28.8377	0.673	0.497	2	C04.Neck._.corpus1	31342	PHACTR4	Intronic	21729	uc057cax.1	0.499	4403	4403	chr1:28400675_28401175
4416	307	0.479718	6.38976e-28	0.331911	0.587842	DNAJC8	10.0618	0.439	0.203	2	C04.Neck._.corpus1	28189	RCC1	Intronic	3608	uc001aqb.5	0.4331	4416	4416	chr1:28477503_28478003
4339	308	0.50682	1.64847e-31	0.455501	0.396458	SESN2	37.7232	0.721	0.567	2	C04.Neck._.corpus1	18134	EYA3	Intronic	12473	uc001apv.4	0.4212	4339	4339	chr1:28070311_28070811
4340	308	0.529412	9.28943e-35	0.582069	0.396458	SESN2	25.2056	0.647	0.46	2	C04.Neck._.corpus1	17468	EYA3	Intronic	13139	uc001apv.4	0.4072	4340	4340	chr1:28070977_28071477
4352	308	0.530401	6.60583e-35	0.524193	0.396458	SESN2	27.6144	0.665	0.485	2	C04.Neck._.corpus1	32791	PTAFR	Intronic	16043	uc001apw.4	0.4731	4352	4352	chr1:28160894_28161394
4356	308	0.547566	1.49092e-37	0.937121	0.396458	SESN2	262.828	0.958	0.932	2	C04.Neck._.corpus2	21097	PTAFR	Intronic	4349	uc001apw.4	0.475	4356	4356	chr1:28172588_28173088
4362	308	0.483533	2.09028e-28	0.464188	0.396458	SESN2	15.0762	0.539	0.313	2	C04.Neck._.corpus1	11542	PTAFR	Intronic	128	uc001apw.4	0.4212	4362	4362	chr1:28205229_28205729
4368	308	0.475902	1.92905e-27	0.925225	0.396458	SESN2	158.502	0.917	0.869	2	C04.Neck._.corpus1	7950	ATP5IF1	Intronic	2606	uc057cau.1	0.4172	4368	4368	chr1:28243810_28244310
4403	308	0.635981	5.5788e-54	0.615748	0.396458	SESN2	28.8377	0.673	0.497	2	C04.Neck._.corpus1	31342	PHACTR4	Intronic	21729	uc057cax.1	0.499	4403	4403	chr1:28400675_28401175
4388	310	0.518679	3.48507e-33	0.879817	0.552031	PHACTR4	65.1026	0.828	0.724	2	C01.Surface._.corpus2	17361	MED18	Distal	16080	uc057caw.1	0.4212	4388	4388	chr1:28346114_28346614
4420	310	0.510096	5.77025e-32	0.513649	0.552031	PHACTR4	18.6337	0.539	0.313	2	C04.Neck._.corpus2	6176	RCC1	Exonic	6176	uc001aqb.5	0.4631	4420	4420	chr1:28499516_28500016
4388	311	0.665327	1.05687e-60	0.879817	0.370053	RCC1	65.1026	0.828	0.724	2	C01.Surface._.corpus2	17361	MED18	Distal	16080	uc057caw.1	0.4212	4388	4388	chr1:28346114_28346614
4389	311	0.456218	4.62735e-25	0.943921	0.370053	RCC1	191.992	0.905	0.839	2	C03.Progenitor._.corpus2	17812	PHACTR4	Distal	17812	uc057cax.1	0.4371	4389	4389	chr1:28351519_28352019
4409	311	0.470634	8.66086e-27	0.54882	0.370053	RCC1	23.4103	0.661	0.463	2	C01.Surface._.corpus2	48504	PHACTR4	Intronic	4567	uc057cax.1	0.4551	4409	4409	chr1:28417837_28418337
4415	311	0.459319	1.99765e-25	0.305402	0.370053	RCC1	7.98709	0.411	0.158	2	C01.Surface._.corpus2	47251	RCC1	Intronic	20519	uc001aqb.5	0.3912	4415	4415	chr1:28458441_28458941
4420	311	0.501771	8.13098e-31	0.513649	0.370053	RCC1	18.6337	0.539	0.313	2	C04.Neck._.corpus2	6176	RCC1	Exonic	6176	uc001aqb.5	0.4631	4420	4420	chr1:28499516_28500016
4421	311	0.593333	2.03496e-45	0.959926	0.370053	RCC1	135.859	0.944	0.91	2	C01.Surface._.corpus1	4762	RCC1	Distal	4762	uc001aqb.5	0.481	4421	4421	chr1:28500930_28501430
4448	311	0.515645	9.48693e-33	0.992069	0.370053	RCC1	43.8357	0.99	0.976	2	C10.Immune2._.Rep1	171	TRNAU1AP	Promoter	171	uc057cbd.1	0.6048	4448	4448	chr1:28552663_28553163
4459	311	0.558253	2.79294e-39	0.953669	0.370053	RCC1	154.234	0.915	0.865	2	C01.Surface._.corpus2	1992	RAB42	Promoter	1992	uc031toc.1	0.523	4459	4459	chr1:28589957_28590457
4442	312	0.456975	3.77209e-25	0.456563	0.403983	TRNAU1AP	17.2159	0.568	0.35	2	C04.Neck._.corpus1	18492	SNORA73B	Intronic	4882	uc057cbc.1	0.493	4442	4442	chr1:28526802_28527302
4388	313	0.593864	1.62166e-45	0.879817	0.696704	SNHG12	65.1026	0.828	0.724	2	C01.Surface._.corpus2	17361	MED18	Distal	16080	uc057caw.1	0.4212	4388	4388	chr1:28346114_28346614
4389	313	0.533674	2.12214e-35	0.943921	0.696704	SNHG12	191.992	0.905	0.839	2	C03.Progenitor._.corpus2	17812	PHACTR4	Distal	17812	uc057cax.1	0.4371	4389	4389	chr1:28351519_28352019
4421	313	0.551792	3.14546e-38	0.959926	0.696704	SNHG12	135.859	0.944	0.91	2	C01.Surface._.corpus1	4762	RCC1	Distal	4762	uc001aqb.5	0.481	4421	4421	chr1:28500930_28501430
4448	313	0.852605	7.58922e-133	0.992069	0.696704	SNHG12	43.8357	0.99	0.976	2	C10.Immune2._.Rep1	171	TRNAU1AP	Promoter	171	uc057cbd.1	0.6048	4448	4448	chr1:28552663_28553163
4456	313	0.657714	6.9317e-59	0.972252	0.696704	SNHG12	380.423	0.991	0.983	2	C04.Neck._.corpus1	843	SNORA16A	Promoter	27	uc057cbq.1	0.6866	4456	4456	chr1:28581650_28582150
4459	313	0.579312	7.11073e-43	0.953669	0.696704	SNHG12	154.234	0.915	0.865	2	C01.Surface._.corpus2	1992	RAB42	Promoter	1992	uc031toc.1	0.523	4459	4459	chr1:28589957_28590457
4473	313	0.478742	8.48669e-28	0.935635	0.696704	SNHG12	193.024	0.955	0.92	2	C02.Stem._.corpus1	8	GMEB1	Promoter	8	uc057cbt.1	0.7026	4473	4473	chr1:28668491_28668991
4477	313	0.611394	6.95102e-49	0.953832	0.696704	SNHG12	59.2355	0.998	0.996	2	C08.Endocrine2._.Rep1	294	YTHDF2	Exonic	23	uc057cbu.1	0.7166	4477	4477	chr1:28736666_28737166
4426	315	0.469438	1.21377e-26	0.612049	0.559491	TAF12	15.0762	0.539	0.313	2	C04.Neck._.corpus1	32	SNORA73A	Promoter	32	uc057cbb.1	0.4511	4426	4426	chr1:28507149_28507649
4440	315	0.471419	6.93537e-27	0.351802	0.559491	TAF12	3.7233	0.221	0.034	2	C02.Stem._.corpus1	13152	SNORA73B	Intronic	3016	uc057cbc.1	0.5529	4440	4440	chr1:28521462_28521962
4447	315	0.491251	2.08101e-29	0.351447	0.559491	TAF12	6.46307	0.308	0.095	2	C04.Neck._.corpus1	2306	TRNAU1AP	Distal	2306	uc057cbd.1	0.4731	4447	4447	chr1:28550528_28551028
4450	315	0.455632	5.41826e-25	0.558963	0.559491	TAF12	18.3113	0.582	0.371	2	C04.Neck._.corpus1	1858	SNORD99	Intronic	1858	uc057cbn.1	0.4611	4450	4450	chr1:28576713_28577213
4470	315	0.617178	4.82168e-50	0.966657	0.559491	TAF12	278.999	0.967	0.945	2	C04.Neck._.corpus1	591	RNU11	Distal	591	uc057cbs.1	0.509	4470	4470	chr1:28648942_28649442
4492	315	0.498087	2.56147e-30	0.5096	0.559491	TAF12	13.3009	0.644	0.386	2	C02.Stem._.corpus1	10367	EPB41	Distal	612	uc001aqr.5	0.4431	4492	4492	chr1:28876473_28876973
4450	316	0.476481	1.63212e-27	0.558963	0.258077	RNU11	18.3113	0.582	0.371	2	C04.Neck._.corpus1	1858	SNORD99	Intronic	1858	uc057cbn.1	0.4611	4450	4450	chr1:28576713_28577213
4442	317	0.509477	7.04176e-32	0.456563	0.517452	GMEB1	17.2159	0.568	0.35	2	C04.Neck._.corpus1	18492	SNORA73B	Intronic	4882	uc057cbc.1	0.493	4442	4442	chr1:28526802_28527302
4450	317	0.612051	5.14585e-49	0.558963	0.517452	GMEB1	18.3113	0.582	0.371	2	C04.Neck._.corpus1	1858	SNORD99	Intronic	1858	uc057cbn.1	0.4611	4450	4450	chr1:28576713_28577213
4451	317	0.492204	1.55877e-29	0.261111	0.517452	GMEB1	5.59418	0.399	0.117	2	C02.Stem._.corpus1	867	SNORD99	Exonic	867	uc057cbn.1	0.4132	4451	4451	chr1:28577704_28578204
4502	317	0.61382	2.28621e-49	0.781768	0.517452	GMEB1	14.3371	0.879	0.771	2	C07.Endocrine1._.Rep1	28089	EPB41	Intronic	601	uc001aqr.5	0.6028	4502	4502	chr1:28914931_28915431
4437	318	0.471921	6.0157e-27	0.686346	0.550733	YTHDF2	36.4213	0.714	0.557	2	C04.Neck._.corpus1	8946	SNORA73B	Intronic	629	uc057cbc.1	0.4651	4437	4437	chr1:28517256_28517756
4442	318	0.476722	1.52225e-27	0.456563	0.550733	YTHDF2	17.2159	0.568	0.35	2	C04.Neck._.corpus1	18492	SNORA73B	Intronic	4882	uc057cbc.1	0.493	4442	4442	chr1:28526802_28527302
4470	318	0.485347	1.2226e-28	0.966657	0.550733	YTHDF2	278.999	0.967	0.945	2	C04.Neck._.corpus1	591	RNU11	Distal	591	uc057cbs.1	0.509	4470	4470	chr1:28648942_28649442
4492	318	0.467206	2.26898e-26	0.5096	0.550733	YTHDF2	13.3009	0.644	0.386	2	C02.Stem._.corpus1	10367	EPB41	Distal	612	uc001aqr.5	0.4431	4492	4492	chr1:28876473_28876973
4470	320	0.542815	8.34107e-37	0.966657	0.672376	EPB41	278.999	0.967	0.945	2	C04.Neck._.corpus1	591	RNU11	Distal	591	uc057cbs.1	0.509	4470	4470	chr1:28648942_28649442
4492	320	0.49518	6.28037e-30	0.5096	0.672376	EPB41	13.3009	0.644	0.386	2	C02.Stem._.corpus1	10367	EPB41	Distal	612	uc001aqr.5	0.4431	4492	4492	chr1:28876473_28876973
4517	320	0.591801	3.9108e-45	0.736306	0.672376	EPB41	70.7949	0.806	0.698	2	C04.Neck._.corpus2	9884	TMEM200B	Distal	9884	uc057cbv.1	0.5309	4517	4517	chr1:29133570_29134070
4517	322	0.56254	5.44122e-40	0.736306	0.744777	MECR	70.7949	0.806	0.698	2	C04.Neck._.corpus2	9884	TMEM200B	Distal	9884	uc057cbv.1	0.5309	4517	4517	chr1:29133570_29134070
4532	322	0.467045	2.37325e-26	0.811002	0.744777	MECR	54.0788	0.779	0.655	2	C04.Neck._.corpus1	1061	PTPRU	Intronic	938	uc057cbx.1	0.7465	4532	4532	chr1:29237328_29237828
4533	322	0.53436	1.67032e-35	0.686622	0.744777	MECR	43.0302	0.742	0.599	2	C04.Neck._.corpus1	1913	PTPRU	Intronic	1790	uc057cbx.1	0.6966	4533	4533	chr1:29238180_29238680
4538	322	0.525946	3.03621e-34	0.916272	0.744777	MECR	153.256	0.913	0.864	2	C04.Neck._.corpus1	35371	PTPRU	Intronic	7662	uc057cbx.1	0.5569	4538	4538	chr1:29271638_29272138
4525	323	0.458226	2.68896e-25	0.38238	0.258272	PTPRU	5.63265	0.263	0.071	2	C04.Neck._.corpus1	945	SRSF4	Promoter	945	uc001aqs.5	0.4391	4525	4525	chr1:29182683_29183183
4553	324	0.551885	3.03828e-38	0.941343	0.477164	MATN1-AS1	102.592	0.878	0.805	2	C01.Surface._.corpus2	60661	MATN1-AS1	Distal	58292	uc057ccb.1	0.6547	4553	4553	chr1:30657592_30658092
4563	326	0.455037	6.3582e-25	0.999496	0.526015	SDC3	521.531	1	0.999	2	C02.Stem._.corpus1	341	MATN1-AS1	Promoter	341	uc057ccb.1	0.6627	4563	4563	chr1:30717912_30718412
4607	327	0.465215	3.95061e-26	0.679032	0.804528	PUM1	26.4035	0.656	0.472	2	C04.Neck._.corpus1	20189	SDC3	Intronic	7141	uc001aqv.5	0.5988	4607	4607	chr1:30888321_30888821
4630	327	0.554547	1.12815e-38	0.286844	0.804528	PUM1	5.06176	0.282	0.065	2	C01.Surface._.corpus2	65665	PUM1	Intronic	5220	uc001aqx.4	0.3752	4630	4630	chr1:31000075_31000575
4636	327	0.470505	8.98294e-27	0.290835	0.804528	PUM1	16.0668	0.872	0.81	2	C08.Endocrine2._.Rep1	45790	PUM1	Intronic	25095	uc001aqx.4	0.3892	4636	4636	chr1:31019950_31020450
4668	327	0.461074	1.237e-25	0.797709	0.804528	PUM1	25.88	0.757	0.606	2	C01.Surface._.corpus1	599	ZCCHC17	Promoter	545	uc001aqz.3	0.503	4668	4668	chr1:31297332_31297832
4652	328	0.496501	4.18126e-30	0.980637	0.418126	SNRNP40	384.492	0.992	0.984	2	C04.Neck._.corpus1	145	PUM1	Exonic	59	uc001aqx.4	0.7046	4652	4652	chr1:31065595_31066095
4668	328	0.601216	6.6525e-47	0.797709	0.418126	SNRNP40	25.88	0.757	0.606	2	C01.Surface._.corpus1	599	ZCCHC17	Promoter	545	uc001aqz.3	0.503	4668	4668	chr1:31297332_31297832
4686	328	0.481262	4.07409e-28	0.93919	0.418126	SNRNP40	137.764	0.945	0.911	2	C01.Surface._.corpus1	13293	SERINC2	Intronic	9045	uc057ccf.1	0.509	4686	4686	chr1:31422609_31423109
4688	328	0.539407	2.82262e-36	0.935669	0.418126	SNRNP40	78.357	0.85	0.761	2	C01.Surface._.corpus2	16881	SERINC2	Intronic	12633	uc057ccf.1	0.525	4688	4688	chr1:31426197_31426697
4691	328	0.533834	2.00698e-35	0.66004	0.418126	SNRNP40	30.176	0.708	0.532	2	C01.Surface._.corpus2	50933	LINC01226	Distal	30181	uc057ccg.1	0.3892	4691	4691	chr1:31467251_31467751
4693	328	0.49555	5.6058e-30	0.997032	0.418126	SNRNP40	395.422	0.978	0.956	2	C03.Progenitor._.corpus2	46754	LINC01226	Distal	26002	uc057ccg.1	0.481	4693	4693	chr1:31471430_31471930
4649	329	0.722662	2.5665e-76	0.649447	0.780524	ZCCHC17	49.8716	0.767	0.636	2	C04.Neck._.corpus1	2184	PUM1	Intronic	1869	uc001aqx.4	0.3373	4649	4649	chr1:31063556_31064056
4654	329	0.529253	9.80844e-35	0.263422	0.780524	ZCCHC17	7.32302	0.348	0.121	2	C04.Neck._.corpus1	33862	PUM1	Distal	33862	uc001aqx.4	0.479	4654	4654	chr1:31099604_31100104
4657	329	0.724996	4.91052e-77	0.961778	0.780524	ZCCHC17	199.747	0.938	0.902	2	C04.Neck._.corpus1	84749	NKAIN1	Distal	26871	uc031tof.1	0.6347	4657	4657	chr1:31154554_31155054
4658	329	0.56072	1.09302e-39	0.940173	0.780524	ZCCHC17	221.916	0.947	0.916	2	C04.Neck._.corpus1	84045	NKAIN1	Distal	26167	uc031tof.1	0.7126	4658	4658	chr1:31155258_31155758
4672	329	0.529041	1.05526e-34	0.836257	0.780524	ZCCHC17	94.7812	0.858	0.777	2	C04.Neck._.corpus1	3072	FABP3	Intronic	700	uc001aqy.4	0.6088	4672	4672	chr1:31373527_31374027
4657	330	0.789761	1.75587e-100	0.961778	0.985079	FABP3	199.747	0.938	0.902	2	C04.Neck._.corpus1	84749	NKAIN1	Distal	26871	uc031tof.1	0.6347	4657	4657	chr1:31154554_31155054
4658	330	0.655599	2.16972e-58	0.940173	0.985079	FABP3	221.916	0.947	0.916	2	C04.Neck._.corpus1	84045	NKAIN1	Distal	26167	uc031tof.1	0.7126	4658	4658	chr1:31155258_31155758
4659	330	0.488077	5.41626e-29	0.78724	0.985079	FABP3	124.183	0.89	0.828	2	C04.Neck._.corpus1	76693	NKAIN1	Distal	18815	uc031tof.1	0.481	4659	4659	chr1:31162610_31163110
4672	330	0.591143	5.17598e-45	0.836257	0.985079	FABP3	94.7812	0.858	0.777	2	C04.Neck._.corpus1	3072	FABP3	Intronic	700	uc001aqy.4	0.6088	4672	4672	chr1:31373527_31374027
4710	330	0.496465	4.2282e-30	0.714375	0.985079	FABP3	124.183	0.89	0.828	2	C04.Neck._.corpus1	12260	TINAGL1	Distal	11348	uc031tog.2	0.485	4710	4710	chr1:31563974_31564474
4711	330	0.849072	1.21922e-130	0.58121	0.985079	FABP3	40.3573	0.732	0.583	2	C04.Neck._.corpus1	10179	TINAGL1	Distal	9267	uc031tog.2	0.4032	4711	4711	chr1:31566055_31566555
4723	330	0.813711	2.34501e-111	0.907689	0.985079	FABP3	162.018	0.919	0.873	2	C04.Neck._.corpus1	7741	TINAGL1	Exonic	713	uc031tog.2	0.6228	4723	4723	chr1:31583977_31584477
4724	330	0.54953	7.25182e-38	0.792973	0.985079	FABP3	132.613	0.898	0.84	2	C04.Neck._.corpus1	11469	TINAGL1	Distal	2803	uc031tog.2	0.6088	4724	4724	chr1:31587705_31588205
4727	330	0.51033	5.35075e-32	0.814923	0.985079	FABP3	149.776	0.911	0.86	2	C04.Neck._.corpus1	17695	TINAGL1	Distal	9029	uc031tog.2	0.5549	4727	4727	chr1:31593931_31594431
4728	330	0.646839	2.21606e-56	0.723832	0.985079	FABP3	88.4691	0.849	0.764	2	C04.Neck._.corpus1	604	HCRTR1	Intronic	590	uc057cch.1	0.7066	4728	4728	chr1:31618041_31618541
4711	331	0.488806	4.35107e-29	0.58121	0.814649	SERINC2	40.3573	0.732	0.583	2	C04.Neck._.corpus1	10179	TINAGL1	Distal	9267	uc031tog.2	0.4032	4711	4711	chr1:31566055_31566555
4723	331	0.525509	3.52245e-34	0.907689	0.814649	SERINC2	162.018	0.919	0.873	2	C04.Neck._.corpus1	7741	TINAGL1	Exonic	713	uc031tog.2	0.6228	4723	4723	chr1:31583977_31584477
4730	331	0.502596	6.2759e-31	0.952202	0.814649	SERINC2	26.7541	0.939	0.903	2	C08.Endocrine2._.Rep2	10118	HCRTR1	Intronic	7454	uc057cch.1	0.5509	4730	4730	chr1:31627555_31628055
4676	332	0.463826	5.80356e-26	0.907333	0.593876	TINAGL1	32.8313	0.975	0.946	2	C07.Endocrine1._.Rep1	14661	SERINC2	Distal	14661	uc057ccf.1	0.6387	4676	4676	chr1:31394653_31395153
4677	332	0.484913	1.39003e-28	0.696119	0.593876	TINAGL1	40.4949	0.707	0.499	2	C03.Progenitor._.corpus2	14015	SERINC2	Distal	14015	uc057ccf.1	0.517	4677	4677	chr1:31395299_31395799
4690	332	0.481269	4.0652e-28	0.984444	0.593876	TINAGL1	150.425	0.913	0.862	2	C01.Surface._.corpus2	35417	SERINC2	Distal	31169	uc057ccf.1	0.4571	4690	4690	chr1:31444733_31445233
4702	332	0.512648	2.52787e-32	0.95444	0.593876	TINAGL1	179.743	0.899	0.83	2	C03.Progenitor._.corpus2	4787	LINC01226	Exonic	859	uc057ccg.1	0.499	4702	4702	chr1:31522973_31523473
4703	332	0.498217	2.45993e-30	0.99359	0.593876	TINAGL1	252.927	0.933	0.884	2	C03.Progenitor._.corpus2	5506	LINC01226	Exonic	1578	uc057ccg.1	0.5529	4703	4703	chr1:31523692_31524192
4737	332	0.511764	3.36538e-32	0.830049	0.593876	TINAGL1	90.215	0.843	0.754	2	C04.Neck._.corpus2	21789	PEF1	Intronic	300	uc057cci.1	0.5828	4737	4737	chr1:31666436_31666936
4711	333	0.69338	6.97879e-68	0.58121	0.855456	PEF1	40.3573	0.732	0.583	2	C04.Neck._.corpus1	10179	TINAGL1	Distal	9267	uc031tog.2	0.4032	4711	4711	chr1:31566055_31566555
4723	333	0.69892	2.125e-69	0.907689	0.855456	PEF1	162.018	0.919	0.873	2	C04.Neck._.corpus1	7741	TINAGL1	Exonic	713	uc031tog.2	0.6228	4723	4723	chr1:31583977_31584477
4727	333	0.496779	3.83808e-30	0.814923	0.855456	PEF1	149.776	0.911	0.86	2	C04.Neck._.corpus1	17695	TINAGL1	Distal	9029	uc031tog.2	0.5549	4727	4727	chr1:31593931_31594431
4728	333	0.594138	1.44117e-45	0.723832	0.855456	PEF1	88.4691	0.849	0.764	2	C04.Neck._.corpus1	604	HCRTR1	Intronic	590	uc057cch.1	0.7066	4728	4728	chr1:31618041_31618541
4730	333	0.770899	7.21183e-93	0.952202	0.855456	PEF1	26.7541	0.939	0.903	2	C08.Endocrine2._.Rep2	10118	HCRTR1	Intronic	7454	uc057cch.1	0.5509	4730	4730	chr1:31627555_31628055
4739	333	0.577151	1.70809e-42	0.769353	0.855456	PEF1	10.9773	0.836	0.691	2	C07.Endocrine1._.Rep1	25578	PEF1	Exonic	126	uc057cci.1	0.5928	4739	4739	chr1:31670225_31670725
4742	333	0.617993	3.29741e-50	0.673753	0.855456	PEF1	64.1673	0.805	0.696	2	C04.Neck._.corpus1	7870	COL16A1	Intronic	561	uc057ccj.1	0.6228	4742	4742	chr1:31696198_31696698
4744	333	0.555532	7.80323e-39	0.870993	0.855456	PEF1	135.056	0.894	0.833	2	C04.Neck._.corpus2	562	COL16A1	Promoter	562	uc057ccj.1	0.519	4744	4744	chr1:31704632_31705132
4776	333	0.705781	2.49615e-71	0.881195	0.855456	PEF1	37.5521	0.954	0.876	2	C05.Chief._.Rep1	26969	SPOCD1	Distal	12546	uc057ccl.1	0.521	4776	4776	chr1:31842771_31843271
4780	333	0.587794	2.12876e-44	0.73364	0.855456	PEF1	85.3464	0.845	0.757	2	C04.Neck._.corpus1	60025	SPOCD1	Distal	20508	uc057ccl.1	0.3533	4780	4780	chr1:31875827_31876327
4784	333	0.629969	1.08296e-52	0.840509	0.855456	PEF1	68.5991	0.815	0.711	2	C04.Neck._.corpus1	63078	PTP4A2	Distal	26208	uc057ccm.1	0.489	4784	4784	chr1:31881527_31882027
4710	334	0.547368	1.60297e-37	0.714375	0.608213	COL16A1	124.183	0.89	0.828	2	C04.Neck._.corpus1	12260	TINAGL1	Distal	11348	uc031tog.2	0.485	4710	4710	chr1:31563974_31564474
4711	334	0.746243	6.12542e-84	0.58121	0.608213	COL16A1	40.3573	0.732	0.583	2	C04.Neck._.corpus1	10179	TINAGL1	Distal	9267	uc031tog.2	0.4032	4711	4711	chr1:31566055_31566555
4723	334	0.690938	3.16794e-67	0.907689	0.608213	COL16A1	162.018	0.919	0.873	2	C04.Neck._.corpus1	7741	TINAGL1	Exonic	713	uc031tog.2	0.6228	4723	4723	chr1:31583977_31584477
4724	334	0.459502	1.90084e-25	0.792973	0.608213	COL16A1	132.613	0.898	0.84	2	C04.Neck._.corpus1	11469	TINAGL1	Distal	2803	uc031tog.2	0.6088	4724	4724	chr1:31587705_31588205
4727	334	0.534009	1.8885e-35	0.814923	0.608213	COL16A1	149.776	0.911	0.86	2	C04.Neck._.corpus1	17695	TINAGL1	Distal	9029	uc031tog.2	0.5549	4727	4727	chr1:31593931_31594431
4728	334	0.464698	4.559e-26	0.723832	0.608213	COL16A1	88.4691	0.849	0.764	2	C04.Neck._.corpus1	604	HCRTR1	Intronic	590	uc057cch.1	0.7066	4728	4728	chr1:31618041_31618541
4730	334	0.802639	3.78436e-106	0.952202	0.608213	COL16A1	26.7541	0.939	0.903	2	C08.Endocrine2._.Rep2	10118	HCRTR1	Intronic	7454	uc057cch.1	0.5509	4730	4730	chr1:31627555_31628055
4736	334	0.475732	2.02505e-27	0.571551	0.608213	COL16A1	67.115	0.812	0.706	2	C04.Neck._.corpus1	19140	PEF1	Intronic	580	uc057cci.1	0.5928	4736	4736	chr1:31663787_31664287
4739	334	0.64943	5.73361e-57	0.769353	0.608213	COL16A1	10.9773	0.836	0.691	2	C07.Endocrine1._.Rep1	25578	PEF1	Exonic	126	uc057cci.1	0.5928	4739	4739	chr1:31670225_31670725
4742	334	0.775302	1.41141e-94	0.673753	0.608213	COL16A1	64.1673	0.805	0.696	2	C04.Neck._.corpus1	7870	COL16A1	Intronic	561	uc057ccj.1	0.6228	4742	4742	chr1:31696198_31696698
4743	334	0.559474	1.75699e-39	0.797338	0.608213	COL16A1	120.842	0.887	0.823	2	C04.Neck._.corpus1	126	COL16A1	Exonic	126	uc057ccj.1	0.7186	4743	4743	chr1:31703942_31704442
4744	334	0.65614	1.62226e-58	0.870993	0.608213	COL16A1	135.056	0.894	0.833	2	C04.Neck._.corpus2	562	COL16A1	Promoter	562	uc057ccj.1	0.519	4744	4744	chr1:31704632_31705132
4747	334	0.498448	2.29096e-30	0.615694	0.608213	COL16A1	10.9773	0.836	0.691	2	C07.Endocrine1._.Rep1	10213	COL16A1	Distal	10213	uc057ccj.1	0.6128	4747	4747	chr1:31714283_31714783
4758	334	0.493442	1.06931e-29	0.783546	0.608213	COL16A1	38.7261	0.986	0.968	2	C07.Endocrine1._.Rep1	2063	ADGRB2	Intronic	1092	uc284mmz.1	0.7126	4758	4758	chr1:31762579_31763079
4770	334	0.450191	2.30997e-24	0.499254	0.608213	COL16A1	17.2159	0.568	0.35	2	C04.Neck._.corpus1	13373	SPOCD1	Intronic	2784	uc057ccl.1	0.3832	4770	4770	chr1:31802427_31802927
4776	334	0.494986	6.66535e-30	0.881195	0.608213	COL16A1	37.5521	0.954	0.876	2	C05.Chief._.Rep1	26969	SPOCD1	Distal	12546	uc057ccl.1	0.521	4776	4776	chr1:31842771_31843271
4780	334	0.649838	4.62823e-57	0.73364	0.608213	COL16A1	85.3464	0.845	0.757	2	C04.Neck._.corpus1	60025	SPOCD1	Distal	20508	uc057ccl.1	0.3533	4780	4780	chr1:31875827_31876327
4783	334	0.51056	4.96988e-32	0.709314	0.608213	COL16A1	80.7055	0.837	0.744	2	C04.Neck._.corpus1	63666	PTP4A2	Distal	25620	uc057ccm.1	0.3892	4783	4783	chr1:31880939_31881439
4784	334	0.754918	5.82047e-87	0.840509	0.608213	COL16A1	68.5991	0.815	0.711	2	C04.Neck._.corpus1	63078	PTP4A2	Distal	26208	uc057ccm.1	0.489	4784	4784	chr1:31881527_31882027
4810	334	0.462817	7.66847e-26	0.83036	0.608213	COL16A1	23.816	0.848	0.717	2	C09.Immune1._.corpus2	300	PTP4A2	Intronic	300	uc057ccm.1	0.6447	4810	4810	chr1:31944305_31944805
4812	334	0.526365	2.63306e-34	0.71441	0.608213	COL16A1	27.6144	0.665	0.485	2	C04.Neck._.corpus1	1726	PTP4A2	Promoter	1726	uc057ccm.1	0.4212	4812	4812	chr1:31946333_31946833
4757	336	0.475129	2.40794e-27	0.828736	0.681264	PTP4A2	25.1733	0.949	0.898	2	C07.Endocrine1._.Rep1	2310	MIR4254	Intronic	19	uc057cck.1	0.6886	4757	4757	chr1:31760796_31761296
4813	336	0.571071	1.94822e-41	0.867427	0.681264	PTP4A2	47.7288	0.785	0.654	2	C01.Surface._.corpus2	8475	PTP4A2	Distal	8475	uc057ccm.1	0.4311	4813	4813	chr1:31953082_31953582
4840	336	0.527521	1.77552e-34	0.903072	0.681264	PTP4A2	126.405	0.939	0.902	2	C01.Surface._.corpus1	45	KPNA6	Promoter	45	uc057ccp.1	0.503	4840	4840	chr1:32107742_32108242
4804	337	0.650587	3.12026e-57	0.993126	0.811794	KHDRBS1	582.346	0.998	0.996	2	C01.Surface._.corpus2	6368	PTP4A2	Intronic	99	uc057ccm.1	0.7585	4804	4804	chr1:31938237_31938737
4816	337	0.491126	2.16135e-29	0.909368	0.811794	KHDRBS1	370.334	0.985	0.972	2	C04.Neck._.corpus2	11324	PTP4A2	Distal	11324	uc057ccm.1	0.4731	4816	4816	chr1:31955931_31956431
4835	337	0.739081	1.53926e-81	0.997205	0.811794	KHDRBS1	256.932	0.983	0.97	2	C01.Surface._.corpus1	8008	MIR5585	Exonic	7144	uc057cco.1	0.5409	4835	4835	chr1:32094708_32095208
4866	337	0.615871	8.85116e-50	0.979491	0.811794	KHDRBS1	322.98	0.958	0.923	2	C03.Progenitor._.corpus2	37	DCDC2B	Promoter	35	uc057cct.1	0.5709	4866	4866	chr1:32208882_32209382
4813	338	0.770716	8.48152e-93	0.867427	0.428182	TMEM39B	47.7288	0.785	0.654	2	C01.Surface._.corpus2	8475	PTP4A2	Distal	8475	uc057ccm.1	0.4311	4813	4813	chr1:31953082_31953582
4814	338	0.640129	6.92943e-55	0.898222	0.428182	TMEM39B	42.772	0.987	0.975	2	C08.Endocrine2._.Rep1	9980	PTP4A2	Distal	9980	uc057ccm.1	0.5509	4814	4814	chr1:31954587_31955087
4816	338	0.478747	8.47382e-28	0.909368	0.428182	TMEM39B	370.334	0.985	0.972	2	C04.Neck._.corpus2	11324	PTP4A2	Distal	11324	uc057ccm.1	0.4731	4816	4816	chr1:31955931_31956431
4840	338	0.543222	7.20314e-37	0.903072	0.428182	TMEM39B	126.405	0.939	0.902	2	C01.Surface._.corpus1	45	KPNA6	Promoter	45	uc057ccp.1	0.503	4840	4840	chr1:32107742_32108242
4848	338	0.511772	3.3567e-32	0.658627	0.428182	TMEM39B	19.6299	0.902	0.851	2	C08.Endocrine2._.Rep1	34917	KPNA6	Exonic	32	uc057ccp.1	0.483	4848	4848	chr1:32142706_32143206
4866	338	0.588195	1.79806e-44	0.979491	0.428182	TMEM39B	322.98	0.958	0.923	2	C03.Progenitor._.corpus2	37	DCDC2B	Promoter	35	uc057cct.1	0.5709	4866	4866	chr1:32208882_32209382
4888	338	0.598541	2.14923e-46	0.801995	0.428182	TMEM39B	144.897	0.914	0.838	2	C09.Immune1._.corpus1	18108	HDAC1	Intronic	133	uc057ccv.1	0.5729	4888	4888	chr1:32273727_32274227
4892	338	0.552466	2.45023e-38	0.932237	0.428182	TMEM39B	67.5151	0.887	0.82	2	C01.Surface._.corpus1	2626	HDAC1	Distal	2626	uc057ccv.1	0.4591	4892	4892	chr1:32289209_32289709
4894	338	0.548154	1.20282e-37	0.953872	0.428182	TMEM39B	136.61	0.919	0.861	2	C02.Stem._.corpus2	795	HDAC1	Promoter	795	uc057ccv.1	0.4271	4894	4894	chr1:32291040_32291540
4897	339	0.503121	5.31968e-31	0.282923	0.676268	KPNA6	16.0668	0.872	0.81	2	C08.Endocrine2._.Rep1	12162	HDAC1	Intronic	12087	uc057ccv.1	0.4631	4897	4897	chr1:32303999_32304499
4909	339	0.451648	1.57106e-24	0.547215	0.676268	KPNA6	14.5148	0.662	0.413	2	C02.Stem._.corpus1	4473	MARCKSL1	Exonic	368	uc057ccw.2	0.5629	4909	4909	chr1:32331655_32332155
4836	340	0.489672	3.35328e-29	0.721012	0.756261	TXLNA	8.5085	0.503	0.26	2	C01.Surface._.corpus1	8708	MIR5585	Intronic	7844	uc057cco.1	0.5369	4836	4836	chr1:32095408_32095908
4865	340	0.503568	4.62072e-31	0.587664	0.756261	TXLNA	3.92625	0.262	0.052	2	C02.Stem._.corpus2	516	DCDC2B	Promoter	516	uc057cct.1	0.517	4865	4865	chr1:32208327_32208827
4897	342	0.616144	7.8008e-50	0.282923	0.283054	IQCC	16.0668	0.872	0.81	2	C08.Endocrine2._.Rep1	12162	HDAC1	Intronic	12087	uc057ccv.1	0.4631	4897	4897	chr1:32303999_32304499
4933	342	0.528231	1.39289e-34	0.588395	0.283054	IQCC	21.4532	0.914	0.868	2	C08.Endocrine2._.Rep1	32399	BSDC1	Distal	30703	uc021ogg.3	0.6327	4933	4933	chr1:32426881_32427381
4825	344	0.523617	6.68113e-34	0.671946	0.48417	TMEM234	54.0788	0.779	0.655	2	C04.Neck._.corpus1	6747	KHDRBS1	Intronic	6394	uc057ccn.1	0.3972	4825	4825	chr1:32020327_32020827
4826	344	0.578726	9.02281e-43	0.586217	0.48417	TMEM234	48.4859	0.762	0.629	2	C04.Neck._.corpus1	18325	KHDRBS1	Intronic	17972	uc057ccn.1	0.3852	4826	4826	chr1:32031905_32032405
4838	344	0.574427	5.11561e-42	0.273946	0.48417	TMEM234	12.0058	0.484	0.248	2	C04.Neck._.corpus1	3678	KPNA6	Distal	3678	uc057ccp.1	0.4651	4838	4838	chr1:32104109_32104609
4857	344	0.613474	2.68084e-49	0.392291	0.48417	TMEM234	24.0208	0.638	0.446	2	C04.Neck._.corpus1	640	CCDC28B	Promoter	640	uc057ccr.1	0.5888	4857	4857	chr1:32199495_32199995
4859	344	0.526307	2.68583e-34	0.696267	0.48417	TMEM234	10.9773	0.836	0.691	2	C07.Endocrine1._.Rep1	711	CCDC28B	Intronic	453	uc057ccr.1	0.6367	4859	4859	chr1:32200848_32201348
4870	344	0.606001	7.96089e-48	0.655432	0.48417	TMEM234	43.0302	0.742	0.599	2	C04.Neck._.corpus1	7680	FAM167B	Distal	7680	uc031ple.2	0.5369	4870	4870	chr1:32239302_32239802
4871	344	0.608378	2.73727e-48	0.957437	0.48417	TMEM234	265.484	0.963	0.939	2	C04.Neck._.corpus1	6785	FAM167B	Distal	6785	uc031ple.2	0.6567	4871	4871	chr1:32240197_32240697
4872	344	0.473512	3.82478e-27	0.801215	0.48417	TMEM234	44.7949	0.989	0.979	2	C08.Endocrine2._.Rep1	5722	FAM167B	Distal	5722	uc031ple.2	0.6567	4872	4872	chr1:32241260_32241760
4885	344	0.458921	2.22623e-25	0.260444	0.48417	TMEM234	5.63265	0.263	0.071	2	C04.Neck._.corpus1	13650	LCK	Intronic	4706	uc001are.4	0.477	4885	4885	chr1:32264640_32265140
4886	344	0.69261	1.12594e-67	0.469684	0.48417	TMEM234	8.59941	0.702	0.405	2	C05.Chief._.Rep1	14153	LCK	Intronic	4203	uc001are.4	0.4331	4886	4886	chr1:32265143_32265643
4890	344	0.509729	6.49474e-32	0.571615	0.48417	TMEM234	10.9773	0.836	0.691	2	C07.Endocrine1._.Rep1	16376	HDAC1	Intronic	88	uc057ccv.1	0.6826	4890	4890	chr1:32275459_32275959
4891	344	0.479068	7.71926e-28	0.479837	0.48417	TMEM234	10.0618	0.439	0.203	2	C04.Neck._.corpus1	5134	HDAC1	Distal	389	uc057ccv.1	0.4371	4891	4891	chr1:32286701_32287201
4897	344	0.69478	2.90787e-68	0.282923	0.48417	TMEM234	16.0668	0.872	0.81	2	C08.Endocrine2._.Rep1	12162	HDAC1	Intronic	12087	uc057ccv.1	0.4631	4897	4897	chr1:32303999_32304499
4900	344	0.582199	2.17828e-43	0.551901	0.48417	TMEM234	24.0208	0.638	0.446	2	C04.Neck._.corpus1	18128	HDAC1	Intronic	16973	uc057ccv.1	0.3992	4900	4900	chr1:32309965_32310465
4902	344	0.591569	4.3173e-45	0.824696	0.48417	TMEM234	130.918	0.896	0.837	2	C04.Neck._.corpus1	19709	MARCKSL1	Exonic	10519	uc057ccw.2	0.4631	4902	4902	chr1:32316419_32316919
4906	344	0.545991	2.6469e-37	0.619807	0.48417	TMEM234	33.8489	0.702	0.54	2	C04.Neck._.corpus1	13215	MARCKSL1	Intronic	4025	uc057ccw.2	0.483	4906	4906	chr1:32322913_32323413
4907	344	0.616512	6.57234e-50	0.569965	0.48417	TMEM234	6.5948	0.457	0.161	2	C02.Stem._.corpus1	7656	MARCKSL1	Intronic	757	uc057ccw.2	0.497	4907	4907	chr1:32328472_32328972
4908	344	0.482204	3.08979e-28	0.531156	0.48417	TMEM234	7.63359	0.502	0.217	2	C02.Stem._.corpus1	5162	MARCKSL1	Intronic	319	uc057ccw.2	0.479	4908	4908	chr1:32330966_32331466
4909	344	0.589458	1.05537e-44	0.547215	0.48417	TMEM234	14.5148	0.662	0.413	2	C02.Stem._.corpus1	4473	MARCKSL1	Exonic	368	uc057ccw.2	0.5629	4909	4909	chr1:32331655_32332155
4910	344	0.475535	2.14271e-27	0.815254	0.48417	TMEM234	96.3726	0.86	0.78	2	C04.Neck._.corpus1	3846	MARCKSL1	Intronic	995	uc057ccw.2	0.5709	4910	4910	chr1:32332282_32332782
4917	344	0.604478	1.5719e-47	0.816094	0.48417	TMEM234	86.905	0.847	0.76	2	C04.Neck._.corpus1	2113	MARCKSL1	Distal	2113	uc057ccw.2	0.5788	4917	4917	chr1:32338243_32338743
4919	344	0.657308	8.63045e-59	0.709047	0.48417	TMEM234	37.7232	0.721	0.567	2	C04.Neck._.corpus1	5757	MARCKSL1	Distal	5757	uc057ccw.2	0.519	4919	4919	chr1:32341887_32342387
4920	344	0.620578	9.81709e-51	0.541931	0.48417	TMEM234	20.5503	0.607	0.403	2	C04.Neck._.corpus1	7844	TSSK3	Distal	5053	uc021ogf.2	0.525	4920	4920	chr1:32345359_32345859
4923	344	0.452371	1.29614e-24	0.591674	0.48417	TMEM234	13.0096	0.504	0.27	2	C04.Neck._.corpus1	1165	TSSK3	Promoter	440	uc021ogf.2	0.6168	4923	4923	chr1:32352038_32352538
4924	344	0.453237	1.0291e-24	0.387294	0.48417	TMEM234	6.5948	0.457	0.161	2	C02.Stem._.corpus1	4889	TSSK3	Intronic	3479	uc021ogf.2	0.505	4924	4924	chr1:32358094_32358594
4933	344	0.4902	2.85945e-29	0.588395	0.48417	TMEM234	21.4532	0.914	0.868	2	C08.Endocrine2._.Rep1	32399	BSDC1	Distal	30703	uc021ogg.3	0.6327	4933	4933	chr1:32426881_32427381
4935	344	0.54822	1.17358e-37	0.721136	0.48417	TMEM234	23.3011	0.925	0.883	2	C08.Endocrine2._.Rep1	16547	ZBTB8A	Distal	9325	uc057ccz.1	0.4511	4935	4935	chr1:32448259_32448759
4936	344	0.476612	1.57163e-27	0.407951	0.48417	TMEM234	18.3113	0.582	0.371	2	C04.Neck._.corpus1	637	ZBTB8A	Promoter	637	uc057ccz.1	0.477	4936	4936	chr1:32464169_32464669
4937	344	0.682592	5.00836e-65	0.868252	0.48417	TMEM234	32.8313	0.975	0.946	2	C07.Endocrine1._.Rep1	68	ZBTB8A	Promoter	68	uc057ccz.1	0.6407	4937	4937	chr1:32464738_32465238
4825	345	0.477885	1.08754e-27	0.671946	0.794278	EIF3I	54.0788	0.779	0.655	2	C04.Neck._.corpus1	6747	KHDRBS1	Intronic	6394	uc057ccn.1	0.3972	4825	4825	chr1:32020327_32020827
4826	345	0.459518	1.89253e-25	0.586217	0.794278	EIF3I	48.4859	0.762	0.629	2	C04.Neck._.corpus1	18325	KHDRBS1	Intronic	17972	uc057ccn.1	0.3852	4826	4826	chr1:32031905_32032405
4838	345	0.562662	5.19104e-40	0.273946	0.794278	EIF3I	12.0058	0.484	0.248	2	C04.Neck._.corpus1	3678	KPNA6	Distal	3678	uc057ccp.1	0.4651	4838	4838	chr1:32104109_32104609
4857	345	0.579937	5.51252e-43	0.392291	0.794278	EIF3I	24.0208	0.638	0.446	2	C04.Neck._.corpus1	640	CCDC28B	Promoter	640	uc057ccr.1	0.5888	4857	4857	chr1:32199495_32199995
4859	345	0.461382	1.13702e-25	0.696267	0.794278	EIF3I	10.9773	0.836	0.691	2	C07.Endocrine1._.Rep1	711	CCDC28B	Intronic	453	uc057ccr.1	0.6367	4859	4859	chr1:32200848_32201348
4870	345	0.550793	4.55345e-38	0.655432	0.794278	EIF3I	43.0302	0.742	0.599	2	C04.Neck._.corpus1	7680	FAM167B	Distal	7680	uc031ple.2	0.5369	4870	4870	chr1:32239302_32239802
4871	345	0.456766	3.9912e-25	0.957437	0.794278	EIF3I	265.484	0.963	0.939	2	C04.Neck._.corpus1	6785	FAM167B	Distal	6785	uc031ple.2	0.6567	4871	4871	chr1:32240197_32240697
4886	345	0.568665	5.03321e-41	0.469684	0.794278	EIF3I	8.59941	0.702	0.405	2	C05.Chief._.Rep1	14153	LCK	Intronic	4203	uc001are.4	0.4331	4886	4886	chr1:32265143_32265643
4891	345	0.488618	4.60456e-29	0.479837	0.794278	EIF3I	10.0618	0.439	0.203	2	C04.Neck._.corpus1	5134	HDAC1	Distal	389	uc057ccv.1	0.4371	4891	4891	chr1:32286701_32287201
[truncated: 62,238 more rows]
